# Supplementary material for: Characterization of the phenotype and function of PRELP+ fibroblast subtype in liver metastatic colorectal cancer
Source: Front Genet. 2025 Sep 15;16:1615259. doi: 10.3389/fgene.2025.1615259 (PMC12477005; doi:10.3389/fgene.2025.1615259)
Supplement: Supplementary file 1 [file Table1.xlsx]

## Sheet: Table S1
Supplement Table S1： The clinical information of sample
number	sample	dataset	Pathology	Patient	Gender	Age	MSI	Preoperative_Chemotherapy	Treatment_response	AJCC_Stage	Sample_group
1	KUL01-T	GSE144735	Tumor	COAD4_KUL01	Female	81	MSI-H	No		Ⅱ	nCC
2	KUL19-T	GSE144735	Tumor	COAD4_KUL19	Female	86	MSS	No		Ⅲ	nCC
3	KUL21-T	GSE144735	Tumor	COAD4_KUL21	Female	50	MSS	No		Ⅳ	mCC
4	KUL28-T	GSE144735	Tumor	COAD4_KUL28	Male	52	MSS	No		Ⅱ	nCC
5	KUL30-T	GSE144735	Tumor	COAD4_KUL30	Male	84	MSS	No		Ⅱ	nCC
6	KUL31-T	GSE144735	Tumor	COAD4_KUL31	Male	85	MSS	No		Ⅰ	nCC
7	KUL01-B	GSE144735	Tumor	COAD4_KUL01	Female	81	MSI-H	No		Ⅱ	nCC
8	KUL19-B	GSE144735	Tumor	COAD4_KUL19	Female	86	MSS	No		Ⅲ	nCC
9	KUL21-B	GSE144735	Tumor	COAD4_KUL21	Female	50	MSS	No		Ⅳ	mCC
10	KUL28-B	GSE144735	Tumor	COAD4_KUL28	Male	52	MSS	No		Ⅱ	nCC
11	KUL30-B	GSE144735	Tumor	COAD4_KUL30	Male	84	MSS	No		Ⅱ	nCC
12	KUL31-B	GSE144735	Tumor	COAD4_KUL31	Male	85	MSS	No		Ⅰ	nCC
13	KUL01-N	GSE144735	Normal	COAD4_KUL01	Female	81	MSI-H	No		Ⅱ	nCN
14	KUL19-N	GSE144735	Normal	COAD4_KUL19	Female	86	MSS	No		Ⅲ	nCN
15	KUL21-N	GSE144735	Normal	COAD4_KUL21	Female	50	MSS	No		Ⅳ	mCN
16	KUL28-N	GSE144735	Normal	COAD4_KUL28	Male	52	MSS	No		Ⅱ	nCN
17	KUL30-N	GSE144735	Normal	COAD4_KUL30	Male	84	MSS	No		Ⅱ	nCN
18	KUL31-N	GSE144735	Normal	COAD4_KUL31	Male	85	MSS	No		Ⅰ	nCN
19	COL07_CRC	GSE178318	Tumor	COAD7_COL07	Male	58	MSS	No		Ⅳ	mCC
20	COL07_LM	GSE178318	Tumor	COAD7_COL07	Male	58	MSS	No		Ⅳ	mLC
21	COL12_CRC	GSE178318	Tumor	COAD7_COL12	Male	65	MSS	No		Ⅳ	mCC
22	COL12_LM	GSE178318	Tumor	COAD7_COL12	Male	65	MSS	No		Ⅳ	mLC
23	COL12_PBMC	GSE178318	Pbmc	COAD7_COL12	Male	65	MSS	No		Ⅳ	PBMC
24	COL15_CRC	GSE178318	Tumor	COAD7_COL15	Female	35	MSS	Yes	pCR	Ⅳ	mCC
25	COL15_LM	GSE178318	Tumor	COAD7_COL15	Female	35	MSS	Yes	pCR	Ⅳ	mLC
26	COL16_CRC	GSE178318	Tumor	COAD7_COL16	Male	71	MSS	No		Ⅳ	mCC
27	COL16_LM	GSE178318	Tumor	COAD7_COL16	Male	71	MSS	No		Ⅳ	mLC
28	COL17_CRC	GSE178318	Tumor	COAD7_COL17	Female	52	MSS	Yes	pCR	Ⅳ	mCC
29	COL17_LM	GSE178318	Tumor	COAD7_COL17	Female	52	MSS	Yes	pCR	Ⅳ	mLC
30	COL17_PBMC	GSE178318	Pbmc	COAD7_COL17	Female	52	MSS	Yes	pCR	Ⅳ	PBMC
31	COL18_CRC	GSE178318	Tumor	COAD7_COL18	Male	46	MSS	Yes	pCR	Ⅳ	mCC
32	COL18_LM	GSE178318	Tumor	COAD7_COL18	Male	46	MSS	Yes	pCR	Ⅳ	mLC
33	COL18_PBMC	GSE178318	Pbmc	COAD7_COL18	Male	46	MSS	Yes	pCR	Ⅳ	PBMC
34	GSM5688706	GSE188711	Tumor	COAD12_Patient1	Female	57	MSS	No		Ⅰ	nCC
35	GSM5688707	GSE188711	Tumor	COAD12_Patient2	Male	70	MSS	No		Ⅱ	nCC
36	GSM5688708	GSE188711	Tumor	COAD12_Patient3	Male	65	MSS	No		Ⅰ	nCC
37	GSM5688709	GSE188711	Tumor	COAD12_Patient4	Female	69	MSS	No		Ⅱ	nCC
38	GSM5688710	GSE188711	Tumor	COAD12_Patient5	Female	80	MSS	No		Ⅱ	nCC
39	GSM5688711	GSE188711	Tumor	COAD12_Patient6	Male	59	MSS	No		Ⅱ	nCC
40	COAD14_Sample1	GSE158692	Tumor	COAD14_Patient1	Female	71	MSS	Yes			mLC
41	COAD14_Sample2	GSE158692	Tumor	COAD14_Patient2	Female	84	MSS	Yes			mLC
42	COAD14_Sample3	GSE158692	Tumor	COAD14_Patient3	Male	69	MSS	Yes			mLC
43	COAD14_Sample4	GSE158692	Tumor	COAD14_Patient4	Female	64	MSS	Yes			mLC
44	COAD14_Sample5	GSE158692	Tumor	COAD14_Patient4	Female	64	MSS	Yes			mLC
45	COAD14_Sample6	GSE158692	Tumor	COAD14_Patient5	Male	82	MSS	Yes			mLC
46	LC_s0920	GSE225857	Tumor	COAD16_s0920	Male	64		Yes			mLC
47	CC_s0920	GSE225857	Tumor	COAD16_s0920	Male	64		Yes			mCC
48	PB_s0920	GSE225857	Pbmc	COAD16_s0920	Male	64		Yes			PBMC
49	LN_s0920	GSE225857	Normal	COAD16_s0920	Male	64		Yes			mLN
50	LC_s1125	GSE225857	Tumor	COAD16_s1125	Female	41		Yes			mLC
51	CC_s1125	GSE225857	Tumor	COAD16_s1125	Female	41		Yes			mCC
52	LN_s1125	GSE225857	Normal	COAD16_s1125	Female	41		Yes			mLN
53	CN_s1125	GSE225857	Normal	COAD16_s1125	Female	41		Yes			mCN
54	CC_s1231	GSE225857	Tumor	COAD16_s1231	Male	58		Yes			mCC
55	LC_s1231	GSE225857	Tumor	COAD16_s1231	Male	58		Yes			mLC
56	CN_s1231	GSE225857	Normal	COAD16_s1231	Male	58		Yes			mCN
57	LN_s1231	GSE225857	Normal	COAD16_s1231	Male	58		Yes			mLN
58	CC_s0107	GSE225857	Tumor	COAD16_s0107	Male	75		Yes			mCC
59	LC_s0107	GSE225857	Tumor	COAD16_s0107	Male	75		Yes			mLC
60	CN_s0107	GSE225857	Normal	COAD16_s0107	Male	75		Yes			mCN
61	LN_s0107	GSE225857	Normal	COAD16_s0107	Male	75		Yes			mLN
62	PB_s0107	GSE225857	Pbmc	COAD16_s0107	Male	75		Yes			PBMC
63	CC_s0115	GSE225857	Tumor	COAD16_s0115	Male	80		Yes			mCC
64	LC_s0115	GSE225857	Tumor	COAD16_s0115	Male	80		Yes			mLC
65	CN_s0115	GSE225857	Normal	COAD16_s0115	Male	80		Yes			mCN
66	PB_s0115	GSE225857	Pbmc	COAD16_s0115	Male	80		Yes			PBMC
67	LN_s0115	GSE225857	Normal	COAD16_s0115	Male	80		Yes			mLN
68	LC_s0813	GSE225857	Tumor	COAD16_s0813	Female	58		Yes			mLC
69	CC_s0813	GSE225857	Tumor	COAD16_s0813	Female	58		Yes			mCC
70	LN_s0813	GSE225857	Normal	COAD16_s0813	Female	58		Yes			mLN
71	CN_s0813	GSE225857	Normal	COAD16_s0813	Female	58		Yes			mCN
72	PB_s0813	GSE225857	Pbmc	COAD16_s0813	Female	58		Yes			PBMC
73	GSM6213956	GSE205506	Tumor	COAD17_P11	Male	65	MSI-H	Yes	pCR	Ⅱ	nCC
74	GSM6213957	GSE205506	Normal	COAD17_P11	Male	65	MSI-H	Yes	pCR	Ⅱ	nCN
75	GSM6213958	GSE205506	Tumor	COAD17_P12	Male	67	MSI-H	Yes	non-pCR	Ⅲ	nCC
76	GSM6213959	GSE205506	Normal	COAD17_P12	Male	67	MSI-H	Yes	non-pCR	Ⅲ	nCN
77	GSM6213960	GSE205506	Tumor	COAD17_P14	Male	50	MSI-H	Yes	pCR	Ⅲ	nCC
78	GSM6213961	GSE205506	Tumor	COAD17_P15	Female	58		Yes	pCR	Ⅲ	nCC
79	GSM6213962	GSE205506	Normal	COAD17_P15	Female	58		Yes	pCR	Ⅲ	nCN
80	GSM6213963	GSE205506	Tumor	COAD17_P17	Male	62	MSI-H	Yes	pCR	Ⅲ	nCC
81	GSM6213964	GSE205506	Normal	COAD17_P17	Male	62	MSI-H	Yes	pCR	Ⅲ	nCN
82	GSM6213965	GSE205506	Tumor	COAD17_P18	Female	31		Yes	non-pCR	Ⅲ	nCC
83	GSM6213966	GSE205506	Normal	COAD17_P18	Female	31		Yes	non-pCR	Ⅲ	nCN
84	GSM6213967	GSE205506	Tumor	COAD17_P19	Male	26		Yes	pCR	Ⅲ	nCC
85	GSM6213968	GSE205506	Normal	COAD17_P19	Male	26		Yes	pCR	Ⅲ	nCN
86	GSM6213969	GSE205506	Tumor	COAD17_P21	Female	52		Yes	pCR	Ⅲ	nCC
87	GSM6213970	GSE205506	Tumor	COAD17_P21	Female	52		Yes	pCR	Ⅲ	nCC
88	GSM6213971	GSE205506	Tumor	COAD17_P23	Male	38	MSI-H	Yes	pCR	Ⅲ	nCC
89	GSM6213972	GSE205506	Tumor	COAD17_P24	Female	45	MSI-H	Yes	pCR	Ⅲ	nCC
90	GSM6213973	GSE205506	Tumor	COAD17_P24	Female	45	MSI-H	Yes	pCR	Ⅲ	nCC
91	GSM6213974	GSE205506	Tumor	COAD17_P25	Female	69	MSI-H	Yes	pCR	Ⅲ	nCC
92	GSM6213975	GSE205506	Normal	COAD17_P25	Female	69	MSI-H	Yes	pCR	Ⅲ	nCN
93	GSM6213976	GSE205506	Tumor	COAD17_P25	Female	69	MSI-H	Yes	pCR	Ⅲ	nCC
94	GSM6213977	GSE205506	Tumor	COAD17_P26	Female	45		Yes	non-pCR	Ⅲ	nCC
95	GSM6213978	GSE205506	Tumor	COAD17_P27	Female	67		Yes	pCR	Ⅲ	nCC
96	GSM6213979	GSE205506	Normal	COAD17_P27	Female	67		Yes	pCR	Ⅲ	nCN
97	GSM6213980	GSE205506	Tumor	COAD17_P27	Female	67		Yes	pCR	Ⅲ	nCC
98	GSM6213981	GSE205506	Tumor	COAD17_P28	Male	57		Yes	pCR	Ⅲ	nCC
99	GSM6213982	GSE205506	Normal	COAD17_P28	Male	57		Yes	pCR	Ⅲ	nCN
100	GSM6213983	GSE205506	Tumor	COAD17_P28	Male	57		Yes	pCR	Ⅲ	nCC
101	GSM6213984	GSE205506	Tumor	COAD17_P29	Male	36		Yes	pCR	Ⅲ	nCC
102	GSM6213985	GSE205506	Normal	COAD17_P29	Male	36		Yes	pCR	Ⅲ	nCN
103	GSM6213986	GSE205506	Tumor	COAD17_P30	Male	45	MSI-H	Yes	pCR	Ⅲ	nCC
104	GSM6213987	GSE205506	Normal	COAD17_P30	Male	45	MSI-H	Yes	pCR	Ⅲ	nCN
105	GSM6213988	GSE205506	Tumor	COAD17_P30	Male	45	MSI-H	Yes	pCR	Ⅲ	nCC
106	GSM6213989	GSE205506	Tumor	COAD17_P31	Male	53	MSI-H	Yes	non-pCR	Ⅲ	nCC
107	GSM6213990	GSE205506	Normal	COAD17_P31	Male	53	MSI-H	Yes	non-pCR	Ⅲ	nCN
108	GSM6213991	GSE205506	Tumor	COAD17_P31	Male	53	MSI-H	Yes	non-pCR	Ⅲ	nCC
109	GSM6213992	GSE205506	Tumor	COAD17_P32	Male	33	MSI-H	Yes	pCR	Ⅲ	nCC
110	GSM6213993	GSE205506	Normal	COAD17_P32	Male	33	MSI-H	Yes	pCR	Ⅲ	nCN
111	GSM6213994	GSE205506	Tumor	COAD17_P32	Male	33	MSI-H	Yes	pCR	Ⅲ	nCC
112	GSM6213995	GSE205506	Tumor	COAD17_P33	Male	37	MSI-H	Yes	pCR	Ⅲ	nCC
Note: Missing values represent no corresponding information.

## Sheet: Table S2
Supplement Table S2： The DEGs of 9 celltypes
	p_val	avg_log2FC	pct.1	pct.2	p_val_adj	cluster	gene
CCL5	0	3.39341	0.652	0.129	0	TNK cells	CCL5
NKG7	0	3.09789	0.481	0.078	0	TNK cells	NKG7
IL7R	0	3.08597	0.507	0.067	0	TNK cells	IL7R
TRBC2	0	3.02678	0.728	0.114	0	TNK cells	TRBC2
TRAC	0	2.7579	0.706	0.108	0	TNK cells	TRAC
TRBC1	0	2.61247	0.49	0.049	0	TNK cells	TRBC1
GZMA	0	2.60781	0.518	0.051	0	TNK cells	GZMA
IL32	0	2.56717	0.851	0.347	0	TNK cells	IL32
CD2	0	2.56199	0.642	0.057	0	TNK cells	CD2
KLRB1	0	2.56185	0.414	0.036	0	TNK cells	KLRB1
CD3E	0	2.54346	0.666	0.054	0	TNK cells	CD3E
CD3D	0	2.45842	0.605	0.062	0	TNK cells	CD3D
CST7	0	2.33723	0.475	0.064	0	TNK cells	CST7
CD7	0	2.13966	0.468	0.045	0	TNK cells	CD7
SPOCK2	0	2.13295	0.456	0.058	0	TNK cells	SPOCK2
TNFAIP3	0	2.12866	0.657	0.398	0	TNK cells	TNFAIP3
GZMK	0	2.07537	0.276	0.025	0	TNK cells	GZMK
GZMH	0	1.9738	0.261	0.026	0	TNK cells	GZMH
PTPRC	0	1.96085	0.763	0.316	0	TNK cells	PTPRC
ETS1	0	1.93627	0.516	0.189	0	TNK cells	ETS1
CXCR4	0	1.92487	0.779	0.349	0	TNK cells	CXCR4
CD3G	0	1.88861	0.428	0.032	0	TNK cells	CD3G
CD96	0	1.85622	0.39	0.035	0	TNK cells	CD96
FYB1	0	1.83751	0.377	0.104	0	TNK cells	FYB1
CD69	0	1.82635	0.649	0.254	0	TNK cells	CD69
CD8A	0	1.82025	0.275	0.027	0	TNK cells	CD8A
ARL4C	0	1.79448	0.506	0.232	0	TNK cells	ARL4C
RUNX3	0	1.75849	0.405	0.13	0	TNK cells	RUNX3
IL2RB	0	1.74674	0.288	0.027	0	TNK cells	IL2RB
HCST	0	1.72816	0.605	0.212	0	TNK cells	HCST
CD52	0	1.65023	0.729	0.295	0	TNK cells	CD52
BTG1	0	1.6489	0.921	0.74	0	TNK cells	BTG1
CCL4	0	1.64107	0.449	0.207	0	TNK cells	CCL4
LCK	0	1.60959	0.41	0.064	0	TNK cells	LCK
FYN	0	1.59424	0.418	0.145	0	TNK cells	FYN
IL2RG	0	1.58624	0.602	0.314	0	TNK cells	IL2RG
LTB	0	1.57014	0.455	0.155	0	TNK cells	LTB
EVL	0	1.53996	0.499	0.193	0	TNK cells	EVL
RORA	0	1.48073	0.336	0.104	0	TNK cells	RORA
RAC2	0	1.46768	0.678	0.38	0	TNK cells	RAC2
ITM2A	0	1.44967	0.411	0.143	0	TNK cells	ITM2A
CD247	0	1.4362	0.298	0.026	0	TNK cells	CD247
CREM	0	1.4053	0.363	0.227	0	TNK cells	CREM
PIK3R1	0	1.39737	0.296	0.189	0	TNK cells	PIK3R1
LCP1	0	1.39573	0.562	0.259	0	TNK cells	LCP1
SARAF	0	1.38745	0.684	0.575	0	TNK cells	SARAF
PTGER4	0	1.38545	0.311	0.122	0	TNK cells	PTGER4
DUSP2	0	1.37672	0.517	0.299	0	TNK cells	DUSP2
ARHGDIB	0	1.36465	0.805	0.503	0	TNK cells	ARHGDIB
LEPROTL1	0	1.35723	0.419	0.249	0	TNK cells	LEPROTL1
MAF	0	1.34255	0.25	0.112	0	TNK cells	MAF
STK17B	0	1.33317	0.522	0.352	0	TNK cells	STK17B
CNOT6L	0	1.33125	0.336	0.204	0	TNK cells	CNOT6L
WIPF1	0	1.32449	0.456	0.27	0	TNK cells	WIPF1
GNG2	0	1.32389	0.322	0.113	0	TNK cells	GNG2
ZFP36L2	0	1.32296	0.783	0.702	0	TNK cells	ZFP36L2
EMB	0	1.31834	0.343	0.162	0	TNK cells	EMB
GZMM	0	1.30887	0.259	0.017	0	TNK cells	GZMM
LAT	0	1.30224	0.312	0.066	0	TNK cells	LAT
DNAJB1	0	1.29072	0.571	0.545	0	TNK cells	DNAJB1
PIP4K2A	0	1.28674	0.343	0.177	0	TNK cells	PIP4K2A
PIK3IP1	0	1.27897	0.341	0.128	0	TNK cells	PIK3IP1
CLEC2D	0	1.27377	0.348	0.118	0	TNK cells	CLEC2D
ACAP1	0	1.25424	0.393	0.142	0	TNK cells	ACAP1
HLA-E	0	1.2529	0.919	0.821	0	TNK cells	HLA-E
CORO1A	0	1.23704	0.584	0.285	0	TNK cells	CORO1A
ID2	0	1.20962	0.582	0.402	0	TNK cells	ID2
PPP2R5C	0	1.20014	0.465	0.372	0	TNK cells	PPP2R5C
IKZF3	0	1.19128	0.259	0.098	0	TNK cells	IKZF3
HLA-C	0	1.19103	0.977	0.925	0	TNK cells	HLA-C
RBL2	0	1.18873	0.285	0.184	0	TNK cells	RBL2
SUN2	0	1.18376	0.353	0.219	0	TNK cells	SUN2
HLA-A	0	1.17982	0.989	0.934	0	TNK cells	HLA-A
PRKCH	0	1.16455	0.261	0.066	0	TNK cells	PRKCH
AKNA	0	1.14633	0.299	0.144	0	TNK cells	AKNA
CD48	0	1.14495	0.545	0.3	0	TNK cells	CD48
IKZF1	0	1.13773	0.319	0.135	0	TNK cells	IKZF1
RARRES3	0	1.13522	0.406	0.239	0	TNK cells	RARRES3
RPS27	0	1.11185	0.992	0.973	0	TNK cells	RPS27
RGCC	0	1.10188	0.451	0.321	0	TNK cells	RGCC
HLA-B	0	1.09857	0.992	0.948	0	TNK cells	HLA-B
B2M	0	1.09384	1	0.994	0	TNK cells	B2M
SLA	0	1.08681	0.275	0.106	0	TNK cells	SLA
HLA-F	0	1.08615	0.506	0.414	0	TNK cells	HLA-F
RPS29	0	1.08278	0.992	0.973	0	TNK cells	RPS29
SYNE2	0	1.07693	0.32	0.233	0	TNK cells	SYNE2
APOBEC3G	0	1.07675	0.253	0.115	0	TNK cells	APOBEC3G
TUBA4A	0	1.07549	0.311	0.219	0	TNK cells	TUBA4A
TSC22D3	0	1.07435	0.776	0.608	0	TNK cells	TSC22D3
CDC42SE2	0	1.04664	0.39	0.292	0	TNK cells	CDC42SE2
MBNL1	0	1.02376	0.473	0.453	0	TNK cells	MBNL1
STK4	0	1.01232	0.433	0.346	0	TNK cells	STK4
GIMAP7	0	1.00663	0.25	0.085	0	TNK cells	GIMAP7
STK17A	0	1.0042	0.333	0.175	0	TNK cells	STK17A
2024-09-01	0	1.00407	0.291	0.139	0	TNK cells	2024-09-01
BIN2	0	1.00326	0.256	0.106	0	TNK cells	BIN2
SLC38A1	0	0.999514	0.314	0.247	0	TNK cells	SLC38A1
CELF2	0	0.998739	0.356	0.245	0	TNK cells	CELF2
AES	0	0.997981	0.529	0.518	0	TNK cells	AES
ARHGEF1	0	0.994272	0.338	0.231	0	TNK cells	ARHGEF1
PBXIP1	0	0.992291	0.262	0.143	0	TNK cells	PBXIP1
SRSF7	0	0.976394	0.609	0.584	0	TNK cells	SRSF7
2024-09-09	0	0.970561	0.411	0.362	0	TNK cells	2024-09-09
TRAF3IP3	0	0.969919	0.269	0.106	0	TNK cells	TRAF3IP3
CYTIP	0	0.967289	0.389	0.249	0	TNK cells	CYTIP
IDS	0	0.955533	0.398	0.333	0	TNK cells	IDS
KIAA1551	0	0.952039	0.283	0.211	0	TNK cells	KIAA1551
CCND3	0	0.937796	0.304	0.191	0	TNK cells	CCND3
MLLT6	0	0.934772	0.252	0.207	0	TNK cells	MLLT6
HSPA8	0	0.93372	0.717	0.71	0	TNK cells	HSPA8
TXNIP	0	0.932761	0.624	0.609	0	TNK cells	TXNIP
S100A4	0	0.932241	0.741	0.498	0	TNK cells	S100A4
VAMP2	0	0.930458	0.456	0.413	0	TNK cells	VAMP2
FNBP1	0	0.927665	0.371	0.285	0	TNK cells	FNBP1
TSPYL2	0	0.925746	0.251	0.184	0	TNK cells	TSPYL2
CALM1	0	0.925658	0.82	0.768	0	TNK cells	CALM1
GMFG	0	0.917434	0.462	0.328	0	TNK cells	GMFG
ZC3HAV1	0	0.915509	0.311	0.246	0	TNK cells	ZC3HAV1
AAK1	0	0.912873	0.257	0.15	0	TNK cells	AAK1
RNF213	0	0.912422	0.37	0.323	0	TNK cells	RNF213
PFN1	0	0.911517	0.902	0.847	0	TNK cells	PFN1
GPSM3	0	0.910587	0.418	0.275	0	TNK cells	GPSM3
RASSF5	0	0.904466	0.271	0.144	0	TNK cells	RASSF5
SH3BGRL3	0	0.89887	0.852	0.752	0	TNK cells	SH3BGRL3
ADGRE5	0	0.897358	0.293	0.243	0	TNK cells	ADGRE5
CD53	0	0.864684	0.508	0.322	0	TNK cells	CD53
ITGB2	0	0.863556	0.462	0.224	0	TNK cells	ITGB2
RHOH	0	0.862587	0.3	0.168	0	TNK cells	RHOH
ANXA1	0	0.851195	0.48	0.391	0	TNK cells	ANXA1
APOBEC3C	0	0.848126	0.261	0.227	0	TNK cells	APOBEC3C
LBH	0	0.843291	0.289	0.148	0	TNK cells	LBH
PPP1R18	0	0.84052	0.329	0.267	0	TNK cells	PPP1R18
FMNL1	0	0.831986	0.303	0.197	0	TNK cells	FMNL1
ELF1	0	0.820522	0.397	0.392	0	TNK cells	ELF1
ZNF331	0	0.816404	0.256	0.173	0	TNK cells	ZNF331
JAK1	0	0.813189	0.379	0.386	0	TNK cells	JAK1
CDC42SE1	0	0.811868	0.326	0.317	0	TNK cells	CDC42SE1
YPEL5	0	0.811442	0.494	0.48	0	TNK cells	YPEL5
ARF6	0	0.810042	0.487	0.497	0	TNK cells	ARF6
TERF2IP	0	0.806213	0.372	0.396	0	TNK cells	TERF2IP
FAM107B	0	0.805365	0.313	0.257	0	TNK cells	FAM107B
ARL6IP5	0	0.801834	0.478	0.47	0	TNK cells	ARL6IP5
ALOX5AP	0	0.798808	0.377	0.182	0	TNK cells	ALOX5AP
CLEC2B	0	0.796571	0.306	0.244	0	TNK cells	CLEC2B
UCP2	0	0.795907	0.353	0.267	0	TNK cells	UCP2
MSN	0	0.789658	0.427	0.369	0	TNK cells	MSN
PDCD4	0	0.787931	0.342	0.336	0	TNK cells	PDCD4
BTN3A2	0	0.785156	0.265	0.242	0	TNK cells	BTN3A2
2024-09-06	0	0.782689	0.32	0.256	0	TNK cells	2024-09-06
TMSB4X	0	0.77732	0.996	0.982	0	TNK cells	TMSB4X
GLTSCR2	0	0.776069	0.308	0.229	0	TNK cells	GLTSCR2
LIMD2	0	0.775369	0.381	0.249	0	TNK cells	LIMD2
RPS27A	0	0.772726	0.989	0.973	0	TNK cells	RPS27A
PPP1R2	0	0.77159	0.305	0.311	0	TNK cells	PPP1R2
DDX24	0	0.771153	0.408	0.443	0	TNK cells	DDX24
BIRC3	0	0.769067	0.36	0.297	0	TNK cells	BIRC3
LSP1	0	0.768803	0.449	0.322	0	TNK cells	LSP1
FXYD5	0	0.767401	0.488	0.461	0	TNK cells	FXYD5
RGS1	0	0.767321	0.574	0.395	0	TNK cells	RGS1
ICAM3	0	0.764149	0.285	0.203	0	TNK cells	ICAM3
SRSF5	0	0.756852	0.613	0.662	0	TNK cells	SRSF5
ANKRD12	0	0.753478	0.368	0.399	0	TNK cells	ANKRD12
TNFRSF1B	0	0.753383	0.255	0.178	0	TNK cells	TNFRSF1B
C9orf78	0	0.751884	0.299	0.3	0	TNK cells	C9orf78
NR4A2	0	0.74585	0.36	0.307	0	TNK cells	NR4A2
SRGN	0	0.738297	0.848	0.562	0	TNK cells	SRGN
KLF6	0	0.734866	0.795	0.748	0	TNK cells	KLF6
RPL13A	0	0.734407	0.98	0.976	0	TNK cells	RPL13A
REL	0	0.730506	0.327	0.314	0	TNK cells	REL
SAMSN1	0	0.717135	0.282	0.181	0	TNK cells	SAMSN1
EIF1	0	0.712646	0.93	0.95	0	TNK cells	EIF1
DDX5	0	0.712396	0.793	0.824	0	TNK cells	DDX5
ARID4B	0	0.710941	0.312	0.33	0	TNK cells	ARID4B
RPL23A	0	0.70822	0.936	0.943	0	TNK cells	RPL23A
PTP4A2	0	0.706868	0.464	0.552	0	TNK cells	PTP4A2
RPS25	0	0.704257	0.919	0.938	0	TNK cells	RPS25
WAS	0	0.702435	0.26	0.182	0	TNK cells	WAS
CD99	0	0.699995	0.546	0.53	0	TNK cells	CD99
RPS3	0	0.699555	0.961	0.951	0	TNK cells	RPS3
RPS15A	0	0.69768	0.931	0.951	0	TNK cells	RPS15A
SLC2A3	0	0.696302	0.384	0.304	0	TNK cells	SLC2A3
RPS19	0	0.676983	0.978	0.977	0	TNK cells	RPS19
IFITM2	0	0.670862	0.563	0.495	0	TNK cells	IFITM2
GYPC	0	0.667501	0.278	0.223	0	TNK cells	GYPC
CLK1	0	0.667287	0.391	0.439	0	TNK cells	CLK1
RPL27A	0	0.663815	0.967	0.962	0	TNK cells	RPL27A
PNRC1	0	0.663195	0.67	0.67	0	TNK cells	PNRC1
RPL31	0	0.663137	0.936	0.917	0	TNK cells	RPL31
CKLF	0	0.661065	0.277	0.276	0	TNK cells	CKLF
RPLP2	0	0.658471	0.966	0.967	0	TNK cells	RPLP2
RPL17	0	0.654394	0.387	0.4	0	TNK cells	RPL17
RPL21	0	0.652437	0.976	0.961	0	TNK cells	RPL21
CD44	0	0.646598	0.537	0.528	0	TNK cells	CD44
RPS4Y1	0	0.646074	0.32	0.26	0	TNK cells	RPS4Y1
ISG20	0	0.646026	0.332	0.275	0	TNK cells	ISG20
RPL34	0	0.645851	0.993	0.989	0	TNK cells	RPL34
TNFAIP8	0	0.635014	0.256	0.21	0	TNK cells	TNFAIP8
SMAP2	0	0.62518	0.324	0.293	0	TNK cells	SMAP2
RPS17	0	0.622452	0.453	0.453	0	TNK cells	RPS17
HCLS1	0	0.62136	0.364	0.309	0	TNK cells	HCLS1
GNB2L1	0	0.616753	0.411	0.295	0	TNK cells	GNB2L1
RPS26	0	0.616035	0.713	0.805	0	TNK cells	RPS26
TPM3	0	0.610955	0.574	0.606	0	TNK cells	TPM3
HSPA1A	0	0.60742	0.388	0.592	0	TNK cells	HSPA1A
RPS12	0	0.607026	0.968	0.966	0	TNK cells	RPS12
CRIP1	0	0.600065	0.255	0.207	0	TNK cells	CRIP1
SRSF2	0	0.598599	0.508	0.611	0	TNK cells	SRSF2
CAPZB	0	0.592981	0.512	0.563	0	TNK cells	CAPZB
HNRNPDL	0	0.592798	0.589	0.68	0	TNK cells	HNRNPDL
RPL41	0	0.591689	0.984	0.987	0	TNK cells	RPL41
LAPTM5	0	0.588273	0.67	0.362	0	TNK cells	LAPTM5
IRF1	0	0.586381	0.387	0.405	0	TNK cells	IRF1
MYL12A	0	0.574049	0.646	0.667	0	TNK cells	MYL12A
LDHB	0	0.572785	0.346	0.366	0	TNK cells	LDHB
EEF1D	0	0.572634	0.793	0.849	0	TNK cells	EEF1D
RPL3	0	0.568869	0.959	0.964	0	TNK cells	RPL3
MALAT1	0	0.564686	0.989	0.989	0	TNK cells	MALAT1
CCNI	0	0.563373	0.642	0.718	0	TNK cells	CCNI
RPL38	0	0.557621	0.919	0.933	0	TNK cells	RPL38
RPL27	0	0.554782	0.883	0.912	0	TNK cells	RPL27
RPL4	0	0.553237	0.843	0.882	0	TNK cells	RPL4
SON	0	0.550705	0.481	0.59	0	TNK cells	SON
EEF1A1	0	0.548079	0.998	0.995	0	TNK cells	EEF1A1
RPSA	0	0.544972	0.812	0.824	0	TNK cells	RPSA
RPL28	0	0.539445	0.932	0.939	0	TNK cells	RPL28
ATP5L	0	0.539085	0.349	0.267	0	TNK cells	ATP5L
UBE2D3	0	0.533381	0.511	0.607	0	TNK cells	UBE2D3
ARPC2	0	0.533227	0.709	0.761	0	TNK cells	ARPC2
RPS10	0	0.533087	0.522	0.567	0	TNK cells	RPS10
UBB	0	0.527093	0.727	0.832	0	TNK cells	UBB
PSME1	0	0.525103	0.473	0.575	0	TNK cells	PSME1
RPL30	0	0.524445	0.968	0.965	0	TNK cells	RPL30
JUNB	0	0.516915	0.826	0.83	0	TNK cells	JUNB
TMA7	0	0.514321	0.615	0.699	0	TNK cells	TMA7
RPL35A	0	0.504122	0.946	0.958	0	TNK cells	RPL35A
RPS14	0	0.501487	0.971	0.971	0	TNK cells	RPS14
RBM39	0	0.498659	0.577	0.7	0	TNK cells	RBM39
CFL1	0	0.490877	0.899	0.881	0	TNK cells	CFL1
RPL10	0	0.488949	0.941	0.966	0	TNK cells	RPL10
DDIT4	0	0.483322	0.415	0.404	0	TNK cells	DDIT4
RPS3A	0	0.482129	0.947	0.951	0	TNK cells	RPS3A
RPL6	0	0.480827	0.947	0.954	0	TNK cells	RPL6
YWHAZ	0	0.474545	0.646	0.719	0	TNK cells	YWHAZ
RPL9	0	0.466765	0.96	0.964	0	TNK cells	RPL9
RPS6	0	0.466355	0.982	0.978	0	TNK cells	RPS6
RPS20	0	0.464219	0.959	0.952	0	TNK cells	RPS20
RPL32	0	0.463184	0.969	0.977	0	TNK cells	RPL32
RPL19	0	0.459425	0.92	0.946	0	TNK cells	RPL19
RGS10	0	0.455528	0.276	0.261	0	TNK cells	RGS10
TOMM7	0	0.454578	0.702	0.766	0	TNK cells	TOMM7
RPL36AL	0	0.454114	0.585	0.708	0	TNK cells	RPL36AL
HNRNPA1	0	0.447853	0.743	0.804	0	TNK cells	HNRNPA1
RPL11	0	0.446905	0.959	0.967	0	TNK cells	RPL11
MAN1A2	0	0.445542	0.178	0.282	0	TNK cells	MAN1A2
PTBP3	0	0.442455	0.224	0.33	0	TNK cells	PTBP3
RPS28	0	0.441299	0.96	0.969	0	TNK cells	RPS28
FAU	0	0.438078	0.856	0.915	0	TNK cells	FAU
RPL26	0	0.437496	0.849	0.911	0	TNK cells	RPL26
RPL13	0	0.433285	0.964	0.976	0	TNK cells	RPL13
HSPH1	0	0.431566	0.268	0.4	0	TNK cells	HSPH1
COMMD6	0	0.42832	0.549	0.614	0	TNK cells	COMMD6
RPLP1	0	0.425634	0.966	0.984	0	TNK cells	RPLP1
ARID1A	0	0.421285	0.178	0.264	0	TNK cells	ARID1A
EIF4A2	0	0.419304	0.611	0.723	0	TNK cells	EIF4A2
RPS16	0	0.418888	0.966	0.973	0	TNK cells	RPS16
NIPBL	0	0.416804	0.174	0.261	0	TNK cells	NIPBL
RPL10A	0	0.416135	0.919	0.92	0	TNK cells	RPL10A
UBA52	0	0.415404	0.842	0.884	0	TNK cells	UBA52
UBC	0	0.412377	0.839	0.911	0	TNK cells	UBC
CIRBP	0	0.405517	0.574	0.702	0	TNK cells	CIRBP
RPS4X	0	0.392149	0.928	0.959	0	TNK cells	RPS4X
ATXN2L	0	0.383894	0.184	0.274	0	TNK cells	ATXN2L
HSPE1	0	0.382813	0.324	0.492	0	TNK cells	HSPE1
WAC	0	0.37914	0.246	0.387	0	TNK cells	WAC
KPNB1	0	0.378067	0.262	0.401	0	TNK cells	KPNB1
RPL14	0	0.37549	0.911	0.943	0	TNK cells	RPL14
TPR	0	0.374899	0.23	0.349	0	TNK cells	TPR
ATP5E	0	0.373357	0.39	0.291	0	TNK cells	ATP5E
GSPT1	0	0.373302	0.199	0.307	0	TNK cells	GSPT1
RPL15	0	0.365975	0.9	0.947	0	TNK cells	RPL15
LSM14A	0	0.36243	0.222	0.329	0	TNK cells	LSM14A
HAX1	0	0.358108	0.161	0.259	0	TNK cells	HAX1
PNRC2	0	0.357412	0.227	0.337	0	TNK cells	PNRC2
RPS21	0	0.352516	0.885	0.899	0	TNK cells	RPS21
RPL5	0	0.351092	0.895	0.918	0	TNK cells	RPL5
CORO1B	0	0.349808	0.165	0.267	0	TNK cells	CORO1B
RPS2	0	0.34977	0.944	0.958	0	TNK cells	RPS2
GOLGA7	0	0.347623	0.175	0.266	0	TNK cells	GOLGA7
RPS7	0	0.345169	0.911	0.937	0	TNK cells	RPS7
NAP1L1	0	0.339758	0.638	0.732	0	TNK cells	NAP1L1
C6orf62	0	0.338574	0.208	0.319	0	TNK cells	C6orf62
CAST	0	0.337167	0.314	0.508	0	TNK cells	CAST
RPL23	0	0.335455	0.92	0.94	0	TNK cells	RPL23
H3F3B	0	0.335243	0.868	0.93	0	TNK cells	H3F3B
NSD3	0	0.334123	0.159	0.267	0	TNK cells	NSD3
CCDC59	0	0.333093	0.183	0.275	0	TNK cells	CCDC59
ADD3	0	0.332069	0.21	0.302	0	TNK cells	ADD3
MAX	0	0.327769	0.168	0.253	0	TNK cells	MAX
COTL1	0	0.326919	0.411	0.401	0	TNK cells	COTL1
CD37	0	0.3253	0.515	0.329	0	TNK cells	CD37
MAPK1IP1L	0	0.32035	0.19	0.302	0	TNK cells	MAPK1IP1L
DHX36	0	0.317637	0.181	0.279	0	TNK cells	DHX36
HP1BP3	0	0.31735	0.265	0.416	0	TNK cells	HP1BP3
PFDN5	0	0.316292	0.726	0.838	0	TNK cells	PFDN5
CAPN2	0	0.316031	0.18	0.269	0	TNK cells	CAPN2
ATRX	0	0.31369	0.264	0.418	0	TNK cells	ATRX
BBX	0	0.312649	0.187	0.293	0	TNK cells	BBX
SPTAN1	0	0.312419	0.184	0.287	0	TNK cells	SPTAN1
ADAR	0	0.311868	0.213	0.334	0	TNK cells	ADAR
RSRC2	0	0.308926	0.262	0.403	0	TNK cells	RSRC2
RPS15	0	0.306203	0.849	0.918	0	TNK cells	RPS15
BRD4	0	0.302071	0.208	0.357	0	TNK cells	BRD4
DDX17	0	0.301075	0.416	0.628	0	TNK cells	DDX17
WBP11	0	0.300057	0.167	0.269	0	TNK cells	WBP11
YTHDC1	0	0.29916	0.168	0.267	0	TNK cells	YTHDC1
HSPA1B	0	0.298694	0.333	0.603	0	TNK cells	HSPA1B
STAT1	0	0.298606	0.195	0.3	0	TNK cells	STAT1
NEU1	0	0.297913	0.139	0.251	0	TNK cells	NEU1
RPL18A	0	0.297486	0.871	0.927	0	TNK cells	RPL18A
IRF2BP2	0	0.294958	0.311	0.483	0	TNK cells	IRF2BP2
ENSA	0	0.292413	0.282	0.434	0	TNK cells	ENSA
RPS18	0	0.292163	0.981	0.981	0	TNK cells	RPS18
ACTB	0	0.291275	0.971	0.954	0	TNK cells	ACTB
DDX46	0	0.290034	0.202	0.323	0	TNK cells	DDX46
GNB1	0	0.288441	0.279	0.455	0	TNK cells	GNB1
NOP53	0	0.287513	0.26	0.406	0	TNK cells	NOP53
ATP5G2	0	0.286442	0.302	0.257	0	TNK cells	ATP5G2
ZBTB38	0	0.285885	0.178	0.31	0	TNK cells	ZBTB38
MRPS6	0	0.285678	0.18	0.268	0	TNK cells	MRPS6
C16orf72	0	0.285313	0.157	0.266	0	TNK cells	C16orf72
RPS13	0	0.284781	0.944	0.961	0	TNK cells	RPS13
SF3B2	0	0.282966	0.243	0.382	0	TNK cells	SF3B2
GGNBP2	0	0.282781	0.201	0.325	0	TNK cells	GGNBP2
FNBP4	0	0.281892	0.176	0.28	0	TNK cells	FNBP4
MEAF6	0	0.281802	0.171	0.259	0	TNK cells	MEAF6
RBM25	0	0.281499	0.309	0.487	0	TNK cells	RBM25
PPP2CA	0	0.281245	0.208	0.342	0	TNK cells	PPP2CA
CD47	0	0.278333	0.262	0.406	0	TNK cells	CD47
OSBPL8	0	0.276492	0.166	0.263	0	TNK cells	OSBPL8
RSF1	0	0.275768	0.182	0.314	0	TNK cells	RSF1
RAD21	0	0.274187	0.256	0.389	0	TNK cells	RAD21
PHF3	0	0.273504	0.159	0.279	0	TNK cells	PHF3
YY1	0	0.271537	0.232	0.396	0	TNK cells	YY1
SMARCA5	0	0.271335	0.155	0.267	0	TNK cells	SMARCA5
PPP1CB	0	0.270026	0.281	0.426	0	TNK cells	PPP1CB
MPHOSPH8	0	0.269409	0.241	0.379	0	TNK cells	MPHOSPH8
M6PR	0	0.268812	0.206	0.324	0	TNK cells	M6PR
HNRNPL	0	0.267942	0.209	0.335	0	TNK cells	HNRNPL
LASP1	0	0.267909	0.177	0.307	0	TNK cells	LASP1
KMT2C	0	0.266637	0.14	0.254	0	TNK cells	KMT2C
CAPZA1	0	0.266364	0.296	0.456	0	TNK cells	CAPZA1
TIAL1	0	0.265822	0.173	0.293	0	TNK cells	TIAL1
FKBP8	0	0.262886	0.213	0.311	0	TNK cells	FKBP8
RPL39	0	0.262269	0.974	0.977	0	TNK cells	RPL39
ZYX	0	0.259777	0.209	0.31	0	TNK cells	ZYX
U2AF2	0	0.259187	0.167	0.292	0	TNK cells	U2AF2
RBBP6	0	0.257456	0.195	0.321	0	TNK cells	RBBP6
RPL24	0	0.257415	0.789	0.881	0	TNK cells	RPL24
CUTA	0	0.256507	0.334	0.506	0	TNK cells	CUTA
SF3B5	0	0.256114	0.292	0.439	0	TNK cells	SF3B5
RPL37	0	0.254304	0.965	0.976	0	TNK cells	RPL37
RWDD1	0	0.252611	0.229	0.374	0	TNK cells	RWDD1
PHIP	0	0.252427	0.167	0.289	0	TNK cells	PHIP
PAFAH1B1	0	0.252395	0.158	0.268	0	TNK cells	PAFAH1B1
TAOK3	0	0.250921	0.168	0.286	0	TNK cells	TAOK3
CHD1	2.32704e-304	0.371442	0.178	0.257	8.38991e-300	TNK cells	CHD1
TRAPPC1	5.99022e-304	0.293436	0.25	0.366	2.15972e-299	TNK cells	TRAPPC1
CNN2	1.34081e-300	0.702586	0.355	0.385	4.83417e-296	TNK cells	CNN2
ARID5B	3.92843e-296	0.295467	0.216	0.305	1.41636e-291	TNK cells	ARID5B
BPTF	5.05747e-294	0.470916	0.229	0.335	1.82342e-289	TNK cells	BPTF
NOP58	2.3907e-292	0.381323	0.195	0.284	8.61942e-288	TNK cells	NOP58
SLTM	1.53105e-288	0.41109	0.233	0.342	5.52006e-284	TNK cells	SLTM
WNK1	1.55834e-278	0.786911	0.279	0.291	5.61843e-274	TNK cells	WNK1
STAT3	1.02625e-277	0.296657	0.239	0.343	3.70006e-273	TNK cells	STAT3
PSMB8	3.39904e-276	0.293179	0.264	0.383	1.22549e-271	TNK cells	PSMB8
PPP1R12A	5.23138e-276	0.355935	0.214	0.306	1.88612e-271	TNK cells	PPP1R12A
HNRNPA0	1.99641e-274	0.58365	0.4	0.473	7.19786e-270	TNK cells	HNRNPA0
RBPJ	2.17516e-274	0.498181	0.221	0.321	7.84231e-270	TNK cells	RBPJ
G3BP2	3.02547e-270	0.729516	0.262	0.269	1.0908e-265	TNK cells	G3BP2
GCC2	3.21491e-269	0.37861	0.234	0.336	1.1591e-264	TNK cells	GCC2
PCM1	8.26232e-267	0.379446	0.193	0.277	2.9789e-262	TNK cells	PCM1
BZW1	6.64585e-265	0.312346	0.279	0.407	2.3961e-260	TNK cells	BZW1
UQCRB	1.37722e-261	0.300911	0.604	0.741	4.96544e-257	TNK cells	UQCRB
FUS	1.73344e-255	0.43072	0.515	0.624	6.24975e-251	TNK cells	FUS
SRSF11	7.43489e-249	0.362193	0.348	0.515	2.68057e-244	TNK cells	SRSF11
TMEM50A	3.12576e-248	0.314528	0.316	0.466	1.12696e-243	TNK cells	TMEM50A
SOD1	8.54117e-245	0.541996	0.467	0.563	3.07943e-240	TNK cells	SOD1
SFPQ	4.14254e-244	0.28035	0.367	0.538	1.49355e-239	TNK cells	SFPQ
SH3KBP1	4.16173e-243	0.674275	0.308	0.33	1.50047e-238	TNK cells	SH3KBP1
GLIPR1	4.20891e-242	0.579934	0.28	0.283	1.51748e-237	TNK cells	GLIPR1
CHMP4A	4.72918e-242	0.33183	0.194	0.276	1.70506e-237	TNK cells	CHMP4A
PMAIP1	1.09489e-240	0.722983	0.257	0.252	3.94753e-236	TNK cells	PMAIP1
NCOR1	1.55598e-237	0.370083	0.224	0.321	5.60994e-233	TNK cells	NCOR1
DNAJB6	6.93074e-236	0.377605	0.267	0.386	2.49881e-231	TNK cells	DNAJB6
IK	1.04432e-231	0.384297	0.215	0.309	3.76521e-227	TNK cells	IK
2024-09-07	1.50838e-231	0.431766	0.466	0.543	5.43832e-227	TNK cells	2024-09-07
YWHAQ	1.18301e-219	0.312901	0.334	0.486	4.26521e-215	TNK cells	YWHAQ
ARHGDIA	4.67718e-209	0.319496	0.312	0.455	1.68631e-204	TNK cells	ARHGDIA
PRPF38B	5.75327e-208	0.67944	0.323	0.362	2.07428e-203	TNK cells	PRPF38B
HNRNPH1	4.07545e-200	0.270613	0.406	0.587	1.46936e-195	TNK cells	HNRNPH1
YPEL3	4.72392e-194	0.330427	0.27	0.377	1.70316e-189	TNK cells	YPEL3
NKTR	3.23263e-192	0.327704	0.259	0.358	1.16549e-187	TNK cells	NKTR
BCLAF1	5.35617e-188	0.439474	0.31	0.447	1.93111e-183	TNK cells	BCLAF1
HMGB2	8.40412e-182	0.251078	0.353	0.374	3.03002e-177	TNK cells	HMGB2
KMT2A	1.501e-175	0.436751	0.187	0.258	5.4117e-171	TNK cells	KMT2A
AHNAK	1.47087e-174	0.330096	0.355	0.487	5.30309e-170	TNK cells	AHNAK
PNISR	1.52842e-173	0.251553	0.386	0.546	5.51057e-169	TNK cells	PNISR
CSRNP1	1.11679e-170	0.62495	0.292	0.309	4.02647e-166	TNK cells	CSRNP1
PRR13	2.24579e-170	0.27	0.343	0.479	8.09697e-166	TNK cells	PRR13
FAM177A1	4.06479e-170	0.485362	0.226	0.32	1.46552e-165	TNK cells	FAM177A1
YWHAB	1.06883e-167	0.422583	0.539	0.648	3.85357e-163	TNK cells	YWHAB
TNRC6B	2.8338e-167	0.360138	0.219	0.299	1.0217e-162	TNK cells	TNRC6B
PIM1	3.08272e-166	0.558826	0.263	0.267	1.11144e-161	TNK cells	PIM1
SNRPD2	4.73177e-166	0.381394	0.478	0.587	1.70599e-161	TNK cells	SNRPD2
ANXA6	1.96084e-162	0.529865	0.26	0.27	7.0696e-158	TNK cells	ANXA6
CIB1	3.29418e-162	0.497827	0.367	0.422	1.18768e-157	TNK cells	CIB1
EVI2B	4.84563e-162	0.311061	0.324	0.323	1.74704e-157	TNK cells	EVI2B
FOSL2	8.35802e-157	0.45747	0.214	0.288	3.0134e-152	TNK cells	FOSL2
ANAPC16	1.32426e-155	0.524297	0.389	0.47	4.7745e-151	TNK cells	ANAPC16
MACF1	9.18681e-152	0.697194	0.268	0.284	3.31221e-147	TNK cells	MACF1
MCL1	3.68971e-150	0.358638	0.588	0.695	1.33029e-145	TNK cells	MCL1
AKAP13	1.65746e-149	0.627124	0.354	0.41	5.9758e-145	TNK cells	AKAP13
TSTD1	2.08775e-144	0.279806	0.203	0.272	7.52716e-140	TNK cells	TSTD1
SHISA5	1.26299e-141	0.434997	0.216	0.297	4.55358e-137	TNK cells	SHISA5
MAP1LC3B	4.13869e-141	0.34367	0.318	0.45	1.49216e-136	TNK cells	MAP1LC3B
SBDS	2.11534e-138	0.363915	0.315	0.445	7.62666e-134	TNK cells	SBDS
HSP90AA1	4.44692e-138	0.59794	0.808	0.88	1.60329e-133	TNK cells	HSP90AA1
B4GALT1	2.06507e-136	0.393074	0.201	0.269	7.4454e-132	TNK cells	B4GALT1
GSTK1	3.09583e-133	0.532876	0.385	0.469	1.11617e-128	TNK cells	GSTK1
SF3B1	1.92972e-132	0.410204	0.346	0.499	6.95742e-128	TNK cells	SF3B1
RAP1A	8.0139e-131	0.578305	0.311	0.353	2.88933e-126	TNK cells	RAP1A
DHRS7	1.49305e-130	0.441992	0.247	0.346	5.38303e-126	TNK cells	DHRS7
IFRD1	3.57491e-129	0.398047	0.223	0.3	1.2889e-124	TNK cells	IFRD1
UGP2	7.05437e-124	0.392106	0.212	0.288	2.54338e-119	TNK cells	UGP2
ARPC5L	2.14062e-120	0.445587	0.207	0.282	7.71779e-116	TNK cells	ARPC5L
BHLHE40	2.56697e-120	0.384088	0.24	0.313	9.25496e-116	TNK cells	BHLHE40
PSMB9	1.31926e-118	0.497111	0.353	0.403	4.75645e-114	TNK cells	PSMB9
DAZAP2	3.34052e-112	0.4582	0.446	0.557	1.20439e-107	TNK cells	DAZAP2
PPP1CA	6.99885e-112	0.341727	0.285	0.394	2.52337e-107	TNK cells	PPP1CA
PAK2	5.81597e-111	0.500237	0.25	0.345	2.09689e-106	TNK cells	PAK2
BAZ1A	4.62173e-108	0.406939	0.208	0.277	1.66632e-103	TNK cells	BAZ1A
ROCK1	1.45892e-106	0.442001	0.247	0.335	5.26001e-102	TNK cells	ROCK1
UBXN1	1.2503e-102	0.316235	0.289	0.395	4.50784e-98	TNK cells	UBXN1
RSRP1	6.81453e-98	0.50301	0.351	0.404	2.45691e-93	TNK cells	RSRP1
JUND	4.27546e-97	0.469994	0.713	0.841	1.54147e-92	TNK cells	JUND
PCSK7	2.23174e-94	0.556267	0.239	0.254	8.04633e-90	TNK cells	PCSK7
KMT2E	9.53171e-90	0.588411	0.381	0.466	3.43656e-85	TNK cells	KMT2E
C12orf57	2.27278e-86	0.454659	0.371	0.441	8.19429e-82	TNK cells	C12orf57
TAP1	1.32414e-84	0.576507	0.293	0.331	4.77407e-80	TNK cells	TAP1
TAPBP	6.03107e-82	0.408268	0.338	0.477	2.17444e-77	TNK cells	TAPBP
EIF3G	5.67106e-78	0.347828	0.348	0.492	2.04465e-73	TNK cells	EIF3G
PRDM1	2.91126e-76	0.439461	0.25	0.259	1.04963e-71	TNK cells	PRDM1
PRRC2C	9.0509e-75	0.57197	0.414	0.521	3.26321e-70	TNK cells	PRRC2C
DNAJA1	2.13873e-72	0.714596	0.44	0.552	7.71098e-68	TNK cells	DNAJA1
DRAP1	7.18943e-71	0.377397	0.286	0.389	2.59208e-66	TNK cells	DRAP1
LY6E	6.30526e-70	0.351664	0.335	0.367	2.2733e-65	TNK cells	LY6E
MZT2A	1.98417e-69	0.312024	0.239	0.311	7.15372e-65	TNK cells	MZT2A
MYADM	1.98024e-68	0.48609	0.318	0.418	7.13954e-64	TNK cells	MYADM
PAIP2	2.56048e-64	0.418442	0.292	0.4	9.23155e-60	TNK cells	PAIP2
CHD2	6.65129e-64	0.442297	0.203	0.263	2.39805e-59	TNK cells	CHD2
CCNL1	4.83914e-63	0.278079	0.41	0.56	1.7447e-58	TNK cells	CCNL1
APRT	3.20829e-61	0.294209	0.329	0.443	1.15672e-56	TNK cells	APRT
SMCHD1	1.34068e-59	0.513482	0.236	0.255	4.83368e-55	TNK cells	SMCHD1
GTF3A	7.22484e-51	0.348273	0.313	0.42	2.60485e-46	TNK cells	GTF3A
PHLDA1	7.59379e-49	0.346006	0.217	0.263	2.73787e-44	TNK cells	PHLDA1
HNRNPC	1.85602e-44	0.329485	0.534	0.684	6.69169e-40	TNK cells	HNRNPC
MYCBP2	1.79166e-43	0.473603	0.232	0.299	6.45966e-39	TNK cells	MYCBP2
TOB1	3.02416e-41	0.726836	0.268	0.303	1.09033e-36	TNK cells	TOB1
CITED2	5.3008e-41	0.346388	0.292	0.316	1.91115e-36	TNK cells	CITED2
BRD2	1.98173e-38	0.541658	0.405	0.517	7.14493e-34	TNK cells	BRD2
CALM3	3.12397e-36	0.35748	0.316	0.42	1.12632e-31	TNK cells	CALM3
SF1	5.72152e-36	0.452669	0.418	0.537	2.06284e-31	TNK cells	SF1
AMD1	1.05805e-35	0.483168	0.233	0.301	3.8147e-31	TNK cells	AMD1
ABRACL	1.23942e-35	0.477771	0.26	0.298	4.46859e-31	TNK cells	ABRACL
EIF3F	1.04522e-34	0.390268	0.418	0.537	3.76843e-30	TNK cells	EIF3F
DDX6	6.31241e-34	0.571005	0.238	0.269	2.27588e-29	TNK cells	DDX6
CNBP	3.26504e-32	0.327904	0.399	0.558	1.17718e-27	TNK cells	CNBP
EPC1	1.64651e-31	0.544818	0.248	0.284	5.93634e-27	TNK cells	EPC1
LITAF	4.27268e-30	0.436795	0.362	0.427	1.54047e-25	TNK cells	LITAF
LRRFIP1	1.13928e-29	0.350964	0.343	0.449	4.10757e-25	TNK cells	LRRFIP1
GPBP1	2.45722e-27	0.460847	0.309	0.413	8.85925e-23	TNK cells	GPBP1
NAP1L4	9.82061e-27	0.472214	0.2	0.252	3.54072e-22	TNK cells	NAP1L4
ARPC4	3.87315e-26	0.387207	0.316	0.416	1.39643e-21	TNK cells	ARPC4
TLN1	6.18232e-26	0.482238	0.287	0.37	2.22897e-21	TNK cells	TLN1
OCIAD2	2.40639e-22	0.385388	0.233	0.257	8.676e-18	TNK cells	OCIAD2
PSIP1	2.51787e-22	0.435551	0.208	0.257	9.07794e-18	TNK cells	PSIP1
BUB3	3.34757e-22	0.552118	0.253	0.295	1.20693e-17	TNK cells	BUB3
RBM8A	9.67718e-22	0.508797	0.36	0.458	3.48901e-17	TNK cells	RBM8A
IFI16	6.82046e-19	0.320953	0.298	0.37	2.45905e-14	TNK cells	IFI16
CASP4	7.01398e-18	0.428845	0.234	0.294	2.52882e-13	TNK cells	CASP4
SRRM1	4.20078e-17	0.450278	0.352	0.476	1.51455e-12	TNK cells	SRRM1
RHOG	4.33049e-17	0.447894	0.277	0.318	1.56132e-12	TNK cells	RHOG
TAF7	4.71316e-16	0.456355	0.317	0.418	1.69928e-11	TNK cells	TAF7
BAX	5.83927e-16	0.561393	0.27	0.319	2.10529e-11	TNK cells	BAX
SSR2	1.49465e-15	0.280229	0.439	0.609	5.38882e-11	TNK cells	SSR2
UBE2D2	8.99731e-15	0.472699	0.375	0.489	3.24389e-10	TNK cells	UBE2D2
EFHD2	1.70147e-14	0.581658	0.281	0.362	6.13449e-10	TNK cells	EFHD2
DDX3X	1.57437e-12	0.420134	0.398	0.535	5.67623e-08	TNK cells	DDX3X
IQGAP1	1.8472e-10	0.569903	0.383	0.495	6.6599e-06	TNK cells	IQGAP1
ACTR2	3.73153e-10	0.483828	0.426	0.548	1.34536e-05	TNK cells	ACTR2
FAM49B	1.05712e-08	0.404722	0.268	0.311	0.000381135	TNK cells	FAM49B
CFLAR	4.0946e-08	0.468984	0.347	0.455	0.00147627	TNK cells	CFLAR
CAP1	2.20195e-07	0.377185	0.411	0.521	0.00793892	TNK cells	CAP1
OSTF1	4.06463e-06	0.470806	0.219	0.254	0.146546	TNK cells	OSTF1
CACYBP	6.77445e-06	0.767648	0.278	0.341	0.244246	TNK cells	CACYBP
SP100	3.69934e-05	0.521743	0.288	0.351	1	TNK cells	SP100
ACTR3	5.39312e-05	0.416774	0.412	0.532	1	TNK cells	ACTR3
MYH9	0.00268684	0.315422	0.365	0.451	1	TNK cells	MYH9
HNRNPUL1	0.00587838	0.575425	0.314	0.409	1	TNK cells	HNRNPUL1
TRA2B	0.00794744	0.446526	0.393	0.514	1	TNK cells	TRA2B
COL1A1	0	6.84495	0.895	0.034	0	Fibroblasts	COL1A1
COL3A1	0	6.20861	0.888	0.023	0	Fibroblasts	COL3A1
COL1A2	0	5.98506	0.915	0.023	0	Fibroblasts	COL1A2
DCN	0	5.18505	0.802	0.016	0	Fibroblasts	DCN
MGP	0	5.07858	0.793	0.049	0	Fibroblasts	MGP
IGFBP7	0	4.91814	0.965	0.082	0	Fibroblasts	IGFBP7
SPARC	0	4.83502	0.929	0.056	0	Fibroblasts	SPARC
LUM	0	4.74169	0.724	0.017	0	Fibroblasts	LUM
TAGLN	0	4.63507	0.737	0.027	0	Fibroblasts	TAGLN
C11orf96	0	4.60778	0.761	0.022	0	Fibroblasts	C11orf96
ACTA2	0	4.54788	0.744	0.034	0	Fibroblasts	ACTA2
CALD1	0	4.46169	0.966	0.036	0	Fibroblasts	CALD1
BGN	0	4.24191	0.819	0.013	0	Fibroblasts	BGN
RGS5	0	3.95955	0.336	0.007	0	Fibroblasts	RGS5
MYL9	0	3.86835	0.857	0.038	0	Fibroblasts	MYL9
FN1	0	3.74724	0.798	0.058	0	Fibroblasts	FN1
IGFBP5	0	3.74286	0.658	0.011	0	Fibroblasts	IGFBP5
C1R	0	3.71299	0.835	0.018	0	Fibroblasts	C1R
C1S	0	3.63781	0.806	0.01	0	Fibroblasts	C1S
CXCL14	0	3.60915	0.318	0.083	0	Fibroblasts	CXCL14
MMP2	0	3.5594	0.649	0.026	0	Fibroblasts	MMP2
COL6A3	0	3.47655	0.705	0.009	0	Fibroblasts	COL6A3
COL6A2	0	3.43506	0.891	0.036	0	Fibroblasts	COL6A2
POSTN	0	3.28245	0.493	0.014	0	Fibroblasts	POSTN
TIMP1	0	3.26546	0.893	0.277	0	Fibroblasts	TIMP1
TPM2	0	3.23068	0.754	0.052	0	Fibroblasts	TPM2
COL6A1	0	3.2106	0.837	0.028	0	Fibroblasts	COL6A1
FBLN1	0	3.20424	0.533	0.006	0	Fibroblasts	FBLN1
COL4A2	0	3.18025	0.729	0.037	0	Fibroblasts	COL4A2
SOD3	0	3.07555	0.754	0.027	0	Fibroblasts	SOD3
CCDC80	0	3.07055	0.643	0.008	0	Fibroblasts	CCDC80
TPM1	0	3.04934	0.857	0.125	0	Fibroblasts	TPM1
THY1	0	3.04875	0.683	0.009	0	Fibroblasts	THY1
COL5A1	0	3.04768	0.667	0.011	0	Fibroblasts	COL5A1
TIMP3	0	3.01955	0.737	0.039	0	Fibroblasts	TIMP3
COL5A2	0	2.98221	0.719	0.009	0	Fibroblasts	COL5A2
RARRES2	0	2.89374	0.665	0.02	0	Fibroblasts	RARRES2
GSN	0	2.88896	0.834	0.159	0	Fibroblasts	GSN
CTGF	0	2.87505	0.594	0.042	0	Fibroblasts	CTGF
MFAP4	0	2.87131	0.609	0.003	0	Fibroblasts	MFAP4
COL4A1	0	2.85066	0.666	0.029	0	Fibroblasts	COL4A1
CYR61	0	2.84372	0.604	0.035	0	Fibroblasts	CYR61
SERPING1	0	2.78216	0.846	0.052	0	Fibroblasts	SERPING1
SPARCL1	0	2.77702	0.627	0.037	0	Fibroblasts	SPARCL1
AEBP1	0	2.73969	0.724	0.011	0	Fibroblasts	AEBP1
MYH11	0	2.66996	0.318	0.011	0	Fibroblasts	MYH11
THBS2	0	2.65094	0.543	0.003	0	Fibroblasts	THBS2
TIMP2	0	2.65053	0.819	0.109	0	Fibroblasts	TIMP2
SERPINF1	0	2.63942	0.64	0.029	0	Fibroblasts	SERPINF1
A2M	0	2.61037	0.676	0.066	0	Fibroblasts	A2M
NOTCH3	0	2.57989	0.521	0.004	0	Fibroblasts	NOTCH3
VCAN	0	2.55928	0.669	0.05	0	Fibroblasts	VCAN
COL14A1	0	2.55224	0.643	0.001	0	Fibroblasts	COL14A1
MYLK	0	2.54181	0.628	0.016	0	Fibroblasts	MYLK
C3	0	2.52226	0.337	0.021	0	Fibroblasts	C3
IGFBP6	0	2.52086	0.4	0.022	0	Fibroblasts	IGFBP6
FSTL1	0	2.51386	0.735	0.022	0	Fibroblasts	FSTL1
ASPN	0	2.47918	0.463	0.002	0	Fibroblasts	ASPN
IGFBP4	0	2.45243	0.781	0.092	0	Fibroblasts	IGFBP4
EGR1	0	2.41892	0.771	0.252	0	Fibroblasts	EGR1
MFGE8	0	2.41763	0.754	0.035	0	Fibroblasts	MFGE8
NR2F2	0	2.397	0.669	0.065	0	Fibroblasts	NR2F2
PCOLCE	0	2.39535	0.66	0.011	0	Fibroblasts	PCOLCE
PALLD	0	2.3816	0.699	0.045	0	Fibroblasts	PALLD
COL18A1	0	2.35305	0.624	0.04	0	Fibroblasts	COL18A1
CTHRC1	0	2.34475	0.46	0.021	0	Fibroblasts	CTHRC1
MMP11	0	2.33371	0.362	0.008	0	Fibroblasts	MMP11
CTSK	0	2.32997	0.581	0.013	0	Fibroblasts	CTSK
CFH	0	2.30881	0.64	0.025	0	Fibroblasts	CFH
ISLR	0	2.29588	0.533	0.002	0	Fibroblasts	ISLR
NNMT	0	2.29261	0.65	0.03	0	Fibroblasts	NNMT
MCAM	0	2.26996	0.353	0.034	0	Fibroblasts	MCAM
DSTN	0	2.26127	0.874	0.306	0	Fibroblasts	DSTN
ANTXR1	0	2.25775	0.624	0.004	0	Fibroblasts	ANTXR1
ADIRF	0	2.20585	0.43	0.083	0	Fibroblasts	ADIRF
C7	0	2.19089	0.26	0.007	0	Fibroblasts	C7
LGALS1	0	2.1904	0.941	0.381	0	Fibroblasts	LGALS1
SULF1	0	2.18913	0.526	0.006	0	Fibroblasts	SULF1
INHBA	0	2.17624	0.478	0.015	0	Fibroblasts	INHBA
COL12A1	0	2.16473	0.531	0.005	0	Fibroblasts	COL12A1
CRISPLD2	0	2.16088	0.63	0.012	0	Fibroblasts	CRISPLD2
CAVIN1	0	2.1505	0.608	0.041	0	Fibroblasts	CAVIN1
CNN3	0	2.11419	0.788	0.083	0	Fibroblasts	CNN3
PDGFRB	0	2.11141	0.621	0.004	0	Fibroblasts	PDGFRB
EFEMP1	0	2.09295	0.458	0.005	0	Fibroblasts	EFEMP1
IFITM3	0	2.04557	0.96	0.298	0	Fibroblasts	IFITM3
UACA	0	2.03633	0.531	0.063	0	Fibroblasts	UACA
NDUFA4L2	0	2.02484	0.294	0.008	0	Fibroblasts	NDUFA4L2
PRELP	0	2.02266	0.431	0.002	0	Fibroblasts	PRELP
ITGB1	0	2.01663	0.886	0.342	0	Fibroblasts	ITGB1
SDC2	0	2.01194	0.644	0.019	0	Fibroblasts	SDC2
MT2A	0	2.00963	0.755	0.344	0	Fibroblasts	MT2A
SFRP4	0	2.00274	0.264	0.002	0	Fibroblasts	SFRP4
LGALS3BP	0	1.986	0.782	0.154	0	Fibroblasts	LGALS3BP
FILIP1L	0	1.98498	0.618	0.048	0	Fibroblasts	FILIP1L
PLAC9	0	1.96253	0.443	0.006	0	Fibroblasts	PLAC9
MXRA5	0	1.95659	0.474	0.003	0	Fibroblasts	MXRA5
PRSS23	0	1.92189	0.593	0.088	0	Fibroblasts	PRSS23
APP	0	1.91605	0.827	0.183	0	Fibroblasts	APP
FBN1	0	1.90494	0.571	0.015	0	Fibroblasts	FBN1
MMP14	0	1.90324	0.562	0.059	0	Fibroblasts	MMP14
PMP22	0	1.90245	0.653	0.063	0	Fibroblasts	PMP22
ADAMTS1	0	1.89674	0.432	0.02	0	Fibroblasts	ADAMTS1
SERPINH1	0	1.86027	0.705	0.098	0	Fibroblasts	SERPINH1
CAV1	0	1.85952	0.6	0.058	0	Fibroblasts	CAV1
MXRA8	0	1.85194	0.616	0.003	0	Fibroblasts	MXRA8
SERPINE2	0	1.83787	0.403	0.038	0	Fibroblasts	SERPINE2
CCL2	0	1.83778	0.333	0.029	0	Fibroblasts	CCL2
CDH11	0	1.82	0.554	0.003	0	Fibroblasts	CDH11
MAP1B	0	1.81333	0.475	0.014	0	Fibroblasts	MAP1B
NBL1	0	1.79855	0.597	0.085	0	Fibroblasts	NBL1
CRYAB	0	1.79804	0.428	0.007	0	Fibroblasts	CRYAB
LAMB1	0	1.79203	0.562	0.045	0	Fibroblasts	LAMB1
FRZB	0	1.79151	0.441	0.004	0	Fibroblasts	FRZB
SERPINE1	0	1.78826	0.313	0.026	0	Fibroblasts	SERPINE1
LTBP1	0	1.78488	0.534	0.014	0	Fibroblasts	LTBP1
EMILIN1	0	1.76966	0.546	0.005	0	Fibroblasts	EMILIN1
THBS1	0	1.76655	0.572	0.065	0	Fibroblasts	THBS1
ID3	0	1.76509	0.661	0.179	0	Fibroblasts	ID3
HTRA1	0	1.75923	0.552	0.034	0	Fibroblasts	HTRA1
LTBP4	0	1.75708	0.541	0.065	0	Fibroblasts	LTBP4
ACTN1	0	1.7498	0.695	0.145	0	Fibroblasts	ACTN1
GPX3	0	1.7448	0.414	0.031	0	Fibroblasts	GPX3
CXCL12	0	1.73206	0.379	0.014	0	Fibroblasts	CXCL12
CD63	0	1.72847	0.957	0.512	0	Fibroblasts	CD63
CSRP1	0	1.72095	0.609	0.122	0	Fibroblasts	CSRP1
LAMA4	0	1.71948	0.57	0.019	0	Fibroblasts	LAMA4
TPM4	0	1.71539	0.843	0.394	0	Fibroblasts	TPM4
ID4	0	1.71145	0.422	0.011	0	Fibroblasts	ID4
LRP1	0	1.69052	0.621	0.067	0	Fibroblasts	LRP1
TSC22D1	0	1.68438	0.674	0.163	0	Fibroblasts	TSC22D1
PDLIM3	0	1.67884	0.506	0.012	0	Fibroblasts	PDLIM3
CALU	0	1.67452	0.685	0.156	0	Fibroblasts	CALU
CLEC11A	0	1.67141	0.56	0.034	0	Fibroblasts	CLEC11A
PPP1R14A	0	1.66902	0.415	0.014	0	Fibroblasts	PPP1R14A
LHFPL6	0	1.66722	0.444	0.013	0	Fibroblasts	LHFPL6
NREP	0	1.64061	0.447	0.03	0	Fibroblasts	NREP
VIM	0	1.63622	0.986	0.682	0	Fibroblasts	VIM
SELENOM	0	1.63465	0.449	0.058	0	Fibroblasts	SELENOM
TNS1	0	1.62233	0.531	0.021	0	Fibroblasts	TNS1
PLAT	0	1.61622	0.444	0.019	0	Fibroblasts	PLAT
COL8A1	0	1.61569	0.41	0.002	0	Fibroblasts	COL8A1
LAPTM4A	0	1.61452	0.856	0.329	0	Fibroblasts	LAPTM4A
SPON2	0	1.61048	0.563	0.092	0	Fibroblasts	SPON2
KANK2	0	1.58636	0.565	0.016	0	Fibroblasts	KANK2
MEG3	0	1.56761	0.381	0.003	0	Fibroblasts	MEG3
ELN	0	1.56657	0.407	0.009	0	Fibroblasts	ELN
COL10A1	0	1.56054	0.25	0.001	0	Fibroblasts	COL10A1
PDGFRA	0	1.55403	0.425	0.01	0	Fibroblasts	PDGFRA
RHOB	0	1.55039	0.778	0.332	0	Fibroblasts	RHOB
NFIC	0	1.54768	0.706	0.12	0	Fibroblasts	NFIC
CLU	0	1.54345	0.295	0.065	0	Fibroblasts	CLU
HSPB6	0	1.54249	0.404	0.002	0	Fibroblasts	HSPB6
PTMS	0	1.52959	0.816	0.24	0	Fibroblasts	PTMS
F2R	0	1.52956	0.482	0.082	0	Fibroblasts	F2R
CYGB	0	1.50976	0.407	0.004	0	Fibroblasts	CYGB
CRIP2	0	1.50424	0.578	0.06	0	Fibroblasts	CRIP2
CYBRD1	0	1.49686	0.536	0.025	0	Fibroblasts	CYBRD1
TFPI	0	1.49543	0.531	0.033	0	Fibroblasts	TFPI
HCFC1R1	0	1.49531	0.64	0.125	0	Fibroblasts	HCFC1R1
IGFBP3	0	1.49436	0.259	0.024	0	Fibroblasts	IGFBP3
LAMC1	0	1.48513	0.565	0.041	0	Fibroblasts	LAMC1
CSRP2	0	1.47815	0.326	0.018	0	Fibroblasts	CSRP2
GEM	0	1.47503	0.46	0.029	0	Fibroblasts	GEM
CD81	0	1.47239	0.837	0.347	0	Fibroblasts	CD81
ITGA1	0	1.4719	0.541	0.08	0	Fibroblasts	ITGA1
DKK3	0	1.46917	0.524	0.009	0	Fibroblasts	DKK3
DDR2	0	1.46705	0.52	0.006	0	Fibroblasts	DDR2
LTBP2	0	1.46253	0.377	0.007	0	Fibroblasts	LTBP2
FBLN2	0	1.4601	0.388	0.016	0	Fibroblasts	FBLN2
FHL1	0	1.45607	0.484	0.02	0	Fibroblasts	FHL1
DPYSL3	0	1.45171	0.463	0.018	0	Fibroblasts	DPYSL3
DST	0	1.45087	0.58	0.084	0	Fibroblasts	DST
ANXA5	0	1.44783	0.84	0.331	0	Fibroblasts	ANXA5
CARMN	0	1.44627	0.271	0.001	0	Fibroblasts	CARMN
NID1	0	1.44582	0.474	0.018	0	Fibroblasts	NID1
SYNPO2	0	1.41994	0.408	0.003	0	Fibroblasts	SYNPO2
FLNA	0	1.41873	0.697	0.232	0	Fibroblasts	FLNA
RBPMS	0	1.40812	0.551	0.039	0	Fibroblasts	RBPMS
NUPR1	0	1.40586	0.542	0.058	0	Fibroblasts	NUPR1
MAP3K20	0	1.40388	0.416	0.059	0	Fibroblasts	MAP3K20
PLS3	0	1.40153	0.552	0.05	0	Fibroblasts	PLS3
PLXDC2	0	1.40153	0.439	0.064	0	Fibroblasts	PLXDC2
EDIL3	0	1.40109	0.432	0.007	0	Fibroblasts	EDIL3
LPP	0	1.39991	0.627	0.157	0	Fibroblasts	LPP
NEXN	0	1.39934	0.461	0.006	0	Fibroblasts	NEXN
FXYD1	0	1.3982	0.357	0.015	0	Fibroblasts	FXYD1
LOXL2	0	1.39147	0.366	0.013	0	Fibroblasts	LOXL2
PLOD2	0	1.39132	0.457	0.025	0	Fibroblasts	PLOD2
CEBPD	0	1.39131	0.645	0.225	0	Fibroblasts	CEBPD
PPIC	0	1.3842	0.525	0.069	0	Fibroblasts	PPIC
2024-09-11	0	1.38205	0.583	0.114	0	Fibroblasts	2024-09-11
TCF4	0	1.37746	0.699	0.134	0	Fibroblasts	TCF4
CPE	0	1.36406	0.359	0.02	0	Fibroblasts	CPE
PDLIM7	0	1.34252	0.548	0.069	0	Fibroblasts	PDLIM7
COL15A1	0	1.34014	0.369	0.027	0	Fibroblasts	COL15A1
EFEMP2	0	1.33882	0.511	0.01	0	Fibroblasts	EFEMP2
EPAS1	0	1.33578	0.471	0.063	0	Fibroblasts	EPAS1
RAB31	0	1.33575	0.523	0.081	0	Fibroblasts	RAB31
C1QTNF1	0	1.33516	0.403	0.018	0	Fibroblasts	C1QTNF1
CST3	0	1.33486	0.892	0.307	0	Fibroblasts	CST3
F3	0	1.33225	0.26	0.029	0	Fibroblasts	F3
TCIM	0	1.33193	0.282	0.025	0	Fibroblasts	TCIM
TPPP3	0	1.32545	0.29	0.029	0	Fibroblasts	TPPP3
OLFML3	0	1.32507	0.418	0.018	0	Fibroblasts	OLFML3
SSPN	0	1.3229	0.494	0.029	0	Fibroblasts	SSPN
CD59	0	1.32093	0.701	0.178	0	Fibroblasts	CD59
PXDN	0	1.31879	0.448	0.014	0	Fibroblasts	PXDN
PDLIM5	0	1.31788	0.551	0.127	0	Fibroblasts	PDLIM5
MT1E	0	1.31292	0.452	0.1	0	Fibroblasts	MT1E
CD248	0	1.31149	0.381	0.002	0	Fibroblasts	CD248
JAG1	0	1.30998	0.411	0.045	0	Fibroblasts	JAG1
VCL	0	1.30816	0.553	0.086	0	Fibroblasts	VCL
CAVIN3	0	1.30756	0.399	0.022	0	Fibroblasts	CAVIN3
S100A13	0	1.29751	0.474	0.098	0	Fibroblasts	S100A13
TGFB1I1	0	1.29706	0.496	0.023	0	Fibroblasts	TGFB1I1
PLPP3	0	1.29521	0.31	0.029	0	Fibroblasts	PLPP3
PLPP1	0	1.29404	0.52	0.057	0	Fibroblasts	PLPP1
NFIX	0	1.29315	0.483	0.05	0	Fibroblasts	NFIX
MTRNR2L8	0	1.29296	0.572	0.355	0	Fibroblasts	MTRNR2L8
CRTAP	0	1.28857	0.654	0.16	0	Fibroblasts	CRTAP
MTRNR2L12	0	1.28409	0.597	0.356	0	Fibroblasts	MTRNR2L12
PRRX1	0	1.27969	0.43	0.001	0	Fibroblasts	PRRX1
FERMT2	0	1.27039	0.519	0.02	0	Fibroblasts	FERMT2
ECM1	0	1.26967	0.472	0.027	0	Fibroblasts	ECM1
TBX2	0	1.26667	0.346	0.001	0	Fibroblasts	TBX2
GGT5	0	1.2617	0.401	0.01	0	Fibroblasts	GGT5
MSRB3	0	1.26154	0.473	0.013	0	Fibroblasts	MSRB3
MRC2	0	1.25641	0.441	0.009	0	Fibroblasts	MRC2
RTL8C	0	1.25525	0.479	0.067	0	Fibroblasts	RTL8C
ADGRA2	0	1.25442	0.442	0.009	0	Fibroblasts	ADGRA2
AKAP12	0	1.25127	0.432	0.019	0	Fibroblasts	AKAP12
TMEM176A	0	1.24509	0.474	0.115	0	Fibroblasts	TMEM176A
PLAU	0	1.24183	0.316	0.049	0	Fibroblasts	PLAU
TMEM176B	0	1.24102	0.524	0.154	0	Fibroblasts	TMEM176B
PLTP	0	1.23926	0.458	0.052	0	Fibroblasts	PLTP
MARCKS	0	1.23737	0.649	0.232	0	Fibroblasts	MARCKS
CD151	0	1.23676	0.651	0.175	0	Fibroblasts	CD151
RCN3	0	1.23637	0.444	0.015	0	Fibroblasts	RCN3
IL6ST	0	1.23595	0.615	0.15	0	Fibroblasts	IL6ST
FKBP10	0	1.23448	0.492	0.024	0	Fibroblasts	FKBP10
NFIA	0	1.23422	0.492	0.074	0	Fibroblasts	NFIA
ITGAV	0	1.23075	0.493	0.053	0	Fibroblasts	ITGAV
NDN	0	1.23048	0.496	0.007	0	Fibroblasts	NDN
COX7A1	0	1.21608	0.449	0.016	0	Fibroblasts	COX7A1
FHL2	0	1.21559	0.44	0.06	0	Fibroblasts	FHL2
EHD2	0	1.21396	0.464	0.018	0	Fibroblasts	EHD2
FGF7	0	1.21135	0.31	0.003	0	Fibroblasts	FGF7
SOCS3	0	1.20494	0.588	0.267	0	Fibroblasts	SOCS3
EID1	0	1.20115	0.849	0.384	0	Fibroblasts	EID1
PTN	0	1.20042	0.307	0.001	0	Fibroblasts	PTN
ENAH	0	1.19883	0.46	0.049	0	Fibroblasts	ENAH
CYB5R3	0	1.19549	0.669	0.162	0	Fibroblasts	CYB5R3
TCF21	0	1.19303	0.325	0.001	0	Fibroblasts	TCF21
FOXF1	0	1.18805	0.345	0.004	0	Fibroblasts	FOXF1
PARVA	0	1.18742	0.493	0.042	0	Fibroblasts	PARVA
EPB41L2	0	1.18639	0.52	0.085	0	Fibroblasts	EPB41L2
KLF9	0	1.18162	0.571	0.121	0	Fibroblasts	KLF9
MFAP2	0	1.17904	0.368	0.009	0	Fibroblasts	MFAP2
BEX3	0	1.17126	0.458	0.052	0	Fibroblasts	BEX3
ITGB5	0	1.16456	0.46	0.038	0	Fibroblasts	ITGB5
FAP	0	1.16403	0.361	0.007	0	Fibroblasts	FAP
CLIC4	0	1.16161	0.555	0.102	0	Fibroblasts	CLIC4
CCDC102B	0	1.15623	0.302	0.008	0	Fibroblasts	CCDC102B
TCEAL4	0	1.15567	0.576	0.123	0	Fibroblasts	TCEAL4
TINAGL1	0	1.15451	0.29	0.08	0	Fibroblasts	TINAGL1
RBP1	0	1.15435	0.38	0.014	0	Fibroblasts	RBP1
EMP1	0	1.15317	0.452	0.082	0	Fibroblasts	EMP1
RND3	0	1.15221	0.407	0.065	0	Fibroblasts	RND3
NTM	0	1.14643	0.301	0.001	0	Fibroblasts	NTM
LAMB2	0	1.14253	0.466	0.031	0	Fibroblasts	LAMB2
PHLDA11	0	1.14133	0.6	0.213	0	Fibroblasts	PHLDA1
TUBA1A	0	1.13458	0.698	0.263	0	Fibroblasts	TUBA1A
PDGFA	0	1.13183	0.313	0.029	0	Fibroblasts	PDGFA
SMOC2	0	1.13018	0.325	0.017	0	Fibroblasts	SMOC2
PDPN	0	1.12579	0.3	0.006	0	Fibroblasts	PDPN
FNDC1	0	1.12507	0.293	0.001	0	Fibroblasts	FNDC1
SPATS2L	0	1.12404	0.574	0.152	0	Fibroblasts	SPATS2L
LEPROT	0	1.12302	0.663	0.182	0	Fibroblasts	LEPROT
MDK	0	1.12013	0.445	0.092	0	Fibroblasts	MDK
NR2F1	0	1.11945	0.332	0.018	0	Fibroblasts	NR2F1
SCARB2	0	1.11479	0.582	0.147	0	Fibroblasts	SCARB2
GUCY1A1	0	1.11387	0.333	0.005	0	Fibroblasts	GUCY1A1
AXL	0	1.11031	0.451	0.027	0	Fibroblasts	AXL
ZFHX3	0	1.10872	0.427	0.071	0	Fibroblasts	ZFHX3
EPS8	0	1.10713	0.441	0.089	0	Fibroblasts	EPS8
CAMK2N1	0	1.10619	0.438	0.097	0	Fibroblasts	CAMK2N1
OLFML2B	0	1.10148	0.309	0.013	0	Fibroblasts	OLFML2B
ADAMTS2	0	1.10066	0.345	0.001	0	Fibroblasts	ADAMTS2
GPNMB	0	1.09936	0.438	0.049	0	Fibroblasts	GPNMB
CAV2	0	1.09603	0.431	0.044	0	Fibroblasts	CAV2
SH3PXD2A	0	1.09558	0.448	0.06	0	Fibroblasts	SH3PXD2A
FOS	0	1.08826	0.89	0.766	0	Fibroblasts	FOS
YBX3	0	1.08172	0.678	0.237	0	Fibroblasts	YBX3
SPTBN1	0	1.08047	0.627	0.175	0	Fibroblasts	SPTBN1
CCDC3	0	1.07678	0.309	0.008	0	Fibroblasts	CCDC3
SGCE	0	1.07672	0.433	0.016	0	Fibroblasts	SGCE
IL1R1	0	1.06853	0.413	0.032	0	Fibroblasts	IL1R1
RGS16	0	1.06517	0.304	0.087	0	Fibroblasts	RGS16
TGFBI	0	1.06263	0.472	0.13	0	Fibroblasts	TGFBI
ACKR3	0	1.0603	0.257	0.024	0	Fibroblasts	ACKR3
ANGPTL2	0	1.05944	0.351	0.007	0	Fibroblasts	ANGPTL2
MRVI1	0	1.05653	0.344	0.003	0	Fibroblasts	MRVI1
MYH91	0	1.05518	0.756	0.383	0	Fibroblasts	MYH9
HTRA3	0	1.0541	0.278	0.002	0	Fibroblasts	HTRA3
MT1X	0	1.05116	0.355	0.174	0	Fibroblasts	MT1X
EDNRA	0	1.05101	0.331	0.001	0	Fibroblasts	EDNRA
MGST3	0	1.0438	0.716	0.295	0	Fibroblasts	MGST3
PBX1	0	1.04311	0.434	0.056	0	Fibroblasts	PBX1
TMEM47	0	1.04293	0.396	0.008	0	Fibroblasts	TMEM47
FGFR1	0	1.03107	0.44	0.03	0	Fibroblasts	FGFR1
SELENOP	0	1.02573	0.356	0.048	0	Fibroblasts	SELENOP
LMOD1	0	1.0193	0.289	0	0	Fibroblasts	LMOD1
TMEM98	0	1.01771	0.443	0.045	0	Fibroblasts	TMEM98
TCEAL9	0	1.01704	0.41	0.052	0	Fibroblasts	TCEAL9
GNG12	0	1.01388	0.454	0.06	0	Fibroblasts	GNG12
SRPX	0	1.00903	0.259	0.007	0	Fibroblasts	SRPX
FBLIM1	0	1.0079	0.404	0.038	0	Fibroblasts	FBLIM1
LOXL1	0	1.00697	0.343	0.005	0	Fibroblasts	LOXL1
SEC31A	0	1.00386	0.627	0.207	0	Fibroblasts	SEC31A
LRRC32	0	1.00266	0.371	0.014	0	Fibroblasts	LRRC32
PMEPA1	0	1.0011	0.469	0.114	0	Fibroblasts	PMEPA1
PHLDB1	0	1.00054	0.405	0.024	0	Fibroblasts	PHLDB1
HES1	0	0.999908	0.423	0.13	0	Fibroblasts	HES1
SOX4	0	0.99927	0.529	0.151	0	Fibroblasts	SOX4
GPX8	0	0.997202	0.4	0.01	0	Fibroblasts	GPX8
FMOD	0	0.996201	0.358	0.005	0	Fibroblasts	FMOD
PDLIM1	0	0.99017	0.596	0.176	0	Fibroblasts	PDLIM1
VMP1	0	0.990114	0.627	0.306	0	Fibroblasts	VMP1
SLIT3	0	0.989428	0.332	0.024	0	Fibroblasts	SLIT3
VKORC1	0	0.987689	0.541	0.158	0	Fibroblasts	VKORC1
RCAN2	0	0.983044	0.285	0.009	0	Fibroblasts	RCAN2
RARRES1	0	0.978466	0.258	0.033	0	Fibroblasts	RARRES1
RRAS	0	0.976919	0.447	0.075	0	Fibroblasts	RRAS
FBLN5	0	0.971826	0.315	0.015	0	Fibroblasts	FBLN5
GAS6	0	0.960414	0.404	0.087	0	Fibroblasts	GAS6
KCNE4	0	0.959004	0.304	0.005	0	Fibroblasts	KCNE4
RBFOX2	0	0.958958	0.422	0.039	0	Fibroblasts	RBFOX2
RHOBTB3	0	0.955028	0.429	0.069	0	Fibroblasts	RHOBTB3
HSPB1	0	0.948132	0.906	0.44	0	Fibroblasts	HSPB1
PKIG	0	0.946964	0.447	0.064	0	Fibroblasts	PKIG
ZFP36L1	0	0.946166	0.872	0.554	0	Fibroblasts	ZFP36L1
PCDH18	0	0.943438	0.3	0.002	0	Fibroblasts	PCDH18
CERCAM	0	0.940899	0.366	0.02	0	Fibroblasts	CERCAM
NFIB	0	0.940785	0.371	0.056	0	Fibroblasts	NFIB
RCN1	0	0.934562	0.489	0.116	0	Fibroblasts	RCN1
PAM	0	0.932785	0.459	0.07	0	Fibroblasts	PAM
ZCCHC24	0	0.932764	0.343	0.019	0	Fibroblasts	ZCCHC24
PPP1R12B	0	0.928743	0.31	0.038	0	Fibroblasts	PPP1R12B
VASN	0	0.928515	0.364	0.003	0	Fibroblasts	VASN
ATF3	0	0.922581	0.521	0.248	0	Fibroblasts	ATF3
EPHA3	0	0.922229	0.265	0	0	Fibroblasts	EPHA3
PLXDC1	0	0.920731	0.286	0.02	0	Fibroblasts	PLXDC1
CKAP4	0	0.916475	0.444	0.108	0	Fibroblasts	CKAP4
PRKG1	0	0.9125	0.338	0.006	0	Fibroblasts	PRKG1
NET1	0	0.910233	0.266	0.111	0	Fibroblasts	NET1
SPSB1	0	0.899837	0.338	0.032	0	Fibroblasts	SPSB1
FAM114A1	0	0.89946	0.407	0.046	0	Fibroblasts	FAM114A1
SVIL	0	0.893646	0.375	0.048	0	Fibroblasts	SVIL
SLIT2	0	0.888472	0.265	0.001	0	Fibroblasts	SLIT2
PROCR	0	0.887886	0.296	0.035	0	Fibroblasts	PROCR
CEBPB	0	0.887254	0.676	0.313	0	Fibroblasts	CEBPB
LMNA	0	0.885518	0.795	0.355	0	Fibroblasts	LMNA
SEMA5A	0	0.883294	0.294	0.014	0	Fibroblasts	SEMA5A
GOLIM4	0	0.881018	0.488	0.123	0	Fibroblasts	GOLIM4
CPQ	0	0.879918	0.416	0.056	0	Fibroblasts	CPQ
ARF4	0	0.877937	0.67	0.307	0	Fibroblasts	ARF4
DLC1	0	0.876467	0.377	0.027	0	Fibroblasts	DLC1
PTK2	0	0.875923	0.354	0.074	0	Fibroblasts	PTK2
LTBP3	0	0.874594	0.471	0.092	0	Fibroblasts	LTBP3
GPC6	0	0.871449	0.32	0.001	0	Fibroblasts	GPC6
VCAM1	0	0.870231	0.306	0.023	0	Fibroblasts	VCAM1
NUCKS1	0	0.86955	0.814	0.394	0	Fibroblasts	NUCKS1
ERRFI1	0	0.867404	0.323	0.055	0	Fibroblasts	ERRFI1
OAF	0	0.863654	0.337	0.064	0	Fibroblasts	OAF
ISYNA1	0	0.863289	0.305	0.03	0	Fibroblasts	ISYNA1
MAP4	0	0.858161	0.554	0.156	0	Fibroblasts	MAP4
MYL6	0	0.857046	0.948	0.776	0	Fibroblasts	MYL6
ITPRIPL2	0	0.855966	0.393	0.068	0	Fibroblasts	ITPRIPL2
PDE3A	0	0.855621	0.276	0.013	0	Fibroblasts	PDE3A
TWSG1	0	0.85524	0.397	0.034	0	Fibroblasts	TWSG1
MXRA7	0	0.854856	0.436	0.051	0	Fibroblasts	MXRA7
UNC5B	0	0.853617	0.298	0.014	0	Fibroblasts	UNC5B
CALM2	0	0.853609	0.884	0.57	0	Fibroblasts	CALM2
EBF1	0	0.853122	0.292	0.027	0	Fibroblasts	EBF1
APOL1	0	0.85274	0.386	0.074	0	Fibroblasts	APOL1
NRP1	0	0.851785	0.361	0.047	0	Fibroblasts	NRP1
RTN4	0	0.850397	0.738	0.33	0	Fibroblasts	RTN4
LIMA1	0	0.84594	0.499	0.131	0	Fibroblasts	LIMA1
TSPAN4	0	0.845844	0.38	0.055	0	Fibroblasts	TSPAN4
C9orf3	0	0.843639	0.376	0.057	0	Fibroblasts	C9orf3
FKBP9	0	0.841652	0.415	0.071	0	Fibroblasts	FKBP9
CTTN	0	0.838591	0.466	0.097	0	Fibroblasts	CTTN
SGCB	0	0.837934	0.388	0.032	0	Fibroblasts	SGCB
SELENOW	0	0.837914	0.52	0.181	0	Fibroblasts	SELENOW
GUCY1B1	0	0.834721	0.262	0.003	0	Fibroblasts	GUCY1B1
FBXO32	0	0.833689	0.32	0.066	0	Fibroblasts	FBXO32
ITM2B	0	0.828921	0.941	0.671	0	Fibroblasts	ITM2B
ZBTB20	0	0.827362	0.535	0.159	0	Fibroblasts	ZBTB20
RRBP1	0	0.826457	0.646	0.268	0	Fibroblasts	RRBP1
KIRREL1	0	0.823418	0.278	0.003	0	Fibroblasts	KIRREL1
PKD2	0	0.821292	0.355	0.03	0	Fibroblasts	PKD2
HES4	0	0.818444	0.258	0.051	0	Fibroblasts	HES4
EMP2	0	0.815115	0.444	0.106	0	Fibroblasts	EMP2
ATP2A2	0	0.813801	0.524	0.2	0	Fibroblasts	ATP2A2
FXYD6	0	0.813474	0.322	0.015	0	Fibroblasts	FXYD6
RAB34	0	0.812453	0.371	0.033	0	Fibroblasts	RAB34
BMPR2	0	0.810804	0.44	0.094	0	Fibroblasts	BMPR2
SNAI2	0	0.808361	0.287	0.004	0	Fibroblasts	SNAI2
MAGED2	0	0.808216	0.526	0.154	0	Fibroblasts	MAGED2
S1PR3	0	0.805032	0.252	0.003	0	Fibroblasts	S1PR3
MYO1B	0	0.802903	0.31	0.049	0	Fibroblasts	MYO1B
2024-09-04	0	0.802648	0.267	0.004	0	Fibroblasts	2024-09-04
MAGED1	0	0.800239	0.412	0.094	0	Fibroblasts	MAGED1
SMTN	0	0.798221	0.315	0.038	0	Fibroblasts	SMTN
RUNX1T1	0	0.797437	0.291	0.008	0	Fibroblasts	RUNX1T1
GLT8D2	0	0.796555	0.324	0.004	0	Fibroblasts	GLT8D2
QSOX1	0	0.796294	0.397	0.112	0	Fibroblasts	QSOX1
ARHGAP1	0	0.795865	0.424	0.092	0	Fibroblasts	ARHGAP1
TUBB6	0	0.795461	0.385	0.041	0	Fibroblasts	TUBB6
PTTG1IP	0	0.79213	0.568	0.204	0	Fibroblasts	PTTG1IP
CREB3L1	0	0.791612	0.295	0.035	0	Fibroblasts	CREB3L1
CRIM1	0	0.789918	0.344	0.069	0	Fibroblasts	CRIM1
NDRG2	0	0.789458	0.305	0.059	0	Fibroblasts	NDRG2
PHLDA3	0	0.78868	0.319	0.03	0	Fibroblasts	PHLDA3
PTEN	0	0.788556	0.564	0.215	0	Fibroblasts	PTEN
RAB13	0	0.788168	0.414	0.112	0	Fibroblasts	RAB13
TSHZ2	0	0.788061	0.312	0.053	0	Fibroblasts	TSHZ2
ECM2	0	0.787352	0.296	0.001	0	Fibroblasts	ECM2
PPFIBP1	0	0.78721	0.362	0.05	0	Fibroblasts	PPFIBP1
BST2	0	0.787098	0.61	0.287	0	Fibroblasts	BST2
NPTN	0	0.783188	0.444	0.112	0	Fibroblasts	NPTN
YAP1	0	0.782502	0.378	0.059	0	Fibroblasts	YAP1
CTDSPL	0	0.780551	0.341	0.052	0	Fibroblasts	CTDSPL
MYH10	0	0.777208	0.291	0.013	0	Fibroblasts	MYH10
ILK	0	0.77395	0.485	0.143	0	Fibroblasts	ILK
2024-09-02	0	0.773032	0.691	0.311	0	Fibroblasts	2024-09-02
ST5	0	0.772498	0.33	0.028	0	Fibroblasts	ST5
HDLBP	0	0.770899	0.607	0.255	0	Fibroblasts	HDLBP
MICAL2	0	0.769736	0.344	0.054	0	Fibroblasts	MICAL2
RBMS3	0	0.768887	0.307	0.01	0	Fibroblasts	RBMS3
ARHGEF17	0	0.763382	0.272	0.003	0	Fibroblasts	ARHGEF17
WWTR1	0	0.762079	0.353	0.032	0	Fibroblasts	WWTR1
TUBB	0	0.761415	0.726	0.344	0	Fibroblasts	TUBB
CD9	0	0.76049	0.526	0.218	0	Fibroblasts	CD9
PPIB	0	0.759696	0.739	0.442	0	Fibroblasts	PPIB
DAB2	0	0.758788	0.396	0.075	0	Fibroblasts	DAB2
NORAD	0	0.75864	0.486	0.177	0	Fibroblasts	NORAD
PLSCR4	0	0.758161	0.317	0.016	0	Fibroblasts	PLSCR4
NCKAP1	0	0.757922	0.401	0.076	0	Fibroblasts	NCKAP1
DPYSL2	0	0.754333	0.455	0.118	0	Fibroblasts	DPYSL2
GNG11	0	0.752668	0.409	0.036	0	Fibroblasts	GNG11
BICC1	0	0.75006	0.282	0.001	0	Fibroblasts	BICC1
SYDE1	0	0.749524	0.299	0.003	0	Fibroblasts	SYDE1
TNS3	0	0.749396	0.32	0.048	0	Fibroblasts	TNS3
KDELR2	0	0.748784	0.605	0.27	0	Fibroblasts	KDELR2
SORBS3	0	0.74809	0.39	0.06	0	Fibroblasts	SORBS3
NT5DC2	0	0.747912	0.314	0.06	0	Fibroblasts	NT5DC2
TEAD1	0	0.747068	0.31	0.038	0	Fibroblasts	TEAD1
INAFM1	0	0.74458	0.347	0.04	0	Fibroblasts	INAFM1
BMP1	0	0.744433	0.322	0.021	0	Fibroblasts	BMP1
GADD45B	0	0.7441	0.651	0.426	0	Fibroblasts	GADD45B
TNFRSF12A	0	0.740135	0.293	0.068	0	Fibroblasts	TNFRSF12A
FAM20C	0	0.740063	0.292	0.019	0	Fibroblasts	FAM20C
CHPF	0	0.73976	0.337	0.074	0	Fibroblasts	CHPF
SSC5D	0	0.737233	0.267	0.004	0	Fibroblasts	SSC5D
LOX	0	0.737181	0.258	0.004	0	Fibroblasts	LOX
FARP1	0	0.735261	0.34	0.044	0	Fibroblasts	FARP1
OSMR	0	0.734176	0.299	0.008	0	Fibroblasts	OSMR
FAT1	0	0.733583	0.333	0.051	0	Fibroblasts	FAT1
DYNC1I2	0	0.730878	0.553	0.192	0	Fibroblasts	DYNC1I2
CPED1	0	0.730155	0.268	0.012	0	Fibroblasts	CPED1
TNFRSF1A	0	0.728989	0.478	0.127	0	Fibroblasts	TNFRSF1A
OAZ2	0	0.724823	0.403	0.122	0	Fibroblasts	OAZ2
CDC42EP1	0	0.724693	0.344	0.054	0	Fibroblasts	CDC42EP1
CTSF	0	0.722901	0.311	0.024	0	Fibroblasts	CTSF
UGCG	0	0.719484	0.419	0.13	0	Fibroblasts	UGCG
MARVELD1	0	0.717091	0.322	0.032	0	Fibroblasts	MARVELD1
C2	0	0.716978	0.319	0.052	0	Fibroblasts	C2
SMARCA1	0	0.715373	0.309	0.012	0	Fibroblasts	SMARCA1
WASL	0	0.715113	0.384	0.083	0	Fibroblasts	WASL
ROCK2	0	0.714804	0.433	0.129	0	Fibroblasts	ROCK2
REXO2	0	0.711944	0.453	0.146	0	Fibroblasts	REXO2
SYNPO	0	0.711176	0.284	0.03	0	Fibroblasts	SYNPO
CD276	0	0.710956	0.312	0.033	0	Fibroblasts	CD276
HIC1	0	0.71026	0.299	0.034	0	Fibroblasts	HIC1
MYOF	0	0.709846	0.349	0.056	0	Fibroblasts	MYOF
PDGFC	0	0.709373	0.265	0.01	0	Fibroblasts	PDGFC
ADH5	0	0.709308	0.501	0.159	0	Fibroblasts	ADH5
EPHX1	0	0.707235	0.299	0.041	0	Fibroblasts	EPHX1
RHOQ	0	0.705505	0.426	0.12	0	Fibroblasts	RHOQ
FKBP7	0	0.705311	0.323	0.018	0	Fibroblasts	FKBP7
CTSO	0	0.700695	0.358	0.055	0	Fibroblasts	CTSO
TNS2	0	0.699709	0.305	0.021	0	Fibroblasts	TNS2
GSTM3	0	0.699691	0.345	0.042	0	Fibroblasts	GSTM3
IER3	0	0.697475	0.47	0.25	0	Fibroblasts	IER3
SMIM3	0	0.696282	0.376	0.085	0	Fibroblasts	SMIM3
LMCD1	0	0.694373	0.281	0.036	0	Fibroblasts	LMCD1
ATN1	0	0.693838	0.42	0.115	0	Fibroblasts	ATN1
MYO1C	0	0.692809	0.392	0.084	0	Fibroblasts	MYO1C
COL16A1	0	0.691594	0.256	0.01	0	Fibroblasts	COL16A1
SPRY1	0	0.68583	0.364	0.085	0	Fibroblasts	SPRY1
PLD3	0	0.684694	0.512	0.162	0	Fibroblasts	PLD3
GINM1	0	0.681525	0.431	0.103	0	Fibroblasts	GINM1
ZEB2	0	0.67885	0.529	0.147	0	Fibroblasts	ZEB2
RAB2A	0	0.677738	0.669	0.301	0	Fibroblasts	RAB2A
MORF4L1	0	0.676389	0.827	0.497	0	Fibroblasts	MORF4L1
PROS1	0	0.674778	0.279	0.024	0	Fibroblasts	PROS1
P4HA2	0	0.673387	0.295	0.032	0	Fibroblasts	P4HA2
PDE1A	0	0.672116	0.259	0.001	0	Fibroblasts	PDE1A
TAX1BP3	0	0.670584	0.388	0.101	0	Fibroblasts	TAX1BP3
PEAK1	0	0.670304	0.282	0.039	0	Fibroblasts	PEAK1
LMO4	0	0.670153	0.524	0.19	0	Fibroblasts	LMO4
RAI14	0	0.668004	0.28	0.027	0	Fibroblasts	RAI14
TNKS1BP1	0	0.667836	0.303	0.042	0	Fibroblasts	TNKS1BP1
DYNC1LI2	0	0.667337	0.477	0.155	0	Fibroblasts	DYNC1LI2
KDELR1	0	0.664046	0.644	0.307	0	Fibroblasts	KDELR1
RPS27L	0	0.663549	0.735	0.41	0	Fibroblasts	RPS27L
FSTL3	0	0.661795	0.253	0.014	0	Fibroblasts	FSTL3
PEBP1	0	0.661432	0.792	0.442	0	Fibroblasts	PEBP1
PCYOX1	0	0.660862	0.353	0.075	0	Fibroblasts	PCYOX1
TMEM204	0	0.660606	0.291	0.029	0	Fibroblasts	TMEM204
EVA1B	0	0.656667	0.298	0.037	0	Fibroblasts	EVA1B
CD991	0	0.655586	0.817	0.516	0	Fibroblasts	CD99
MEF2C	0	0.654115	0.37	0.163	0	Fibroblasts	MEF2C
CDC42BPA	0	0.653799	0.31	0.044	0	Fibroblasts	CDC42BPA
MRFAP1	0	0.648969	0.626	0.274	0	Fibroblasts	MRFAP1
ESD	0	0.648182	0.551	0.215	0	Fibroblasts	ESD
VGLL4	0	0.646925	0.393	0.099	0	Fibroblasts	VGLL4
SCPEP1	0	0.646354	0.381	0.098	0	Fibroblasts	SCPEP1
CHSY1	0	0.644476	0.33	0.069	0	Fibroblasts	CHSY1
HSPG2	0	0.642947	0.399	0.056	0	Fibroblasts	HSPG2
ZMAT3	0	0.642935	0.375	0.091	0	Fibroblasts	ZMAT3
MORF4L2	0	0.642262	0.559	0.227	0	Fibroblasts	MORF4L2
MPZL1	0	0.642145	0.368	0.092	0	Fibroblasts	MPZL1
MAP1LC3A	0	0.640657	0.38	0.083	0	Fibroblasts	MAP1LC3A
PDLIM4	0	0.639891	0.258	0.025	0	Fibroblasts	PDLIM4
H2AFJ	0	0.633502	0.486	0.192	0	Fibroblasts	H2AFJ
PLOD1	0	0.631445	0.324	0.055	0	Fibroblasts	PLOD1
VEGFB	0	0.630185	0.408	0.127	0	Fibroblasts	VEGFB
2024-09-08	0	0.629748	0.316	0.053	0	Fibroblasts	2024-09-08
PGRMC1	0	0.624864	0.414	0.129	0	Fibroblasts	PGRMC1
PEA15	0	0.624654	0.458	0.154	0	Fibroblasts	PEA15
TMEM45A	0	0.623239	0.277	0.02	0	Fibroblasts	TMEM45A
PHPT1	0	0.622829	0.545	0.249	0	Fibroblasts	PHPT1
H1F0	0	0.619189	0.415	0.112	0	Fibroblasts	H1F0
TCEAL8	0	0.619075	0.42	0.129	0	Fibroblasts	TCEAL8
SH3BGRL	0	0.614702	0.663	0.327	0	Fibroblasts	SH3BGRL
OAT	0	0.613678	0.466	0.146	0	Fibroblasts	OAT
OSBPL1A	0	0.611372	0.287	0.043	0	Fibroblasts	OSBPL1A
ANXA2	0	0.611029	0.767	0.409	0	Fibroblasts	ANXA2
RHOC	0	0.610788	0.543	0.215	0	Fibroblasts	RHOC
STOM	0	0.61062	0.549	0.175	0	Fibroblasts	STOM
TEAD3	0	0.609715	0.264	0.026	0	Fibroblasts	TEAD3
NENF	0	0.606257	0.45	0.18	0	Fibroblasts	NENF
ARID5B1	0	0.605886	0.567	0.238	0	Fibroblasts	ARID5B
GNB4	0	0.604724	0.321	0.048	0	Fibroblasts	GNB4
PHLDB2	0	0.60451	0.258	0.023	0	Fibroblasts	PHLDB2
ASPH	0	0.603774	0.41	0.127	0	Fibroblasts	ASPH
DDAH2	0	0.603542	0.418	0.141	0	Fibroblasts	DDAH2
FNDC3B	0	0.601735	0.435	0.153	0	Fibroblasts	FNDC3B
NEAT1	0	0.600856	0.78	0.651	0	Fibroblasts	NEAT1
1971-09-01	0	0.600261	0.799	0.484	0	Fibroblasts	2024-09-07
TCEAL3	0	0.597323	0.329	0.054	0	Fibroblasts	TCEAL3
TPST1	0	0.595545	0.257	0.012	0	Fibroblasts	TPST1
PFN2	0	0.593712	0.272	0.022	0	Fibroblasts	PFN2
RDX	0	0.592203	0.442	0.122	0	Fibroblasts	RDX
S100A6	0	0.590257	0.876	0.66	0	Fibroblasts	S100A6
COPZ2	0	0.584655	0.263	0.012	0	Fibroblasts	COPZ2
DBN1	0	0.584638	0.29	0.035	0	Fibroblasts	DBN1
PTPRG	0	0.583935	0.26	0.029	0	Fibroblasts	PTPRG
ARHGEF12	0	0.58375	0.366	0.104	0	Fibroblasts	ARHGEF12
JAM3	0	0.583141	0.267	0.012	0	Fibroblasts	JAM3
RUNX1	0	0.582408	0.411	0.13	0	Fibroblasts	RUNX1
PSMB5	0	0.581723	0.481	0.182	0	Fibroblasts	PSMB5
CBX6	0	0.580712	0.38	0.09	0	Fibroblasts	CBX6
ZEB1	0	0.578858	0.359	0.07	0	Fibroblasts	ZEB1
ENC1	0	0.577587	0.26	0.067	0	Fibroblasts	ENC1
NR4A1	0	0.576931	0.604	0.357	0	Fibroblasts	NR4A1
TMEM30A	0	0.573786	0.446	0.153	0	Fibroblasts	TMEM30A
SPIN1	0	0.572155	0.345	0.082	0	Fibroblasts	SPIN1
CTNNA1	0	0.572015	0.457	0.159	0	Fibroblasts	CTNNA1
LAMP2	0	0.571949	0.497	0.202	0	Fibroblasts	LAMP2
NME4	0	0.571878	0.371	0.102	0	Fibroblasts	NME4
CCPG1	0	0.571754	0.456	0.159	0	Fibroblasts	CCPG1
ATP6AP2	0	0.571298	0.624	0.276	0	Fibroblasts	ATP6AP2
NFE2L1	0	0.570982	0.379	0.112	0	Fibroblasts	NFE2L1
ZNF532	0	0.570497	0.256	0.027	0	Fibroblasts	ZNF532
CD302	0	0.569982	0.295	0.062	0	Fibroblasts	CD302
TMEM14C	0	0.569379	0.507	0.216	0	Fibroblasts	TMEM14C
COMT	0	0.568981	0.532	0.226	0	Fibroblasts	COMT
C12orf571	0	0.567496	0.723	0.383	0	Fibroblasts	C12orf57
TRIP10	0	0.565692	0.292	0.061	0	Fibroblasts	TRIP10
CDKN1C	0	0.564255	0.262	0.053	0	Fibroblasts	CDKN1C
WLS	0	0.564182	0.261	0.045	0	Fibroblasts	WLS
QKI	0	0.560864	0.472	0.146	0	Fibroblasts	QKI
APLP2	0	0.559545	0.54	0.249	0	Fibroblasts	APLP2
KLF2	0	0.557513	0.572	0.362	0	Fibroblasts	KLF2
MPRIP	0	0.55694	0.404	0.124	0	Fibroblasts	MPRIP
BSG	0	0.555728	0.657	0.337	0	Fibroblasts	BSG
ARL2	0	0.555017	0.401	0.134	0	Fibroblasts	ARL2
TRIM8	0	0.552523	0.39	0.118	0	Fibroblasts	TRIM8
FOXO3	0	0.552379	0.452	0.174	0	Fibroblasts	FOXO3
CAMSAP2	0	0.548893	0.256	0.035	0	Fibroblasts	CAMSAP2
PLXNB2	0	0.547798	0.327	0.09	0	Fibroblasts	PLXNB2
PPP1R12A1	0	0.547737	0.523	0.242	0	Fibroblasts	PPP1R12A
RASAL2	0	0.547528	0.259	0.046	0	Fibroblasts	RASAL2
ADAM9	0	0.547013	0.314	0.083	0	Fibroblasts	ADAM9
PAWR	0	0.546722	0.33	0.1	0	Fibroblasts	PAWR
CCND1	0	0.54432	0.293	0.092	0	Fibroblasts	CCND1
NDUFA4	0	0.543476	0.777	0.551	0	Fibroblasts	NDUFA4
CLTC	0	0.542215	0.483	0.194	0	Fibroblasts	CLTC
RAC1	0	0.542063	0.83	0.488	0	Fibroblasts	RAC1
RABAC1	0	0.539914	0.497	0.29	0	Fibroblasts	RABAC1
VAT1	0	0.539805	0.302	0.07	0	Fibroblasts	VAT1
C5orf24	0	0.53768	0.358	0.101	0	Fibroblasts	C5orf24
ARL1	0	0.536684	0.428	0.15	0	Fibroblasts	ARL1
TCAF1	0	0.536141	0.31	0.074	0	Fibroblasts	TCAF1
2024-09-10	0	0.53588	0.296	0.065	0	Fibroblasts	2024-09-10
P4HB	0	0.535218	0.636	0.367	0	Fibroblasts	P4HB
KDELC2	0	0.534834	0.282	0.038	0	Fibroblasts	KDELC2
PHC2	0	0.534602	0.332	0.084	0	Fibroblasts	PHC2
KLF4	0	0.534316	0.398	0.18	0	Fibroblasts	KLF4
RTL8A	0	0.533651	0.277	0.053	0	Fibroblasts	RTL8A
ECE1	0	0.53329	0.306	0.08	0	Fibroblasts	ECE1
ADI1	0	0.533185	0.447	0.181	0	Fibroblasts	ADI1
ENG	0	0.532293	0.343	0.061	0	Fibroblasts	ENG
PPP2CB	0	0.531919	0.35	0.095	0	Fibroblasts	PPP2CB
ARL3	0	0.529764	0.345	0.081	0	Fibroblasts	ARL3
EEA1	0	0.52976	0.352	0.096	0	Fibroblasts	EEA1
LBH1	0	0.527835	0.454	0.197	0	Fibroblasts	LBH
ARPC1A	0	0.527769	0.371	0.136	0	Fibroblasts	ARPC1A
SLC44A1	0	0.526808	0.374	0.152	0	Fibroblasts	SLC44A1
SOD2	0	0.526194	0.472	0.272	0	Fibroblasts	SOD2
PRKAR1A	0	0.524159	0.587	0.274	0	Fibroblasts	PRKAR1A
OSTC	0	0.522694	0.536	0.28	0	Fibroblasts	OSTC
SULF2	0	0.522676	0.266	0.072	0	Fibroblasts	SULF2
LTBR	0	0.521824	0.323	0.093	0	Fibroblasts	LTBR
NUCB1	0	0.521325	0.53	0.22	0	Fibroblasts	NUCB1
SNX9	0	0.520839	0.399	0.116	0	Fibroblasts	SNX9
PDLIM2	0	0.518623	0.377	0.102	0	Fibroblasts	PDLIM2
LIMS1	0	0.51707	0.559	0.241	0	Fibroblasts	LIMS1
MT-CYB	0	0.516597	0.995	0.984	0	Fibroblasts	MT-CYB
SEC24D	0	0.515931	0.336	0.091	0	Fibroblasts	SEC24D
SEC23A	0	0.515105	0.367	0.1	0	Fibroblasts	SEC23A
AHCYL1	0	0.514034	0.413	0.139	0	Fibroblasts	AHCYL1
C1orf21	0	0.512678	0.325	0.089	0	Fibroblasts	C1orf21
TACC1	0	0.511126	0.553	0.238	0	Fibroblasts	TACC1
AP2M1	0	0.510212	0.595	0.288	0	Fibroblasts	AP2M1
PCGF2	0	0.5102	0.251	0.036	0	Fibroblasts	PCGF2
RBMS1	0	0.509931	0.551	0.192	0	Fibroblasts	RBMS1
FAM210B	0	0.509613	0.323	0.091	0	Fibroblasts	FAM210B
CTSC	0	0.508591	0.501	0.337	0	Fibroblasts	CTSC
TLN11	0	0.508446	0.639	0.306	0	Fibroblasts	TLN1
C5orf15	0	0.507584	0.35	0.092	0	Fibroblasts	C5orf15
FEZ1	0	0.506697	0.251	0.013	0	Fibroblasts	FEZ1
REEP3	0	0.502761	0.362	0.11	0	Fibroblasts	REEP3
TJP1	0	0.500103	0.278	0.057	0	Fibroblasts	TJP1
TRIP6	0	0.498805	0.303	0.071	0	Fibroblasts	TRIP6
SPRED1	0	0.49855	0.255	0.049	0	Fibroblasts	SPRED1
RABGAP1	0	0.49806	0.31	0.101	0	Fibroblasts	RABGAP1
AKT3	0	0.497907	0.294	0.043	0	Fibroblasts	AKT3
MYO1D	0	0.496944	0.263	0.065	0	Fibroblasts	MYO1D
BASP1	0	0.496607	0.411	0.144	0	Fibroblasts	BASP1
CUX1	0	0.495663	0.37	0.128	0	Fibroblasts	CUX1
NCOA7	0	0.49547	0.335	0.148	0	Fibroblasts	NCOA7
MT-ATP6	0	0.494806	0.996	0.986	0	Fibroblasts	MT-ATP6
EXT1	0	0.494598	0.257	0.049	0	Fibroblasts	EXT1
RRAGA	0	0.49453	0.439	0.148	0	Fibroblasts	RRAGA
HSBP1	0	0.493947	0.506	0.222	0	Fibroblasts	HSBP1
FCGRT	0	0.493639	0.478	0.215	0	Fibroblasts	FCGRT
SLCO3A1	0	0.492427	0.262	0.057	0	Fibroblasts	SLCO3A1
MYO1E	0	0.492335	0.255	0.063	0	Fibroblasts	MYO1E
BCAP29	0	0.491996	0.366	0.108	0	Fibroblasts	BCAP29
GLG1	0	0.4914	0.509	0.209	0	Fibroblasts	GLG1
CALR	0	0.490071	0.818	0.579	0	Fibroblasts	CALR
SPTSSA	0	0.488927	0.374	0.146	0	Fibroblasts	SPTSSA
SKI	0	0.486962	0.396	0.114	0	Fibroblasts	SKI
DNAJB4	0	0.486749	0.317	0.082	0	Fibroblasts	DNAJB4
PLEC	0	0.486744	0.409	0.144	0	Fibroblasts	PLEC
PRDX6	0	0.486612	0.616	0.318	0	Fibroblasts	PRDX6
RSU1	0	0.48618	0.417	0.152	0	Fibroblasts	RSU1
ATRAID	0	0.485632	0.542	0.274	0	Fibroblasts	ATRAID
IKBIP	0	0.485579	0.307	0.071	0	Fibroblasts	IKBIP
GOLGA2	0	0.484906	0.356	0.111	0	Fibroblasts	GOLGA2
SERPINB6	0	0.484101	0.467	0.176	0	Fibroblasts	SERPINB6
TSPAN3	0	0.482404	0.417	0.16	0	Fibroblasts	TSPAN3
HEXB	0	0.481858	0.452	0.198	0	Fibroblasts	HEXB
ACTN4	0	0.481568	0.652	0.367	0	Fibroblasts	ACTN4
RNH1	0	0.480274	0.523	0.252	0	Fibroblasts	RNH1
HIP1	0	0.48004	0.262	0.056	0	Fibroblasts	HIP1
FAM129B	0	0.478913	0.278	0.081	0	Fibroblasts	FAM129B
P4HA1	0	0.478903	0.328	0.101	0	Fibroblasts	P4HA1
SMAD5	0	0.478715	0.311	0.09	0	Fibroblasts	SMAD5
ZFYVE21	0	0.477916	0.276	0.071	0	Fibroblasts	ZFYVE21
AHNAK1	0	0.4767	0.768	0.397	0	Fibroblasts	AHNAK
RAB1A	0	0.474701	0.576	0.285	0	Fibroblasts	RAB1A
ANTXR2	0	0.474681	0.293	0.06	0	Fibroblasts	ANTXR2
BNIP3L	0	0.474169	0.463	0.171	0	Fibroblasts	BNIP3L
ADD1	0	0.473085	0.528	0.221	0	Fibroblasts	ADD1
FKBP14	0	0.471509	0.25	0.043	0	Fibroblasts	FKBP14
SLC39A7	0	0.471121	0.372	0.129	0	Fibroblasts	SLC39A7
ZNF703	0	0.471034	0.28	0.079	0	Fibroblasts	ZNF703
CSNK1E	0	0.470381	0.357	0.126	0	Fibroblasts	CSNK1E
LATS2	0	0.470158	0.257	0.044	0	Fibroblasts	LATS2
CASC4	0	0.46927	0.396	0.134	0	Fibroblasts	CASC4
JUNB1	0	0.467171	0.895	0.823	0	Fibroblasts	JUNB
ABI2	0	0.463452	0.334	0.088	0	Fibroblasts	ABI2
CYTOR	0	0.461639	0.27	0.098	0	Fibroblasts	CYTOR
OS9	0	0.459885	0.581	0.295	0	Fibroblasts	OS9
DYNLL1	0	0.459238	0.739	0.439	0	Fibroblasts	DYNLL1
FHL3	0	0.458903	0.261	0.04	0	Fibroblasts	FHL3
CTDSP2	0	0.45812	0.447	0.168	0	Fibroblasts	CTDSP2
TTC3	0	0.457733	0.571	0.285	0	Fibroblasts	TTC3
METTL7A	0	0.457692	0.318	0.127	0	Fibroblasts	METTL7A
VEGFA	0	0.457619	0.302	0.137	0	Fibroblasts	VEGFA
TXNDC15	0	0.457097	0.402	0.137	0	Fibroblasts	TXNDC15
NAP1L11	0	0.453464	0.862	0.673	0	Fibroblasts	NAP1L1
CTSL	0	0.452595	0.451	0.103	0	Fibroblasts	CTSL
SERINC1	0	0.450142	0.54	0.237	0	Fibroblasts	SERINC1
DTWD1	0	0.449324	0.26	0.059	0	Fibroblasts	DTWD1
UBE2E2	0	0.447786	0.259	0.047	0	Fibroblasts	UBE2E2
EI24	0	0.446386	0.415	0.16	0	Fibroblasts	EI24
NUDT4	0	0.44627	0.41	0.206	0	Fibroblasts	NUDT4
TMEM165	0	0.445231	0.425	0.187	0	Fibroblasts	TMEM165
BRI3	0	0.443953	0.573	0.277	0	Fibroblasts	BRI3
LMAN1	0	0.440999	0.495	0.229	0	Fibroblasts	LMAN1
TM4SF1	0	0.43926	0.25	0.087	0	Fibroblasts	TM4SF1
ZMIZ1	0	0.435932	0.279	0.083	0	Fibroblasts	ZMIZ1
TMEM59	0	0.434179	0.722	0.46	0	Fibroblasts	TMEM59
YWHAE	0	0.434069	0.7	0.39	0	Fibroblasts	YWHAE
KDSR	0	0.43288	0.363	0.123	0	Fibroblasts	KDSR
IER5L	0	0.432648	0.259	0.077	0	Fibroblasts	IER5L
C4orf3	0	0.431128	0.706	0.423	0	Fibroblasts	C4orf3
IER2	0	0.429347	0.699	0.581	0	Fibroblasts	IER2
TRIOBP	0	0.427784	0.321	0.104	0	Fibroblasts	TRIOBP
CHMP3	0	0.427494	0.449	0.197	0	Fibroblasts	CHMP3
C1orf54	0	0.426534	0.25	0.047	0	Fibroblasts	C1orf54
IL13RA1	0	0.425528	0.3	0.096	0	Fibroblasts	IL13RA1
MSRB2	0	0.4252	0.314	0.109	0	Fibroblasts	MSRB2
CHD9	0	0.423892	0.421	0.174	0	Fibroblasts	CHD9
SLC38A2	0	0.423605	0.544	0.309	0	Fibroblasts	SLC38A2
MT-ND3	0	0.423034	0.993	0.968	0	Fibroblasts	MT-ND3
PDIA3	0	0.422856	0.717	0.45	0	Fibroblasts	PDIA3
DSE	0	0.422677	0.281	0.061	0	Fibroblasts	DSE
YWHAG	0	0.421056	0.411	0.178	0	Fibroblasts	YWHAG
SEC62	0	0.421002	0.666	0.394	0	Fibroblasts	SEC62
CLTA	0	0.420671	0.578	0.284	0	Fibroblasts	CLTA
HEG1	0	0.420506	0.294	0.052	0	Fibroblasts	HEG1
HEBP1	0	0.419916	0.296	0.089	0	Fibroblasts	HEBP1
ANKRD10	0	0.418004	0.411	0.182	0	Fibroblasts	ANKRD10
OSBPL9	0	0.417941	0.308	0.096	0	Fibroblasts	OSBPL9
HIF1A	0	0.417164	0.452	0.215	0	Fibroblasts	HIF1A
CFL2	0	0.415771	0.266	0.058	0	Fibroblasts	CFL2
TMEM43	0	0.414374	0.335	0.094	0	Fibroblasts	TMEM43
MYADM1	0	0.41416	0.692	0.345	0	Fibroblasts	MYADM
ABL1	0	0.413565	0.257	0.063	0	Fibroblasts	ABL1
SH3GLB1	0	0.412169	0.51	0.246	0	Fibroblasts	SH3GLB1
CD55	0	0.411354	0.387	0.244	0	Fibroblasts	CD55
DESI2	0	0.410847	0.312	0.089	0	Fibroblasts	DESI2
AK3	0	0.410294	0.38	0.148	0	Fibroblasts	AK3
HOXB2	0	0.409179	0.306	0.063	0	Fibroblasts	HOXB2
DLGAP4	0	0.408917	0.306	0.09	0	Fibroblasts	DLGAP4
TCF7L2	0	0.407621	0.268	0.092	0	Fibroblasts	TCF7L2
AIG1	0	0.407363	0.286	0.101	0	Fibroblasts	AIG1
ERLEC1	0	0.405921	0.433	0.182	0	Fibroblasts	ERLEC1
SNX3	0	0.405655	0.675	0.385	0	Fibroblasts	SNX3
ATL3	0	0.404957	0.316	0.096	0	Fibroblasts	ATL3
MAPRE2	0	0.404922	0.351	0.137	0	Fibroblasts	MAPRE2
COPRS	0	0.404732	0.276	0.085	0	Fibroblasts	COPRS
ARMCX3	0	0.404676	0.375	0.143	0	Fibroblasts	ARMCX3
HOOK3	0	0.400963	0.373	0.134	0	Fibroblasts	HOOK3
PJA2	0	0.400769	0.434	0.173	0	Fibroblasts	PJA2
CREG1	0	0.399523	0.378	0.146	0	Fibroblasts	CREG1
MT-ND4L	0	0.396146	0.793	0.642	0	Fibroblasts	MT-ND4L
AAMDC	0	0.394026	0.258	0.067	0	Fibroblasts	AAMDC
USP22	0	0.393591	0.37	0.139	0	Fibroblasts	USP22
HOPX	0	0.38874	0.292	0.118	0	Fibroblasts	HOPX
MCFD2	0	0.386164	0.301	0.099	0	Fibroblasts	MCFD2
AIDA	0	0.385761	0.395	0.152	0	Fibroblasts	AIDA
SERINC3	0	0.385049	0.494	0.222	0	Fibroblasts	SERINC3
SHC1	0	0.385008	0.291	0.082	0	Fibroblasts	SHC1
ARHGAP5	0	0.384738	0.34	0.137	0	Fibroblasts	ARHGAP5
DYNLT1	0	0.383534	0.464	0.219	0	Fibroblasts	DYNLT1
SLC39A6	0	0.382162	0.272	0.067	0	Fibroblasts	SLC39A6
TFG	0	0.381827	0.396	0.167	0	Fibroblasts	TFG
CFAP36	0	0.381712	0.304	0.083	0	Fibroblasts	CFAP36
SH3GL1	0	0.381194	0.296	0.089	0	Fibroblasts	SH3GL1
CYB5A	0	0.378402	0.361	0.167	0	Fibroblasts	CYB5A
ATP5PD	0	0.377858	0.451	0.215	0	Fibroblasts	ATP5PD
PRDX4	0	0.377156	0.415	0.203	0	Fibroblasts	PRDX4
HGSNAT	0	0.377069	0.308	0.101	0	Fibroblasts	HGSNAT
GOLGB1	0	0.376135	0.445	0.211	0	Fibroblasts	GOLGB1
LAPTM4B	0	0.37446	0.276	0.082	0	Fibroblasts	LAPTM4B
NDUFS4	0	0.374023	0.38	0.159	0	Fibroblasts	NDUFS4
PRNP	0	0.372839	0.428	0.198	0	Fibroblasts	PRNP
GTF2I	0	0.372736	0.54	0.276	0	Fibroblasts	GTF2I
MOCS2	0	0.371419	0.286	0.093	0	Fibroblasts	MOCS2
WSB1	0	0.37012	0.648	0.373	0	Fibroblasts	WSB1
SEC11A	0	0.368598	0.632	0.367	0	Fibroblasts	SEC11A
C1orf123	0	0.367184	0.283	0.082	0	Fibroblasts	C1orf123
CAMTA1	0	0.36679	0.436	0.208	0	Fibroblasts	CAMTA1
IFITM21	0	0.366669	0.82	0.505	0	Fibroblasts	IFITM2
RAB7A	0	0.365858	0.639	0.365	0	Fibroblasts	RAB7A
ITGA5	0	0.365537	0.253	0.07	0	Fibroblasts	ITGA5
CORO1C	0	0.365281	0.286	0.11	0	Fibroblasts	CORO1C
UBE2E3	0	0.364504	0.359	0.143	0	Fibroblasts	UBE2E3
RAP2A	0	0.364425	0.251	0.093	0	Fibroblasts	RAP2A
DAAM1	0	0.364267	0.272	0.105	0	Fibroblasts	DAAM1
NFYB	0	0.364207	0.258	0.082	0	Fibroblasts	NFYB
CHID1	0	0.363644	0.286	0.107	0	Fibroblasts	CHID1
PIGT	0	0.362484	0.356	0.157	0	Fibroblasts	PIGT
CDK4	0	0.362012	0.32	0.12	0	Fibroblasts	CDK4
YIF1A	0	0.361884	0.349	0.15	0	Fibroblasts	YIF1A
WASF2	0	0.361762	0.591	0.301	0	Fibroblasts	WASF2
ATP2B4	0	0.36139	0.364	0.116	0	Fibroblasts	ATP2B4
TMED7	0	0.360658	0.33	0.124	0	Fibroblasts	TMED7
YIPF3	0	0.360592	0.39	0.171	0	Fibroblasts	YIPF3
IMPAD1	0	0.359914	0.325	0.116	0	Fibroblasts	IMPAD1
MTCH1	0	0.358872	0.532	0.254	0	Fibroblasts	MTCH1
ANO6	0	0.356937	0.257	0.064	0	Fibroblasts	ANO6
HNMT	0	0.356689	0.269	0.094	0	Fibroblasts	HNMT
WDR13	0	0.356413	0.287	0.096	0	Fibroblasts	WDR13
NCOR2	0	0.35623	0.354	0.143	0	Fibroblasts	NCOR2
PSAP	0	0.355918	0.856	0.512	0	Fibroblasts	PSAP
SEC63	0	0.355638	0.457	0.208	0	Fibroblasts	SEC63
CETN2	0	0.35356	0.253	0.081	0	Fibroblasts	CETN2
UBE2H	0	0.352956	0.421	0.189	0	Fibroblasts	UBE2H
SPAG9	0	0.351953	0.345	0.131	0	Fibroblasts	SPAG9
PLIN3	0	0.351808	0.337	0.127	0	Fibroblasts	PLIN3
MBNL2	0	0.350372	0.3	0.11	0	Fibroblasts	MBNL2
SUMO2	0	0.350156	0.834	0.591	0	Fibroblasts	SUMO2
DYNLT3	0	0.349826	0.346	0.126	0	Fibroblasts	DYNLT3
SSBP3	0	0.349525	0.349	0.138	0	Fibroblasts	SSBP3
GNAS	0	0.349456	0.866	0.687	0	Fibroblasts	GNAS
DYNLRB1	0	0.34938	0.6	0.328	0	Fibroblasts	DYNLRB1
NF1	0	0.349322	0.296	0.102	0	Fibroblasts	NF1
GABARAPL2	0	0.348858	0.539	0.295	0	Fibroblasts	GABARAPL2
CYSTM1	0	0.348819	0.435	0.185	0	Fibroblasts	CYSTM1
FAM3C	0	0.348437	0.379	0.164	0	Fibroblasts	FAM3C
CTSB	0	0.348318	0.69	0.324	0	Fibroblasts	CTSB
RCN2	0	0.348268	0.361	0.149	0	Fibroblasts	RCN2
S100A16	0	0.347764	0.286	0.109	0	Fibroblasts	S100A16
KCTD12	0	0.347016	0.273	0.09	0	Fibroblasts	KCTD12
FOSB	0	0.346295	0.733	0.605	0	Fibroblasts	FOSB
CRK	0	0.343145	0.295	0.104	0	Fibroblasts	CRK
GBP1	0	0.342827	0.293	0.116	0	Fibroblasts	GBP1
RAB5B	0	0.342742	0.336	0.138	0	Fibroblasts	RAB5B
SKP1	0	0.340522	0.745	0.503	0	Fibroblasts	SKP1
MT-CO3	0	0.337886	0.996	0.993	0	Fibroblasts	MT-CO3
ALDH2	0	0.335918	0.347	0.163	0	Fibroblasts	ALDH2
KIDINS220	0	0.334924	0.341	0.125	0	Fibroblasts	KIDINS220
STAT2	0	0.334893	0.284	0.102	0	Fibroblasts	STAT2
MAP4K4	0	0.334862	0.387	0.154	0	Fibroblasts	MAP4K4
PHACTR2	0	0.334463	0.387	0.141	0	Fibroblasts	PHACTR2
NDUFS5	0	0.334103	0.737	0.468	0	Fibroblasts	NDUFS5
ATOX1	0	0.333927	0.373	0.187	0	Fibroblasts	ATOX1
DYNC1H1	0	0.332449	0.425	0.188	0	Fibroblasts	DYNC1H1
AFF4	0	0.332205	0.383	0.161	0	Fibroblasts	AFF4
JUN	0	0.331771	0.893	0.799	0	Fibroblasts	JUN
BANF1	0	0.330529	0.564	0.3	0	Fibroblasts	BANF1
BEX4	0	0.330406	0.267	0.083	0	Fibroblasts	BEX4
CNP	0	0.328831	0.259	0.088	0	Fibroblasts	CNP
IFI6	0	0.328597	0.512	0.271	0	Fibroblasts	IFI6
VAMP3	0	0.328525	0.298	0.114	0	Fibroblasts	VAMP3
CTNND1	0	0.328195	0.305	0.128	0	Fibroblasts	CTNND1
DEGS1	0	0.328078	0.369	0.14	0	Fibroblasts	DEGS1
TMEM263	0	0.327542	0.288	0.085	0	Fibroblasts	TMEM263
PGRMC2	0	0.327493	0.323	0.125	0	Fibroblasts	PGRMC2
UBA2	0	0.327252	0.349	0.162	0	Fibroblasts	UBA2
CBR1	0	0.325219	0.263	0.095	0	Fibroblasts	CBR1
GALNT2	0	0.324585	0.293	0.113	0	Fibroblasts	GALNT2
NPC2	0	0.324392	0.665	0.368	0	Fibroblasts	NPC2
LAMP1	0	0.324374	0.622	0.325	0	Fibroblasts	LAMP1
PSMC3	0	0.32417	0.398	0.182	0	Fibroblasts	PSMC3
C1orf122	0	0.32415	0.319	0.127	0	Fibroblasts	C1orf122
SDF4	0	0.32413	0.497	0.25	0	Fibroblasts	SDF4
NDUFC1	0	0.324007	0.44	0.216	0	Fibroblasts	NDUFC1
TMED3	0	0.323625	0.351	0.159	0	Fibroblasts	TMED3
SAMD4B	0	0.323029	0.298	0.11	0	Fibroblasts	SAMD4B
PELO	0	0.322695	0.253	0.066	0	Fibroblasts	PELO
S100A11	0	0.322343	0.836	0.486	0	Fibroblasts	S100A11
CTNNB1	0	0.32194	0.508	0.251	0	Fibroblasts	CTNNB1
SYPL1	0	0.321357	0.431	0.208	0	Fibroblasts	SYPL1
COPB2	0	0.321195	0.366	0.159	0	Fibroblasts	COPB2
DAP	0	0.32086	0.329	0.143	0	Fibroblasts	DAP
COLGALT1	0	0.32055	0.28	0.099	0	Fibroblasts	COLGALT1
RHEB	0	0.320124	0.421	0.223	0	Fibroblasts	RHEB
KTN1	0	0.31992	0.628	0.356	0	Fibroblasts	KTN1
CHMP5	0	0.318368	0.44	0.213	0	Fibroblasts	CHMP5
LRPAP1	0	0.31712	0.413	0.215	0	Fibroblasts	LRPAP1
COPS7A	0	0.316844	0.251	0.073	0	Fibroblasts	COPS7A
TM9SF3	0	0.316827	0.501	0.247	0	Fibroblasts	TM9SF3
HACD3	0	0.316165	0.303	0.118	0	Fibroblasts	HACD3
AP3S1	0	0.315806	0.473	0.237	0	Fibroblasts	AP3S1
AHI1	0	0.314907	0.251	0.09	0	Fibroblasts	AHI1
GLT8D1	0	0.314528	0.259	0.078	0	Fibroblasts	GLT8D1
CISD1	0	0.313924	0.254	0.102	0	Fibroblasts	CISD1
CTBP2	0	0.31386	0.275	0.106	0	Fibroblasts	CTBP2
COPS6	0	0.311654	0.465	0.227	0	Fibroblasts	COPS6
TBC1D2B	0	0.311537	0.273	0.08	0	Fibroblasts	TBC1D2B
RWDD11	0	0.311109	0.541	0.286	0	Fibroblasts	RWDD1
TMEM87A	0	0.310603	0.382	0.168	0	Fibroblasts	TMEM87A
MCRIP1	0	0.310546	0.261	0.072	0	Fibroblasts	MCRIP1
RERE	0	0.310281	0.33	0.134	0	Fibroblasts	RERE
SEM1	0	0.309613	0.412	0.193	0	Fibroblasts	SEM1
FEZ2	0	0.309505	0.28	0.1	0	Fibroblasts	FEZ2
STX12	0	0.309307	0.289	0.104	0	Fibroblasts	STX12
PTPN12	0	0.308259	0.371	0.156	0	Fibroblasts	PTPN12
DCTN2	0	0.306986	0.34	0.147	0	Fibroblasts	DCTN2
USP11	0	0.30456	0.298	0.099	0	Fibroblasts	USP11
PICALM	0	0.303513	0.402	0.18	0	Fibroblasts	PICALM
PURA	0	0.303028	0.387	0.162	0	Fibroblasts	PURA
ELOB	0	0.302407	0.439	0.22	0	Fibroblasts	ELOB
ITGB1BP1	0	0.301459	0.34	0.137	0	Fibroblasts	ITGB1BP1
COPA	0	0.300826	0.424	0.208	0	Fibroblasts	COPA
ATP5PF	0	0.300659	0.46	0.23	0	Fibroblasts	ATP5PF
PAIP1	0	0.298871	0.314	0.13	0	Fibroblasts	PAIP1
DAD1	0	0.298174	0.613	0.394	0	Fibroblasts	DAD1
IRF2BPL	0	0.29815	0.312	0.115	0	Fibroblasts	IRF2BPL
MAP4K5	0	0.29777	0.26	0.08	0	Fibroblasts	MAP4K5
MIB1	0	0.297323	0.263	0.087	0	Fibroblasts	MIB1
VEZF1	0	0.296625	0.287	0.109	0	Fibroblasts	VEZF1
ERH	0	0.295388	0.581	0.334	0	Fibroblasts	ERH
KLF10	0	0.293168	0.344	0.174	0	Fibroblasts	KLF10
NDUFB7	0	0.29293	0.451	0.263	0	Fibroblasts	NDUFB7
CBX1	0	0.292682	0.274	0.094	0	Fibroblasts	CBX1
NSRP1	0	0.292466	0.316	0.134	0	Fibroblasts	NSRP1
GANAB	0	0.291391	0.377	0.17	0	Fibroblasts	GANAB
SCOC	0	0.290067	0.275	0.105	0	Fibroblasts	SCOC
TUBA1B	0	0.289528	0.735	0.458	0	Fibroblasts	TUBA1B
TBC1D1	0	0.289353	0.254	0.101	0	Fibroblasts	TBC1D1
MT-ND4	0	0.289347	0.995	0.994	0	Fibroblasts	MT-ND4
COPS8	0	0.289079	0.296	0.109	0	Fibroblasts	COPS8
FUNDC2	0	0.288249	0.383	0.173	0	Fibroblasts	FUNDC2
ACTR10	0	0.288165	0.314	0.125	0	Fibroblasts	ACTR10
GSTO1	0	0.287111	0.52	0.282	0	Fibroblasts	GSTO1
MLF2	0	0.285222	0.468	0.242	0	Fibroblasts	MLF2
OPTN	0	0.285067	0.466	0.202	0	Fibroblasts	OPTN
HEXA	0	0.284858	0.325	0.144	0	Fibroblasts	HEXA
PSMB1	0	0.283253	0.677	0.43	0	Fibroblasts	PSMB1
ACSL3	0	0.282845	0.279	0.116	0	Fibroblasts	ACSL3
COPG1	0	0.281833	0.308	0.143	0	Fibroblasts	COPG1
MBTPS1	0	0.281618	0.317	0.126	0	Fibroblasts	MBTPS1
GTF2H5	0	0.280531	0.33	0.155	0	Fibroblasts	GTF2H5
EMC7	0	0.279294	0.415	0.201	0	Fibroblasts	EMC7
MRPL27	0	0.278857	0.299	0.129	0	Fibroblasts	MRPL27
MRPL51	0	0.278338	0.498	0.271	0	Fibroblasts	MRPL51
DDX1	0	0.277658	0.299	0.127	0	Fibroblasts	DDX1
ARPC5	0	0.274617	0.648	0.421	0	Fibroblasts	ARPC5
PTOV1	0	0.274476	0.27	0.111	0	Fibroblasts	PTOV1
ACTG1	0	0.274441	0.963	0.865	0	Fibroblasts	ACTG1
XIST	0	0.274341	0.306	0.203	0	Fibroblasts	XIST
YWHAH	0	0.274252	0.464	0.238	0	Fibroblasts	YWHAH
STAT31	0	0.273891	0.52	0.276	0	Fibroblasts	STAT3
IFT57	0	0.273499	0.312	0.123	0	Fibroblasts	IFT57
TMED2	0	0.272404	0.571	0.345	0	Fibroblasts	TMED2
VAPA	0	0.272294	0.612	0.363	0	Fibroblasts	VAPA
GSTP1	0	0.272235	0.764	0.473	0	Fibroblasts	GSTP1
MAT2A	0	0.271414	0.327	0.16	0	Fibroblasts	MAT2A
NME3	0	0.271211	0.355	0.179	0	Fibroblasts	NME3
SUN1	0	0.271145	0.261	0.109	0	Fibroblasts	SUN1
CDIPT	0	0.2701	0.352	0.149	0	Fibroblasts	CDIPT
DUT	0	0.269799	0.536	0.27	0	Fibroblasts	DUT
IFNGR2	0	0.26886	0.333	0.165	0	Fibroblasts	IFNGR2
ZNF106	0	0.268729	0.324	0.142	0	Fibroblasts	ZNF106
LRRFIP2	0	0.268165	0.265	0.104	0	Fibroblasts	LRRFIP2
NUCB2	0	0.267899	0.401	0.192	0	Fibroblasts	NUCB2
BRK1	0	0.26742	0.614	0.374	0	Fibroblasts	BRK1
NDUFC2	0	0.267184	0.417	0.252	0	Fibroblasts	NDUFC2
HADHB	0	0.265914	0.386	0.182	0	Fibroblasts	HADHB
AZI2	0	0.265907	0.284	0.106	0	Fibroblasts	AZI2
TMEM106B	0	0.265817	0.318	0.132	0	Fibroblasts	TMEM106B
TMED9	0	0.265562	0.571	0.347	0	Fibroblasts	TMED9
CUEDC2	0	0.26523	0.277	0.105	0	Fibroblasts	CUEDC2
BORCS7	0	0.265027	0.292	0.116	0	Fibroblasts	BORCS7
SELENOS	0	0.264613	0.358	0.179	0	Fibroblasts	SELENOS
IFI27L2	0	0.26436	0.404	0.213	0	Fibroblasts	IFI27L2
DCTN6	0	0.263757	0.283	0.113	0	Fibroblasts	DCTN6
GPX4	0	0.263655	0.607	0.401	0	Fibroblasts	GPX4
PARK7	0	0.263054	0.647	0.411	0	Fibroblasts	PARK7
RNASEH2C	0	0.262827	0.347	0.171	0	Fibroblasts	RNASEH2C
TMX3	0	0.262657	0.263	0.088	0	Fibroblasts	TMX3
CCDC50	0	0.262361	0.364	0.162	0	Fibroblasts	CCDC50
CBX5	0	0.26172	0.324	0.135	0	Fibroblasts	CBX5
SQSTM1	0	0.261565	0.615	0.368	0	Fibroblasts	SQSTM1
SERF2	0	0.261425	0.928	0.8	0	Fibroblasts	SERF2
NDUFB4	0	0.26136	0.576	0.351	0	Fibroblasts	NDUFB4
ENTPD1	0	0.260811	0.277	0.104	0	Fibroblasts	ENTPD1
TMBIM1	0	0.26076	0.367	0.163	0	Fibroblasts	TMBIM1
CAMLG	0	0.260547	0.462	0.234	0	Fibroblasts	CAMLG
YIPF5	0	0.260531	0.33	0.132	0	Fibroblasts	YIPF5
ISCU	0	0.260235	0.606	0.361	0	Fibroblasts	ISCU
TCF12	0	0.26023	0.263	0.1	0	Fibroblasts	TCF12
IPO7	0	0.26013	0.345	0.166	0	Fibroblasts	IPO7
C11orf58	0	0.258742	0.642	0.388	0	Fibroblasts	C11orf58
ESYT2	0	0.258689	0.338	0.14	0	Fibroblasts	ESYT2
CHURC1	0	0.258028	0.436	0.23	0	Fibroblasts	CHURC1
FIS1	0	0.257862	0.473	0.28	0	Fibroblasts	FIS1
MPG	0	0.257821	0.294	0.143	0	Fibroblasts	MPG
MRPL32	0	0.257768	0.312	0.142	0	Fibroblasts	MRPL32
CSF1	0	0.257076	0.265	0.048	0	Fibroblasts	CSF1
NDUFA5	0	0.257016	0.461	0.24	0	Fibroblasts	NDUFA5
CREB3L2	0	0.256998	0.308	0.138	0	Fibroblasts	CREB3L2
RAB11B	0	0.256952	0.502	0.274	0	Fibroblasts	RAB11B
BAD	0	0.256742	0.263	0.102	0	Fibroblasts	BAD
ZNF428	0	0.256741	0.328	0.129	0	Fibroblasts	ZNF428
MT-ND1	0	0.254313	0.993	0.978	0	Fibroblasts	MT-ND1
PSMC1	0	0.25404	0.386	0.194	0	Fibroblasts	PSMC1
ANXA4	0	0.25384	0.36	0.162	0	Fibroblasts	ANXA4
SSR3	0	0.253111	0.581	0.354	0	Fibroblasts	SSR3
IMPDH2	0	0.251928	0.337	0.162	0	Fibroblasts	IMPDH2
ZNF580	0	0.251808	0.27	0.106	0	Fibroblasts	ZNF580
LRRC58	0	0.250351	0.28	0.115	0	Fibroblasts	LRRC58
CARHSP1	0	0.250103	0.355	0.172	0	Fibroblasts	CARHSP1
MT-ATP8	1.99012e-292	0.331631	0.553	0.443	7.17519e-288	Fibroblasts	MT-ATP8
CMIP	1.65553e-216	0.266815	0.284	0.203	5.96885e-212	Fibroblasts	CMIP
ZFP36	8.77031e-124	0.310719	0.827	0.76	3.16205e-119	Fibroblasts	ZFP36
TPSB2	0	8.07482	0.818	0.024	0	Mast cells	TPSB2
TPSAB1	0	6.85198	0.817	0.006	0	Mast cells	TPSAB1
CPA3	0	6.11535	0.815	0.004	0	Mast cells	CPA3
MS4A2	0	4.29624	0.76	0.002	0	Mast cells	MS4A2
GATA2	0	4.10389	0.734	0.013	0	Mast cells	GATA2
KIT	0	4.04427	0.689	0.006	0	Mast cells	KIT
CTSG	0	3.64518	0.408	0.001	0	Mast cells	CTSG
IL1RL1	0	3.16292	0.648	0.006	0	Mast cells	IL1RL1
SLC18A2	0	3.16134	0.644	0.002	0	Mast cells	SLC18A2
VWA5A	0	3.07574	0.689	0.031	0	Mast cells	VWA5A
CLU1	0	3.01353	0.749	0.076	0	Mast cells	CLU
HPGDS	0	3.00059	0.641	0.007	0	Mast cells	HPGDS
HDC	0	2.56872	0.544	0.001	0	Mast cells	HDC
PTGS2	0	2.55504	0.374	0.05	0	Mast cells	PTGS2
HPGD	0	2.54842	0.502	0.061	0	Mast cells	HPGD
ACSL4	0	2.53547	0.581	0.109	0	Mast cells	ACSL4
GLUL	0	2.38433	0.699	0.208	0	Mast cells	GLUL
CSF11	0	2.34289	0.417	0.061	0	Mast cells	CSF1
LTC4S	0	2.28346	0.373	0.028	0	Mast cells	LTC4S
LMO41	0	2.19801	0.577	0.211	0	Mast cells	LMO4
SLC45A3	0	2.18186	0.456	0.01	0	Mast cells	SLC45A3
LMNA1	0	2.17203	0.686	0.384	0	Mast cells	LMNA
DUSP6	0	2.1096	0.461	0.172	0	Mast cells	DUSP6
TPSD1	0	2.09752	0.387	0.001	0	Mast cells	TPSD1
VEGFA1	0	2.08081	0.424	0.147	0	Mast cells	VEGFA
GCSAML	0	2.06556	0.428	0.001	0	Mast cells	GCSAML
FOSB1	0	1.95744	0.806	0.613	0	Mast cells	FOSB
MAOB	0	1.93745	0.46	0.009	0	Mast cells	MAOB
RGS2	0	1.88636	0.687	0.348	0	Mast cells	RGS2
BMP2K	0	1.85194	0.439	0.076	0	Mast cells	BMP2K
AREG	0	1.79754	0.391	0.159	0	Mast cells	AREG
NFKBIZ	0	1.78931	0.583	0.315	0	Mast cells	NFKBIZ
CAPG	0	1.78714	0.681	0.219	0	Mast cells	CAPG
LAPTM4A1	0	1.78507	0.738	0.364	0	Mast cells	LAPTM4A
RGS13	0	1.78075	0.404	0.014	0	Mast cells	RGS13
LIF	0	1.7499	0.318	0.028	0	Mast cells	LIF
CD91	0	1.74767	0.674	0.236	0	Mast cells	CD9
RHEX	0	1.70725	0.315	0.013	0	Mast cells	RHEX
PTGS1	0	1.69893	0.407	0.026	0	Mast cells	PTGS1
NR4A11	0	1.69191	0.62	0.372	0	Mast cells	NR4A1
AHR	0	1.68461	0.455	0.142	0	Mast cells	AHR
MYADM2	0	1.6364	0.591	0.368	0	Mast cells	MYADM
ARHGEF6	0	1.63281	0.46	0.085	0	Mast cells	ARHGEF6
BHLHE401	0	1.60655	0.61	0.275	0	Mast cells	BHLHE40
PLIN2	0	1.60535	0.568	0.224	0	Mast cells	PLIN2
GALC	0	1.59966	0.391	0.059	0	Mast cells	GALC
RGS11	0	1.59242	0.828	0.477	0	Mast cells	RGS1
VIM1	0	1.57124	0.935	0.702	0	Mast cells	VIM
SAMSN11	0	1.56832	0.655	0.226	0	Mast cells	SAMSN1
SRGN1	0	1.56112	0.947	0.696	0	Mast cells	SRGN
CD82	0	1.55185	0.56	0.179	0	Mast cells	CD82
ANXA12	0	1.48911	0.772	0.43	0	Mast cells	ANXA1
CD631	0	1.461	0.844	0.542	0	Mast cells	CD63
ELL2	0	1.45214	0.394	0.135	0	Mast cells	ELL2
BACE2	0	1.44751	0.398	0.083	0	Mast cells	BACE2
FCER1G	0	1.44443	0.719	0.162	0	Mast cells	FCER1G
NSMCE1	0	1.42607	0.35	0.145	0	Mast cells	NSMCE1
CPM	0	1.42248	0.304	0.057	0	Mast cells	CPM
P2RX1	0	1.40721	0.328	0.024	0	Mast cells	P2RX1
ALOX5	0	1.39599	0.387	0.061	0	Mast cells	ALOX5
LEO1	0	1.38838	0.339	0.064	0	Mast cells	LEO1
ALOX5AP1	0	1.37835	0.675	0.271	0	Mast cells	ALOX5AP
FCER1A	0	1.37659	0.324	0.011	0	Mast cells	FCER1A
STX3	0	1.36913	0.343	0.075	0	Mast cells	STX3
NR4A3	0	1.36071	0.311	0.09	0	Mast cells	NR4A3
BTK	0	1.36029	0.374	0.05	0	Mast cells	BTK
TSC22D11	0	1.33752	0.425	0.198	0	Mast cells	TSC22D1
ARHGAP18	0	1.31753	0.408	0.139	0	Mast cells	ARHGAP18
CALB2	0	1.31747	0.265	0.008	0	Mast cells	CALB2
MLPH	0	1.31131	0.311	0.031	0	Mast cells	MLPH
RHBDD2	0	1.30254	0.462	0.17	0	Mast cells	RHBDD2
B4GALT5	0	1.29698	0.342	0.111	0	Mast cells	B4GALT5
CD83	0	1.29448	0.467	0.171	0	Mast cells	CD83
RAB27B	0	1.29256	0.28	0.018	0	Mast cells	RAB27B
TNFSF10	0	1.29034	0.411	0.143	0	Mast cells	TNFSF10
CTSD	0	1.28074	0.698	0.36	0	Mast cells	CTSD
MITF	0	1.27148	0.29	0.028	0	Mast cells	MITF
DUSP10	0	1.2675	0.396	0.111	0	Mast cells	DUSP10
CD84	0	1.2619	0.421	0.11	0	Mast cells	CD84
CD22	0	1.25671	0.327	0.033	0	Mast cells	CD22
ASAH1	0	1.24404	0.531	0.244	0	Mast cells	ASAH1
FOSL21	0	1.24058	0.499	0.251	0	Mast cells	FOSL2
CNRIP1	0	1.21186	0.288	0.027	0	Mast cells	CNRIP1
GPR65	0	1.20202	0.404	0.126	0	Mast cells	GPR65
GALNT6	0	1.1888	0.27	0.054	0	Mast cells	GALNT6
CD441	0	1.18137	0.757	0.53	0	Mast cells	CD44
VAT11	0	1.17634	0.31	0.084	0	Mast cells	VAT1
PBX11	0	1.16839	0.3	0.081	0	Mast cells	PBX1
CD691	0	1.16563	0.7	0.44	0	Mast cells	CD69
KCNH2	0	1.16558	0.265	0.021	0	Mast cells	KCNH2
TESPA1	0	1.16236	0.324	0.044	0	Mast cells	TESPA1
CSF2RB	0	1.15556	0.308	0.056	0	Mast cells	CSF2RB
TIMP31	0	1.13205	0.402	0.086	0	Mast cells	TIMP3
SDCBP	0	1.12149	0.581	0.357	0	Mast cells	SDCBP
SLC2A31	0	1.11242	0.609	0.339	0	Mast cells	SLC2A3
LAT2	0	1.09012	0.342	0.078	0	Mast cells	LAT2
LPCAT2	0	1.08375	0.288	0.068	0	Mast cells	LPCAT2
2024-09-21	0	1.06252	0.543	0.337	0	Mast cells	2024-09-02
AKAP121	0	1.05464	0.259	0.047	0	Mast cells	AKAP12
FOXP1	0	1.05191	0.546	0.303	0	Mast cells	FOXP1
RAC21	0	1.05175	0.809	0.52	0	Mast cells	RAC2
NFKBIA	0	1.03062	0.836	0.706	0	Mast cells	NFKBIA
GRAP2	0	1.03041	0.327	0.054	0	Mast cells	GRAP2
RASSF51	0	1.01042	0.481	0.202	0	Mast cells	RASSF5
RNF130	0	1.00711	0.383	0.154	0	Mast cells	RNF130
SMIM31	0	0.998828	0.305	0.104	0	Mast cells	SMIM3
NDEL1	0	0.984231	0.296	0.107	0	Mast cells	NDEL1
SMYD3	0	0.959605	0.26	0.051	0	Mast cells	SMYD3
CTNNBL1	0	0.957048	0.311	0.109	0	Mast cells	CTNNBL1
ALDH1A1	0	0.949039	0.271	0.06	0	Mast cells	ALDH1A1
ATP6V0A2	0	0.93326	0.25	0.056	0	Mast cells	ATP6V0A2
FTH1	0	0.930631	0.985	0.918	0	Mast cells	FTH1
MBOAT7	0	0.929629	0.303	0.111	0	Mast cells	MBOAT7
ZEB21	0	0.917301	0.408	0.172	0	Mast cells	ZEB2
BEX41	0	0.892673	0.289	0.094	0	Mast cells	BEX4
SWAP70	0	0.852718	0.298	0.109	0	Mast cells	SWAP70
LAT1	0	0.771487	0.441	0.181	0	Mast cells	LAT
LAIR1	0	0.718047	0.25	0.075	0	Mast cells	LAIR1
TYROBP	0	0.584748	0.64	0.206	0	Mast cells	TYROBP
PTMA	0	0.49799	0.992	0.984	0	Mast cells	PTMA
KDM6B	1.54803e-303	1.33545	0.429	0.217	5.58128e-299	Mast cells	KDM6B
LAPTM51	4.15009e-297	0.71514	0.772	0.507	1.49627e-292	Mast cells	LAPTM5
HIF1A1	1.27486e-293	0.982766	0.444	0.23	4.59637e-289	Mast cells	HIF1A
SYTL3	1.15129e-289	0.665688	0.266	0.092	4.15088e-285	Mast cells	SYTL3
H3F3B1	1.53212e-285	0.592234	0.958	0.9	5.52391e-281	Mast cells	H3F3B
RHOBTB31	7.97602e-284	0.842248	0.252	0.094	2.87568e-279	Mast cells	RHOBTB3
MT-ND41	1.071e-276	0.639188	0.995	0.994	3.86139e-272	Mast cells	MT-ND4
SQSTM11	4.57012e-270	0.981478	0.575	0.384	1.64771e-265	Mast cells	SQSTM1
DDIT41	2.823e-263	1.06822	0.615	0.407	1.0178e-258	Mast cells	DDIT4
MT-ND31	1.41519e-262	0.627017	0.988	0.97	5.10234e-258	Mast cells	MT-ND3
CXCL16	2.48382e-250	0.780214	0.281	0.116	8.95516e-246	Mast cells	CXCL16
TSEN54	9.93233e-249	0.679019	0.27	0.106	3.581e-244	Mast cells	TSEN54
C1orf162	6.52578e-248	0.612536	0.298	0.119	2.3528e-243	Mast cells	C1orf162
GNPTAB	6.55365e-244	0.774592	0.312	0.138	2.36285e-239	Mast cells	GNPTAB
ITM2C	1.15656e-238	0.71561	0.457	0.247	4.16987e-234	Mast cells	ITM2C
ICAM1	3.91973e-238	0.909073	0.29	0.124	1.41322e-233	Mast cells	ICAM1
BIRC31	3.96723e-235	1.14485	0.526	0.325	1.43035e-230	Mast cells	BIRC3
RALB	2.1313e-223	0.776171	0.262	0.113	7.68419e-219	Mast cells	RALB
MAPK6	9.20337e-221	0.87871	0.251	0.106	3.31818e-216	Mast cells	MAPK6
RHOG1	6.75289e-218	0.787952	0.49	0.297	2.43469e-213	Mast cells	RHOG
TUBA1A1	3.9099e-216	1.48524	0.472	0.293	1.40968e-211	Mast cells	TUBA1A
PPP1R15A	2.12649e-215	0.935497	0.763	0.645	7.66684e-211	Mast cells	PPP1R15A
SOCS1	1.25132e-209	0.93478	0.278	0.123	4.51152e-205	Mast cells	SOCS1
RGS101	3.35781e-207	0.776983	0.46	0.266	1.21062e-202	Mast cells	RGS10
PSAP1	2.08084e-205	0.409011	0.692	0.535	7.50224e-201	Mast cells	PSAP
SERPINB1	2.41037e-205	0.86835	0.467	0.289	8.69036e-201	Mast cells	SERPINB1
STMN1	9.66563e-205	0.632394	0.362	0.184	3.48485e-200	Mast cells	STMN1
PRKAR1A1	6.27342e-204	0.853203	0.469	0.295	2.26182e-199	Mast cells	PRKAR1A
SLC44A11	5.51294e-203	0.880787	0.321	0.167	1.98764e-198	Mast cells	SLC44A1
FXYD51	1.77853e-201	0.655451	0.652	0.472	6.4123e-197	Mast cells	FXYD5
IDS1	6.37013e-199	0.759151	0.547	0.362	2.29669e-194	Mast cells	IDS
PRNP1	1.37413e-196	0.768214	0.389	0.213	4.95428e-192	Mast cells	PRNP
MT-ND4L1	5.51705e-196	1.16871	0.74	0.652	1.98912e-191	Mast cells	MT-ND4L
TAGLN2	5.36781e-195	0.785373	0.714	0.594	1.93531e-190	Mast cells	TAGLN2
PAG1	1.29427e-192	0.756768	0.34	0.17	4.66636e-188	Mast cells	PAG1
PLAUR	1.72879e-191	0.400056	0.333	0.161	6.23299e-187	Mast cells	PLAUR
JUND1	1.29983e-189	0.678636	0.847	0.779	4.68642e-185	Mast cells	JUND
ARHGDIB1	2.39301e-187	0.493213	0.825	0.646	8.62776e-183	Mast cells	ARHGDIB
LCP2	7.02201e-183	0.582526	0.352	0.175	2.53172e-178	Mast cells	LCP2
METRNL	7.83204e-183	0.669463	0.283	0.133	2.82377e-178	Mast cells	METRNL
AHNAK2	2.72373e-182	0.862249	0.583	0.423	9.82012e-178	Mast cells	AHNAK
EMP3	3.3538e-182	0.685922	0.597	0.416	1.20918e-177	Mast cells	EMP3
IRS2	1.18974e-181	0.857463	0.321	0.165	4.28948e-177	Mast cells	IRS2
EGR11	3.03945e-181	1.18203	0.467	0.288	1.09584e-176	Mast cells	EGR1
RPL341	2.55746e-179	0.297917	0.996	0.991	9.22067e-175	Mast cells	RPL34
OSBPL81	1.26508e-171	0.736	0.374	0.215	4.56111e-167	Mast cells	OSBPL8
CD371	8.73938e-168	0.391486	0.642	0.416	3.15089e-163	Mast cells	CD37
ITM2B1	3.19053e-167	0.464255	0.816	0.689	1.15031e-162	Mast cells	ITM2B
BCL3	6.39593e-165	0.783113	0.274	0.136	2.30599e-160	Mast cells	BCL3
BCL2A1	1.72319e-160	0.657205	0.264	0.123	6.21279e-156	Mast cells	BCL2A1
RHOH1	1.30666e-156	0.611784	0.405	0.229	4.71102e-152	Mast cells	RHOH
CCDC88A	3.7967e-153	0.760784	0.258	0.128	1.36886e-148	Mast cells	CCDC88A
AKAP131	2.23507e-151	0.740159	0.528	0.382	8.05833e-147	Mast cells	AKAP13
CDC42EP3	3.49821e-150	0.71057	0.31	0.165	1.26124e-145	Mast cells	CDC42EP3
NR4A21	4.26318e-148	0.883372	0.49	0.331	1.53705e-143	Mast cells	NR4A2
TWISTNB	6.5482e-148	0.845355	0.259	0.132	2.36089e-143	Mast cells	TWISTNB
SKIL	1.50676e-144	0.859979	0.358	0.219	5.43246e-140	Mast cells	SKIL
ATP6V1F	4.33412e-144	0.693849	0.486	0.348	1.56262e-139	Mast cells	ATP6V1F
CKLF1	1.16246e-143	0.695576	0.429	0.275	4.19114e-139	Mast cells	CKLF
ELF11	9.73637e-139	0.591775	0.544	0.393	3.51035e-134	Mast cells	ELF1
RPL37A	1.70838e-138	0.335494	0.965	0.967	6.1594e-134	Mast cells	RPL37A
PEBP11	4.69548e-138	0.648407	0.595	0.467	1.69291e-133	Mast cells	PEBP1
TIPARP	2.83925e-134	0.890208	0.314	0.179	1.02366e-129	Mast cells	TIPARP
CANX	3.3578e-133	0.747115	0.539	0.413	1.21062e-128	Mast cells	CANX
GNAQ	1.46919e-128	0.687444	0.266	0.145	5.29702e-124	Mast cells	GNAQ
HSP90AB1	1.58024e-127	0.46773	0.838	0.77	5.69741e-123	Mast cells	HSP90AB1
TMEM176B1	6.711e-127	0.537063	0.322	0.179	2.41958e-122	Mast cells	TMEM176B
OAZ21	1.55945e-125	0.650038	0.261	0.141	5.62243e-121	Mast cells	OAZ2
CLIC1	6.99605e-121	0.602952	0.652	0.544	2.52236e-116	Mast cells	CLIC1
PRDX61	5.02441e-117	0.668878	0.459	0.339	1.8115e-112	Mast cells	PRDX6
PLEKHA2	8.42702e-116	0.602606	0.28	0.156	3.03828e-111	Mast cells	PLEKHA2
MT-ND5	1.62077e-112	0.668275	0.925	0.911	5.84353e-108	Mast cells	MT-ND5
TNFAIP31	4.11979e-112	0.576291	0.652	0.521	1.48535e-107	Mast cells	TNFAIP3
NFE2L2	2.90993e-108	0.760257	0.381	0.266	1.04915e-103	Mast cells	NFE2L2
UBB1	2.40474e-106	0.414487	0.829	0.781	8.67006e-102	Mast cells	UBB
SYAP1	3.65843e-106	0.80791	0.36	0.243	1.31901e-101	Mast cells	SYAP1
ANXA11	5.23922e-106	0.619423	0.448	0.328	1.88895e-101	Mast cells	ANXA11
BST21	3.71695e-105	0.583635	0.438	0.31	1.34011e-100	Mast cells	BST2
REL1	2.65412e-104	0.644599	0.457	0.319	9.56916e-100	Mast cells	REL
DDAH21	1.36548e-102	0.612496	0.27	0.16	4.9231e-98	Mast cells	DDAH2
PTPN6	4.08645e-102	0.543849	0.277	0.16	1.47333e-97	Mast cells	PTPN6
PPP1R15B	4.50191e-102	0.668267	0.363	0.24	1.62312e-97	Mast cells	PPP1R15B
SGK1	3.06658e-101	0.583242	0.282	0.162	1.10562e-96	Mast cells	SGK1
SEMA4D	2.42799e-99	0.470112	0.265	0.147	8.75388e-95	Mast cells	SEMA4D
VAPA1	5.8539e-98	0.620724	0.482	0.38	2.11056e-93	Mast cells	VAPA
ID21	7.78725e-98	0.610761	0.611	0.487	2.80762e-93	Mast cells	ID2
PHF20	9.45992e-89	0.573533	0.298	0.189	3.41068e-84	Mast cells	PHF20
SH3BGRL31	4.24319e-88	0.253897	0.88	0.799	1.52984e-83	Mast cells	SH3BGRL3
SEC11A1	1.94211e-85	0.543798	0.478	0.385	7.00209e-81	Mast cells	SEC11A
NCOA4	2.19781e-85	0.637943	0.294	0.192	7.92398e-81	Mast cells	NCOA4
ZNF3311	6.57621e-85	0.815841	0.329	0.212	2.37099e-80	Mast cells	ZNF331
CCNI1	1.24858e-84	0.39478	0.736	0.681	4.50165e-80	Mast cells	CCNI
SPINT2	6.35398e-84	0.317483	0.354	0.223	2.29086e-79	Mast cells	SPINT2
ZFP361	5.78744e-83	0.535858	0.814	0.764	2.0866e-78	Mast cells	ZFP36
BTG2	2.5505e-82	0.617397	0.596	0.491	9.19558e-78	Mast cells	BTG2
DDX3X1	2.71068e-81	0.667184	0.544	0.469	9.7731e-77	Mast cells	DDX3X
TMOD3	1.04391e-80	0.570226	0.282	0.182	3.76373e-76	Mast cells	TMOD3
RPL231	5.92999e-80	0.253093	0.933	0.931	2.138e-75	Mast cells	RPL23
GADD45B1	6.44467e-79	0.763916	0.541	0.441	2.32356e-74	Mast cells	GADD45B
MAPRE1	9.63152e-79	0.542687	0.351	0.249	3.47255e-74	Mast cells	MAPRE1
CELF21	7.93768e-76	0.406203	0.424	0.297	2.86185e-71	Mast cells	CELF2
PER1	1.73312e-75	0.487141	0.251	0.152	6.2486e-71	Mast cells	PER1
HNRNPA2B1	1.10691e-73	0.349332	0.793	0.741	3.99086e-69	Mast cells	HNRNPA2B1
CRTAP1	4.17372e-71	0.565927	0.289	0.195	1.50479e-66	Mast cells	CRTAP
ATXN1	5.45785e-71	0.551092	0.25	0.158	1.96777e-66	Mast cells	ATXN1
TNFAIP81	2.9134e-69	0.457785	0.34	0.231	1.0504e-64	Mast cells	TNFAIP8
BNIP3L1	1.89308e-67	0.512044	0.282	0.191	6.8253e-63	Mast cells	BNIP3L
MORF4L11	4.46157e-67	0.413301	0.589	0.52	1.60857e-62	Mast cells	MORF4L1
SERINC11	5.29673e-66	0.544382	0.349	0.259	1.90968e-61	Mast cells	SERINC1
PRDX1	2.29924e-63	0.500286	0.529	0.443	8.2897e-59	Mast cells	PRDX1
MCL11	3.80716e-63	0.498382	0.683	0.643	1.37263e-58	Mast cells	MCL1
FXR1	5.32382e-63	0.523861	0.316	0.229	1.91945e-58	Mast cells	FXR1
PPP3CA	6.09661e-62	0.531074	0.3	0.211	2.19807e-57	Mast cells	PPP3CA
RYBP	1.82686e-60	0.515485	0.274	0.187	6.58654e-56	Mast cells	RYBP
ZC3H12A	8.88354e-59	0.556182	0.297	0.205	3.20287e-54	Mast cells	ZC3H12A
ARL6IP51	2.95282e-58	0.375132	0.553	0.473	1.06461e-53	Mast cells	ARL6IP5
M6PR1	9.46073e-56	0.485112	0.352	0.267	3.41097e-51	Mast cells	M6PR
TAOK31	6.65465e-55	0.484827	0.312	0.229	2.39927e-50	Mast cells	TAOK3
MAPK1	1.03395e-54	0.442528	0.27	0.185	3.72781e-50	Mast cells	MAPK1
PTPN7	1.03886e-54	0.292777	0.251	0.156	3.7455e-50	Mast cells	PTPN7
CSRNP11	2.48391e-54	0.414857	0.396	0.3	8.95549e-50	Mast cells	CSRNP1
SNX5	8.07755e-54	0.55926	0.293	0.217	2.91228e-49	Mast cells	SNX5
RBM391	4.20633e-53	0.372283	0.667	0.641	1.51655e-48	Mast cells	RBM39
IER5	1.09564e-52	0.621528	0.397	0.306	3.95022e-48	Mast cells	IER5
IQGAP2	3.4742e-52	0.356922	0.25	0.164	1.25259e-47	Mast cells	IQGAP2
MT-ND2	1.38718e-49	0.301097	0.992	0.989	5.00135e-45	Mast cells	MT-ND2
CD811	1.74025e-49	0.326871	0.473	0.382	6.27428e-45	Mast cells	CD81
AP1S2	2.57646e-47	0.328942	0.251	0.17	9.28915e-43	Mast cells	AP1S2
ANKRD28	3.34183e-46	0.497636	0.25	0.176	1.20486e-41	Mast cells	ANKRD28
TPP1	1.50777e-45	0.397551	0.356	0.273	5.43611e-41	Mast cells	TPP1
AP2M11	4.34349e-45	0.448893	0.376	0.31	1.566e-40	Mast cells	AP2M1
SERINC31	4.94307e-45	0.475658	0.313	0.241	1.78217e-40	Mast cells	SERINC3
YWHAZ1	8.76323e-45	0.369855	0.708	0.684	3.1595e-40	Mast cells	YWHAZ
EIF5	1.30986e-44	0.451953	0.474	0.42	4.72256e-40	Mast cells	EIF5
HSP90B1	1.17682e-43	0.289997	0.63	0.561	4.2429e-39	Mast cells	HSP90B1
VAMP8	7.70199e-43	0.323436	0.48	0.394	2.77688e-38	Mast cells	VAMP8
CDKN1A	1.03414e-42	0.495092	0.374	0.294	3.72848e-38	Mast cells	CDKN1A
GRK2	1.24761e-42	0.412166	0.252	0.177	4.49814e-38	Mast cells	GRK2
BZW11	1.24855e-42	0.459032	0.408	0.346	4.50153e-38	Mast cells	BZW1
SERPINB61	1.30756e-42	0.419214	0.266	0.196	4.71428e-38	Mast cells	SERPINB6
CNIH1	4.30141e-42	0.483424	0.275	0.211	1.55083e-37	Mast cells	CNIH1
ATP6AP1	1.2695e-40	0.451963	0.297	0.231	4.57707e-36	Mast cells	ATP6AP1
CLK11	2.06269e-39	0.388255	0.478	0.416	7.43682e-35	Mast cells	CLK1
RPL36AL1	3.12547e-39	0.36714	0.671	0.649	1.12686e-34	Mast cells	RPL36AL
ZFAND5	6.62951e-38	0.424424	0.441	0.381	2.3902e-33	Mast cells	ZFAND5
TSPYL21	2.56588e-37	0.375624	0.293	0.215	9.25101e-33	Mast cells	TSPYL2
ST13	1.04577e-36	0.375321	0.47	0.423	3.77043e-32	Mast cells	ST13
CAST1	2.46694e-36	0.3582	0.466	0.415	8.89432e-32	Mast cells	CAST
HNRNPH11	1.60139e-35	0.395626	0.542	0.5	5.77365e-31	Mast cells	HNRNPH1
CIRBP1	2.23529e-35	0.280875	0.665	0.64	8.0591e-31	Mast cells	CIRBP
CSDE1	3.31909e-35	0.377899	0.544	0.508	1.19666e-30	Mast cells	CSDE1
YWHAE1	3.74644e-34	0.338817	0.469	0.412	1.35074e-29	Mast cells	YWHAE
FAM107B1	1.10338e-33	0.433151	0.355	0.283	3.97812e-29	Mast cells	FAM107B
DNAJB9	1.59334e-33	0.425797	0.286	0.223	5.74464e-29	Mast cells	DNAJB9
TACC11	9.84368e-33	0.424016	0.322	0.26	3.54904e-28	Mast cells	TACC1
RAB7A1	2.92516e-32	0.392277	0.432	0.385	1.05464e-27	Mast cells	RAB7A
TRA2B1	9.91774e-32	0.383114	0.493	0.456	3.57574e-27	Mast cells	TRA2B
CMTM6	1.13136e-31	0.350506	0.385	0.327	4.07899e-27	Mast cells	CMTM6
DDX171	1.82255e-31	0.312988	0.559	0.527	6.57101e-27	Mast cells	DDX17
XIST1	2.35154e-31	0.427345	0.279	0.21	8.47825e-27	Mast cells	XIST
PDIA31	3.20717e-31	0.367469	0.504	0.469	1.15631e-26	Mast cells	PDIA3
HNRNPK	8.6689e-31	0.267573	0.63	0.599	3.12549e-26	Mast cells	HNRNPK
HEXIM1	1.17768e-30	0.371228	0.27	0.207	4.246e-26	Mast cells	HEXIM1
GPX41	6.74277e-30	0.365966	0.463	0.415	2.43104e-25	Mast cells	GPX4
EMD	7.44725e-30	0.428014	0.274	0.219	2.68503e-25	Mast cells	EMD
HNRNPC1	1.18342e-29	0.273057	0.631	0.612	4.26671e-25	Mast cells	HNRNPC
RTN3	1.43603e-29	0.433479	0.314	0.266	5.17748e-25	Mast cells	RTN3
ACTR31	5.52774e-29	0.252895	0.519	0.474	1.99297e-24	Mast cells	ACTR3
SELENOK	1.18733e-26	0.556584	0.27	0.222	4.28078e-22	Mast cells	SELENOK
WBP2	2.21288e-26	0.38785	0.258	0.205	7.9783e-22	Mast cells	WBP2
RTN41	4.72169e-26	0.333256	0.411	0.359	1.70236e-21	Mast cells	RTN4
HSPA5	5.22019e-26	0.387608	0.565	0.544	1.88209e-21	Mast cells	HSPA5
RNF145	7.26485e-26	0.369828	0.265	0.214	2.61927e-21	Mast cells	RNF145
SRSF51	8.14918e-26	0.294789	0.637	0.639	2.93811e-21	Mast cells	SRSF5
MIDN	1.41792e-25	0.463034	0.32	0.273	5.11216e-21	Mast cells	MIDN
USF2	1.80297e-25	0.363492	0.293	0.242	6.50045e-21	Mast cells	USF2
BRD21	8.09516e-25	0.382254	0.493	0.463	2.91863e-20	Mast cells	BRD2
CMIP1	1.03231e-24	0.292292	0.264	0.208	3.72187e-20	Mast cells	CMIP
NUCB11	7.25433e-24	0.346845	0.289	0.242	2.61548e-19	Mast cells	NUCB1
SH3KBP11	9.6189e-23	0.25609	0.373	0.319	3.468e-18	Mast cells	SH3KBP1
SF3B11	1.47201e-22	0.303309	0.458	0.425	5.30717e-18	Mast cells	SF3B1
KLF61	1.63903e-22	0.256631	0.78	0.77	5.90935e-18	Mast cells	KLF6
MT-ATP81	6.29001e-22	0.329396	0.514	0.451	2.2678e-17	Mast cells	MT-ATP8
TPM41	7.82244e-22	0.302208	0.469	0.426	2.8203e-17	Mast cells	TPM4
TGOLN2	8.05736e-22	0.380409	0.342	0.303	2.905e-17	Mast cells	TGOLN2
HNRNPU	2.30314e-20	0.295105	0.522	0.496	8.30376e-16	Mast cells	HNRNPU
RAD211	3.62464e-20	0.325196	0.366	0.325	1.30683e-15	Mast cells	RAD21
ABRACL1	2.4655e-19	0.335094	0.321	0.279	8.88911e-15	Mast cells	ABRACL
CAMLG1	1.09102e-18	0.355576	0.288	0.25	3.93355e-14	Mast cells	CAMLG
BANF11	3.17549e-18	0.301635	0.353	0.319	1.14489e-13	Mast cells	BANF1
DNAJA11	6.73527e-17	0.421111	0.505	0.499	2.42834e-12	Mast cells	DNAJA1
IRF2BP21	1.10113e-16	0.280787	0.429	0.401	3.97002e-12	Mast cells	IRF2BP2
NOP531	1.2574e-16	0.306574	0.37	0.336	4.53343e-12	Mast cells	NOP53
ATF4	1.32471e-16	0.290646	0.497	0.484	4.7761e-12	Mast cells	ATF4
HNRNPD	4.21699e-16	0.287508	0.406	0.383	1.52039e-11	Mast cells	HNRNPD
NDUFA41	7.53031e-16	0.295961	0.572	0.567	2.71498e-11	Mast cells	NDUFA4
NAMPT	2.03317e-15	0.29393	0.338	0.301	7.33041e-11	Mast cells	NAMPT
TALDO1	5.16153e-15	0.307993	0.298	0.268	1.86094e-10	Mast cells	TALDO1
RBMX	1.52938e-13	0.253393	0.417	0.397	5.51402e-09	Mast cells	RBMX
DHRS71	1.86426e-13	0.254296	0.329	0.299	6.72142e-09	Mast cells	DHRS7
COX17	6.3263e-11	0.321452	0.301	0.281	2.28089e-06	Mast cells	COX17
DAD11	3.45157e-10	0.292226	0.411	0.41	1.24443e-05	Mast cells	DAD1
DUSP1	1.16162e-09	0.343926	0.724	0.732	4.18812e-05	Mast cells	DUSP1
BCLAF11	1.38982e-09	0.305246	0.387	0.381	5.01085e-05	Mast cells	BCLAF1
DRAP11	1.48315e-09	0.261451	0.354	0.34	5.34734e-05	Mast cells	DRAP1
VMP11	1.62805e-09	0.276922	0.348	0.329	5.86979e-05	Mast cells	VMP1
ATP6V0B	3.8163e-09	0.255039	0.354	0.342	0.000137593	Mast cells	ATP6V0B
GRB2	1.4584e-08	0.261745	0.339	0.325	0.000525811	Mast cells	GRB2
ANXA7	5.99384e-08	0.267621	0.251	0.235	0.00216102	Mast cells	ANXA7
EIF2S3	2.38618e-07	0.251623	0.322	0.314	0.00860314	Mast cells	EIF2S3
MORF4L21	3.93969e-07	0.316369	0.26	0.251	0.0142042	Mast cells	MORF4L2
VPS28	3.51348e-06	0.25411	0.322	0.32	0.126675	Mast cells	VPS28
ATP1B3	0.00195573	0.25392	0.323	0.324	1	Mast cells	ATP1B3
JCHAIN	0	7.05533	0.981	0.326	0	PLasma cells	JCHAIN
IGHA2	0	6.85719	0.881	0.212	0	PLasma cells	IGHA2
IGHA1	0	6.70516	0.944	0.387	0	PLasma cells	IGHA1
IGKC	0	6.45251	0.988	0.734	0	PLasma cells	IGKC
IGLC2	0	6.35428	0.678	0.311	0	PLasma cells	IGLC2
IGLC3	0	6.04106	0.515	0.18	0	PLasma cells	IGLC3
IGHG1	0	5.60676	0.357	0.162	0	PLasma cells	IGHG1
IGHG4	0	5.03275	0.416	0.236	0	PLasma cells	IGHG4
IGHG3	0	4.71355	0.305	0.144	0	PLasma cells	IGHG3
IGHM	0	4.61621	0.424	0.131	0	PLasma cells	IGHM
MZB1	0	3.29744	0.904	0.042	0	PLasma cells	MZB1
PIM2	0	2.68406	0.866	0.207	0	PLasma cells	PIM2
SSR4	0	2.6303	0.973	0.52	0	PLasma cells	SSR4
DUSP5	0	2.50598	0.721	0.171	0	PLasma cells	DUSP5
DERL3	0	2.47716	0.78	0.026	0	PLasma cells	DERL3
HERPUD1	0	2.43394	0.953	0.432	0	PLasma cells	HERPUD1
XBP1	0	2.12705	0.851	0.298	0	PLasma cells	XBP1
HSP90B11	0	2.07542	0.946	0.515	0	PLasma cells	HSP90B1
SEC11C	0	2.07211	0.851	0.218	0	PLasma cells	SEC11C
TRIB1	0	1.94361	0.666	0.152	0	PLasma cells	TRIB1
SLAMF7	0	1.81783	0.734	0.106	0	PLasma cells	SLAMF7
POU2AF1	0	1.81435	0.67	0.033	0	PLasma cells	POU2AF1
BTG21	0	1.77685	0.878	0.445	0	PLasma cells	BTG2
RAB30	0	1.75704	0.535	0.053	0	PLasma cells	RAB30
CD79A	0	1.74448	0.793	0.086	0	PLasma cells	CD79A
TENT5C	0	1.71154	0.687	0.12	0	PLasma cells	TENT5C
FOSB2	0	1.64228	0.888	0.581	0	PLasma cells	FOSB
HIST1H2BG	0	1.62024	0.473	0.056	0	PLasma cells	HIST1H2BG
FKBP11	0	1.60549	0.753	0.178	0	PLasma cells	FKBP11
UBE2J1	0	1.60334	0.752	0.197	0	PLasma cells	UBE2J1
H1FX	0	1.54782	0.686	0.283	0	PLasma cells	H1FX
2024-06-01	0	1.41353	0.956	0.787	0	PLasma cells	JUN
TNFRSF17	0	1.40664	0.505	0.008	0	PLasma cells	TNFRSF17
PABPC4	0	1.36295	0.724	0.268	0	PLasma cells	PABPC4
TXNDC11	0	1.34172	0.613	0.11	0	PLasma cells	TXNDC11
SDC1	0	1.29045	0.497	0.077	0	PLasma cells	SDC1
FCRL5	0	1.28759	0.519	0.014	0	PLasma cells	FCRL5
SSR31	0	1.27783	0.787	0.32	0	PLasma cells	SSR3
TP53INP1	0	1.26553	0.499	0.073	0	PLasma cells	TP53INP1
FKBP2	0	1.21571	0.723	0.243	0	PLasma cells	FKBP2
HIST1H1C	0	1.21064	0.458	0.115	0	PLasma cells	HIST1H1C
SPINK2	0	1.17905	0.278	0.009	0	PLasma cells	SPINK2
HSPA51	0	1.17361	0.849	0.507	0	PLasma cells	HSPA5
PRDX41	0	1.17012	0.601	0.173	0	PLasma cells	PRDX4
SELENOS1	0	1.16215	0.548	0.149	0	PLasma cells	SELENOS
RRBP11	0	1.11367	0.681	0.249	0	PLasma cells	RRBP1
ABCG1	0	1.10743	0.564	0.186	0	PLasma cells	ABCG1
CITED21	0	1.09988	0.593	0.27	0	PLasma cells	CITED2
PLPP5	0	1.08345	0.591	0.127	0	PLasma cells	PLPP5
PRDM11	0	1.03719	0.629	0.21	0	PLasma cells	PRDM1
SPCS3	0	1.0319	0.735	0.286	0	PLasma cells	SPCS3
ITM2C1	0	1.01637	0.612	0.205	0	PLasma cells	ITM2C
SPCS2	0	1.01141	0.815	0.399	0	PLasma cells	SPCS2
GLA	0	0.972393	0.281	0.088	0	PLasma cells	GLA
DNAJB91	0	0.967042	0.595	0.178	0	PLasma cells	DNAJB9
PPP1R15A1	0	0.958865	0.847	0.622	0	PLasma cells	PPP1R15A
NR4A12	0	0.95238	0.65	0.341	0	PLasma cells	NR4A1
ZFP362	0	0.90432	0.907	0.747	0	PLasma cells	ZFP36
MANF	0	0.9028	0.591	0.213	0	PLasma cells	MANF
HIST1H2BD	0	0.901794	0.32	0.043	0	PLasma cells	HIST1H2BD
PDIA4	0	0.898886	0.613	0.232	0	PLasma cells	PDIA4
SPCS1	0	0.896916	0.8	0.437	0	PLasma cells	SPCS1
JUND2	0	0.882584	0.923	0.763	0	PLasma cells	JUND
ADA2	0	0.862413	0.439	0.084	0	PLasma cells	ADA2
IRF4	0	0.82512	0.319	0.04	0	PLasma cells	IRF4
MANEA	0	0.801218	0.345	0.037	0	PLasma cells	MANEA
PDK1	0	0.8012	0.365	0.045	0	PLasma cells	PDK1
CRELD2	0	0.794627	0.489	0.127	0	PLasma cells	CRELD2
GNG7	0	0.792089	0.402	0.038	0	PLasma cells	GNG7
SDF2L1	0	0.786509	0.516	0.167	0	PLasma cells	SDF2L1
ELL21	0	0.784816	0.448	0.1	0	PLasma cells	ELL2
TRAM1	0	0.777906	0.727	0.365	0	PLasma cells	TRAM1
HDLBP1	0	0.772733	0.588	0.243	0	PLasma cells	HDLBP
SEL1L	0	0.770526	0.425	0.115	0	PLasma cells	SEL1L
HIST1H2AC	0	0.767254	0.335	0.08	0	PLasma cells	HIST1H2AC
HIST2H2BE	0	0.76118	0.273	0.049	0	PLasma cells	HIST2H2BE
CPEB4	0	0.759668	0.378	0.102	0	PLasma cells	CPEB4
RGS12	0	0.758162	0.809	0.441	0	PLasma cells	RGS1
SPATS2	0	0.751504	0.398	0.085	0	PLasma cells	SPATS2
PDIA6	0	0.741428	0.698	0.351	0	PLasma cells	PDIA6
MTRNR2L81	0	0.730994	0.659	0.336	0	PLasma cells	MTRNR2L8
METTL7A1	0	0.730464	0.399	0.11	0	PLasma cells	METTL7A
CPNE5	0	0.726454	0.32	0.025	0	PLasma cells	CPNE5
SELENOK1	0	0.725191	0.502	0.189	0	PLasma cells	SELENOK
SYVN1	0	0.722964	0.372	0.077	0	PLasma cells	SYVN1
HM13	0	0.697899	0.567	0.221	0	PLasma cells	HM13
CD38	0	0.696173	0.379	0.055	0	PLasma cells	CD38
OTUD1	0	0.686267	0.254	0.1	0	PLasma cells	OTUD1
CLPTM1L	0	0.679857	0.438	0.144	0	PLasma cells	CLPTM1L
SEL1L3	0	0.678963	0.49	0.147	0	PLasma cells	SEL1L3
SRPRA	0	0.67032	0.562	0.219	0	PLasma cells	SRPRA
FBXW7	0	0.668964	0.435	0.116	0	PLasma cells	FBXW7
GLCCI1	0	0.658562	0.418	0.091	0	PLasma cells	GLCCI1
LMAN11	0	0.642372	0.536	0.214	0	PLasma cells	LMAN1
RASGRP3	0	0.636346	0.298	0.045	0	PLasma cells	RASGRP3
HYOU1	0	0.633821	0.337	0.102	0	PLasma cells	HYOU1
FNDC3B1	0	0.631295	0.419	0.143	0	PLasma cells	FNDC3B
FOS1	0	0.630758	0.896	0.76	0	PLasma cells	FOS
HSPA1B1	0	0.628904	0.716	0.445	0	PLasma cells	HSPA1B
ERLEC11	0	0.627568	0.463	0.168	0	PLasma cells	ERLEC1
MEF2C1	0	0.627211	0.491	0.14	0	PLasma cells	MEF2C
CREB3L21	0	0.620829	0.409	0.119	0	PLasma cells	CREB3L2
EAF2	0	0.617581	0.313	0.039	0	PLasma cells	EAF2
HSH2D	0	0.61744	0.359	0.063	0	PLasma cells	HSH2D
TMEM258	0	0.614265	0.798	0.486	0	PLasma cells	TMEM258
BHLHE41	0	0.611198	0.253	0.04	0	PLasma cells	BHLHE41
RPN2	0	0.609915	0.636	0.32	0	PLasma cells	RPN2
SEC61B	0	0.603811	0.773	0.434	0	PLasma cells	SEC61B
KLF21	0	0.601277	0.569	0.354	0	PLasma cells	KLF2
SEC14L1	0	0.598849	0.501	0.168	0	PLasma cells	SEC14L1
IER21	0	0.596333	0.756	0.569	0	PLasma cells	IER2
ATF31	0	0.583716	0.406	0.251	0	PLasma cells	ATF3
MT-ND32	0	0.581685	0.996	0.967	0	PLasma cells	MT-ND3
CCPG11	0	0.581496	0.433	0.15	0	PLasma cells	CCPG1
ABCA8	0	0.575983	0.267	0.063	0	PLasma cells	ABCA8
CDKN1A1	0	0.573052	0.503	0.27	0	PLasma cells	CDKN1A
TMED91	0	0.571858	0.647	0.329	0	PLasma cells	TMED9
TXNDC151	0	0.570191	0.425	0.124	0	PLasma cells	TXNDC15
ATF41	0	0.562165	0.772	0.449	0	PLasma cells	ATF4
TPD52	0	0.556443	0.479	0.15	0	PLasma cells	TPD52
CD27	0	0.554666	0.486	0.133	0	PLasma cells	CD27
KDELR11	0	0.55416	0.605	0.299	0	PLasma cells	KDELR1
MYDGF	0	0.546232	0.526	0.254	0	PLasma cells	MYDGF
MT-ND51	0	0.542366	0.983	0.902	0	PLasma cells	MT-ND5
TCF3	0	0.538488	0.333	0.101	0	PLasma cells	TCF3
NUCB21	0	0.529123	0.462	0.176	0	PLasma cells	NUCB2
EGR12	0	0.525077	0.392	0.277	0	PLasma cells	EGR1
OS91	0	0.514499	0.57	0.285	0	PLasma cells	OS9
RPN1	0	0.510183	0.513	0.238	0	PLasma cells	RPN1
ACADVL	0	0.507108	0.54	0.259	0	PLasma cells	ACADVL
TSC22D31	0	0.504503	0.885	0.664	0	PLasma cells	TSC22D3
B4GALT3	0	0.503953	0.346	0.095	0	PLasma cells	B4GALT3
MT-ND4L2	0	0.498433	0.853	0.629	0	PLasma cells	MT-ND4L
OSBPL3	0	0.498092	0.298	0.085	0	PLasma cells	OSBPL3
ANKRD281	0	0.496361	0.414	0.148	0	PLasma cells	ANKRD28
ZBP1	0	0.490034	0.305	0.049	0	PLasma cells	ZBP1
CALR1	0	0.488251	0.832	0.568	0	PLasma cells	CALR
[truncated: 4,693 more rows]

## Sheet: Table S3
Supplement Table S3： The DEGs of 57 cell clusters
	p_val	avg_log2FC	pct.1	pct.2	p_val_adj	cluster	gene
C19orf33	0	4.93851	0.883	0.055	0	Stem/TA cells-c4	C19orf33
KRT18	0	3.68413	0.959	0.15	0	Stem/TA cells-c4	KRT18
KRT8	0	3.72057	0.967	0.16	0	Stem/TA cells-c4	KRT8
SMIM22	0	4.16882	0.879	0.075	0	Stem/TA cells-c4	SMIM22
KRT19	0	4.13621	0.894	0.094	0	Stem/TA cells-c4	KRT19
FXYD3	0	3.89699	0.856	0.074	0	Stem/TA cells-c4	FXYD3
EPCAM	0	2.68689	0.883	0.118	0	Stem/TA cells-c4	EPCAM
SHFM1	0	2.93186	0.87	0.144	0	Stem/TA cells-c4	SHFM1
ELF3	0	3.34658	0.838	0.114	0	Stem/TA cells-c4	ELF3
USMG5	0	2.85341	0.905	0.183	0	Stem/TA cells-c4	USMG5
CLDN3	0	3.78468	0.816	0.095	0	Stem/TA cells-c4	CLDN3
ATP5J2	0	2.83498	0.888	0.17	0	Stem/TA cells-c4	ATP5J2
IFI27	0	3.45155	0.878	0.175	0	Stem/TA cells-c4	IFI27
TCEB2	0	2.64709	0.932	0.229	0	Stem/TA cells-c4	TCEB2
CLDN4	0	3.53928	0.825	0.122	0	Stem/TA cells-c4	CLDN4
ATP5I	0	2.52949	0.889	0.194	0	Stem/TA cells-c4	ATP5I
C14orf2	0	2.36791	0.886	0.198	0	Stem/TA cells-c4	C14orf2
ATP5G3	0	2.63209	0.839	0.167	0	Stem/TA cells-c4	ATP5G3
TFF3	0	3.73991	0.769	0.102	0	Stem/TA cells-c4	TFF3
ATP5J	0	2.41995	0.822	0.156	0	Stem/TA cells-c4	ATP5J
ATP5D	0	2.32618	0.85	0.192	0	Stem/TA cells-c4	ATP5D
GPX1	0	1.43609	0.827	0.17	0	Stem/TA cells-c4	GPX1
ALDOA	0	2.54712	0.915	0.26	0	Stem/TA cells-c4	ALDOA
PHGR1	0	3.17961	0.775	0.124	0	Stem/TA cells-c4	PHGR1
ATP5E	0	2.00292	0.972	0.322	0	Stem/TA cells-c4	ATP5E
ATP5H	0	2.44236	0.782	0.135	0	Stem/TA cells-c4	ATP5H
ATP5G2	0	1.99371	0.907	0.262	0	Stem/TA cells-c4	ATP5G2
LINC00493	0	2.68046	0.755	0.111	0	Stem/TA cells-c4	LINC00493
PERP	0	2.65922	0.798	0.156	0	Stem/TA cells-c4	PERP
ATPIF1	0	2.42923	0.797	0.159	0	Stem/TA cells-c4	ATPIF1
ATP5G1	0	3.08198	0.739	0.101	0	Stem/TA cells-c4	ATP5G1
ADIRF	0	3.23592	0.729	0.092	0	Stem/TA cells-c4	ADIRF
C11orf31	0	2.24332	0.779	0.145	0	Stem/TA cells-c4	C11orf31
SEPW1	0	2.3526	0.756	0.123	0	Stem/TA cells-c4	SEPW1
ATP5L	0	1.58363	0.922	0.29	0	Stem/TA cells-c4	ATP5L
GNB2L1	0	1.74094	0.965	0.334	0	Stem/TA cells-c4	GNB2L1
ATP5O	0	2.1439	0.803	0.172	0	Stem/TA cells-c4	ATP5O
MIF	0	2.54552	0.893	0.266	0	Stem/TA cells-c4	MIF
TSPAN8	0	3.13591	0.726	0.107	0	Stem/TA cells-c4	TSPAN8
TMEM141	0	2.80614	0.75	0.132	0	Stem/TA cells-c4	TMEM141
PRSS3	0	3.90358	0.673	0.058	0	Stem/TA cells-c4	PRSS3
SPINT2	0	2.40697	0.824	0.209	0	Stem/TA cells-c4	SPINT2
PHLDA2	0	2.98429	0.738	0.124	0	Stem/TA cells-c4	PHLDA2
CLDN7	0	2.90333	0.708	0.094	0	Stem/TA cells-c4	CLDN7
LGALS4	0	2.97307	0.721	0.108	0	Stem/TA cells-c4	LGALS4
CD9	0	2.04846	0.827	0.226	0	Stem/TA cells-c4	CD9
NQO1	0	3.63773	0.667	0.07	0	Stem/TA cells-c4	NQO1
LCN2	0	3.62435	0.655	0.059	0	Stem/TA cells-c4	LCN2
GPRC5A	0	3.20698	0.663	0.067	0	Stem/TA cells-c4	GPRC5A
TCEB1	0	2.27741	0.708	0.112	0	Stem/TA cells-c4	TCEB1
GPX2	0	3.01313	0.689	0.094	0	Stem/TA cells-c4	GPX2
MDK	0	3.39485	0.697	0.103	0	Stem/TA cells-c4	MDK
S100P	0	4.15585	0.655	0.064	0	Stem/TA cells-c4	S100P
ATP5B	0	2.34941	0.735	0.147	0	Stem/TA cells-c4	ATP5B
S100A16	0	3.04793	0.693	0.107	0	Stem/TA cells-c4	S100A16
PCBD1	0	2.50699	0.748	0.164	0	Stem/TA cells-c4	PCBD1
AGR2	0	3.02511	0.68	0.098	0	Stem/TA cells-c4	AGR2
RAB25	0	3.25369	0.642	0.066	0	Stem/TA cells-c4	RAB25
CST3	0	1.23996	0.911	0.335	0	Stem/TA cells-c4	CST3
HN1	0	2.0632	0.696	0.12	0	Stem/TA cells-c4	HN1
H2AFJ	0	2.11396	0.773	0.198	0	Stem/TA cells-c4	H2AFJ
SLC39A4	0	2.95202	0.667	0.095	0	Stem/TA cells-c4	SLC39A4
MYEOV2	0	1.78259	0.715	0.146	0	Stem/TA cells-c4	MYEOV2
GLTSCR2	0	0.987233	0.82	0.252	0	Stem/TA cells-c4	GLTSCR2
C16orf13	0	2.46177	0.65	0.083	0	Stem/TA cells-c4	C16orf13
LGALS3	0	1.99445	0.923	0.359	0	Stem/TA cells-c4	LGALS3
NDUFB7	0	1.87479	0.826	0.263	0	Stem/TA cells-c4	NDUFB7
PLPP2	0	3.85396	0.612	0.05	0	Stem/TA cells-c4	PLPP2
LSR	0	2.8155	0.651	0.09	0	Stem/TA cells-c4	LSR
TM4SF1	0	2.39618	0.644	0.085	0	Stem/TA cells-c4	TM4SF1
ROMO1	0	1.97545	0.836	0.277	0	Stem/TA cells-c4	ROMO1
SFN	0	3.08346	0.629	0.071	0	Stem/TA cells-c4	SFN
ATP5C1	0	2.1736	0.683	0.125	0	Stem/TA cells-c4	ATP5C1
HSBP1	0	1.94152	0.787	0.229	0	Stem/TA cells-c4	HSBP1
AGPAT2	0	2.7506	0.663	0.11	0	Stem/TA cells-c4	AGPAT2
AC090498.1	0	1.43717	0.726	0.173	0	Stem/TA cells-c4	AC090498.1
SLIRP	0	2.09312	0.8	0.249	0	Stem/TA cells-c4	SLIRP
TIMM13	0	2.11154	0.746	0.195	0	Stem/TA cells-c4	TIMM13
IFITM3	0	1.36272	0.882	0.333	0	Stem/TA cells-c4	IFITM3
C15orf48	0	2.46127	0.677	0.132	0	Stem/TA cells-c4	C15orf48
C19orf43	0	1.16591	0.748	0.204	0	Stem/TA cells-c4	C19orf43
MGST1	0	2.47218	0.634	0.091	0	Stem/TA cells-c4	MGST1
C14orf166	0	1.73231	0.678	0.135	0	Stem/TA cells-c4	C14orf166
LSM7	0	1.73679	0.814	0.271	0	Stem/TA cells-c4	LSM7
TMEM54	0	2.7796	0.619	0.077	0	Stem/TA cells-c4	TMEM54
RPS17	0	1.87824	0.981	0.439	0	Stem/TA cells-c4	RPS17
DSTN	0	1.50744	0.876	0.334	0	Stem/TA cells-c4	DSTN
S100A13	0	2.46141	0.652	0.112	0	Stem/TA cells-c4	S100A13
DDT	0	1.77392	0.751	0.213	0	Stem/TA cells-c4	DDT
CYSTM1	0	2.12038	0.727	0.19	0	Stem/TA cells-c4	CYSTM1
C4orf48	0	2.23959	0.697	0.161	0	Stem/TA cells-c4	C4orf48
TXN	0	2.38955	0.961	0.426	0	Stem/TA cells-c4	TXN
MRPL23	0	2.41011	0.637	0.105	0	Stem/TA cells-c4	MRPL23
COX7B	0	1.8104	0.901	0.373	0	Stem/TA cells-c4	COX7B
RPL36A	0	1.96654	0.98	0.455	0	Stem/TA cells-c4	RPL36A
TSPO	0	1.64349	0.867	0.346	0	Stem/TA cells-c4	TSPO
C20orf24	0	1.9773	0.619	0.1	0	Stem/TA cells-c4	C20orf24
MGST2	0	2.14592	0.666	0.148	0	Stem/TA cells-c4	MGST2
C9orf16	0	1.73674	0.81	0.293	0	Stem/TA cells-c4	C9orf16
TMEM261	0	2.82648	0.574	0.057	0	Stem/TA cells-c4	TMEM261
C7orf73	0	1.92046	0.61	0.094	0	Stem/TA cells-c4	C7orf73
MPST	0	2.28006	0.658	0.143	0	Stem/TA cells-c4	MPST
OCIAD2	0	1.47496	0.745	0.232	0	Stem/TA cells-c4	OCIAD2
CD24	0	2.63386	0.631	0.118	0	Stem/TA cells-c4	CD24
EIF6	0	1.90335	0.721	0.209	0	Stem/TA cells-c4	EIF6
MINOS1	0	1.57435	0.767	0.257	0	Stem/TA cells-c4	MINOS1
STRA13	0	2.63407	0.572	0.062	0	Stem/TA cells-c4	STRA13
NDUFA13	0	1.3045	0.822	0.312	0	Stem/TA cells-c4	NDUFA13
POLR2I	0	1.80161	0.681	0.171	0	Stem/TA cells-c4	POLR2I
NDUFC1	0	1.70244	0.728	0.22	0	Stem/TA cells-c4	NDUFC1
JUP	0	2.26872	0.609	0.101	0	Stem/TA cells-c4	JUP
SLPI	0	3.55803	0.553	0.045	0	Stem/TA cells-c4	SLPI
LSM4	0	1.78517	0.712	0.204	0	Stem/TA cells-c4	LSM4
SCAND1	0	1.49175	0.744	0.237	0	Stem/TA cells-c4	SCAND1
PDCD5	0	1.77358	0.707	0.2	0	Stem/TA cells-c4	PDCD5
MAL2	0	2.51715	0.578	0.073	0	Stem/TA cells-c4	MAL2
UQCR11	0	1.6863	0.902	0.397	0	Stem/TA cells-c4	UQCR11
NDUFS6	0	1.66598	0.812	0.308	0	Stem/TA cells-c4	NDUFS6
PKP3	0	3.27763	0.558	0.055	0	Stem/TA cells-c4	PKP3
C19orf60	0	1.5676	0.63	0.127	0	Stem/TA cells-c4	C19orf60
CHCHD10	0	1.59362	0.803	0.301	0	Stem/TA cells-c4	CHCHD10
FAM96B	0	1.59241	0.706	0.205	0	Stem/TA cells-c4	FAM96B
S100A14	0	3.30391	0.562	0.062	0	Stem/TA cells-c4	S100A14
COX5B	0	1.92845	0.933	0.434	0	Stem/TA cells-c4	COX5B
LSM5	0	1.6396	0.747	0.248	0	Stem/TA cells-c4	LSM5
MISP	0	3.10858	0.553	0.055	0	Stem/TA cells-c4	MISP
GADD45GIP1	0	1.54514	0.728	0.231	0	Stem/TA cells-c4	GADD45GIP1
ETFB	0	1.81081	0.683	0.187	0	Stem/TA cells-c4	ETFB
CSTB	0	2.28345	0.906	0.41	0	Stem/TA cells-c4	CSTB
C19orf70	0	1.55988	0.712	0.216	0	Stem/TA cells-c4	C19orf70
SF3B6	0	1.45656	0.783	0.288	0	Stem/TA cells-c4	SF3B6
H1F0	0	1.74074	0.616	0.121	0	Stem/TA cells-c4	H1F0
CISD3	0	1.96823	0.626	0.133	0	Stem/TA cells-c4	CISD3
SNRPE	0	1.51812	0.776	0.284	0	Stem/TA cells-c4	SNRPE
SNRPF	0	1.50139	0.788	0.296	0	Stem/TA cells-c4	SNRPF
HSPE1	0	1.17164	0.891	0.399	0	Stem/TA cells-c4	HSPE1
PRAP1	0	5.36696	0.513	0.021	0	Stem/TA cells-c4	PRAP1
STARD10	0	2.52121	0.579	0.088	0	Stem/TA cells-c4	STARD10
NBEAL1	0	1.45355	0.775	0.285	0	Stem/TA cells-c4	NBEAL1
NDUFA11	0	1.31582	0.802	0.312	0	Stem/TA cells-c4	NDUFA11
NDUFB3	0	1.45971	0.754	0.264	0	Stem/TA cells-c4	NDUFB3
KLF5	0	1.82497	0.582	0.092	0	Stem/TA cells-c4	KLF5
PFDN4	0	1.97003	0.635	0.145	0	Stem/TA cells-c4	PFDN4
PPA1	0	1.59765	0.811	0.322	0	Stem/TA cells-c4	PPA1
PRDX5	0	1.8858	0.856	0.367	0	Stem/TA cells-c4	PRDX5
PYCARD	0	1.60429	0.679	0.191	0	Stem/TA cells-c4	PYCARD
KRTCAP2	0	1.40131	0.696	0.209	0	Stem/TA cells-c4	KRTCAP2
ANAPC11	0	1.49951	0.759	0.272	0	Stem/TA cells-c4	ANAPC11
WDR83OS	0	1.14451	0.733	0.246	0	Stem/TA cells-c4	WDR83OS
NDUFB9	0	1.60603	0.779	0.293	0	Stem/TA cells-c4	NDUFB9
TMEM176B	0	1.16873	0.655	0.169	0	Stem/TA cells-c4	TMEM176B
UQCR10	0	1.51818	0.848	0.362	0	Stem/TA cells-c4	UQCR10
UQCRQ	0	1.90402	0.92	0.435	0	Stem/TA cells-c4	UQCRQ
MRPL52	0	1.47494	0.742	0.258	0	Stem/TA cells-c4	MRPL52
FAM195A	0	3.52528	0.517	0.033	0	Stem/TA cells-c4	FAM195A
C17orf89	0	2.03552	0.566	0.083	0	Stem/TA cells-c4	C17orf89
TSPAN1	0	3.13002	0.533	0.051	0	Stem/TA cells-c4	TSPAN1
LGALS3BP	0	1.24563	0.67	0.188	0	Stem/TA cells-c4	LGALS3BP
ID1	0	2.40157	0.638	0.156	0	Stem/TA cells-c4	ID1
PHB	0	1.65718	0.69	0.209	0	Stem/TA cells-c4	PHB
MRPL12	0	2.24499	0.592	0.111	0	Stem/TA cells-c4	MRPL12
MARCKSL1	0	1.21432	0.728	0.248	0	Stem/TA cells-c4	MARCKSL1
CYC1	0	1.69689	0.699	0.219	0	Stem/TA cells-c4	CYC1
SPINT1	0	2.59122	0.56	0.081	0	Stem/TA cells-c4	SPINT1
PDZK1IP1	0	3.77819	0.519	0.041	0	Stem/TA cells-c4	PDZK1IP1
MZT2A	0	1.22769	0.742	0.264	0	Stem/TA cells-c4	MZT2A
MRPL14	0	1.84353	0.628	0.15	0	Stem/TA cells-c4	MRPL14
TIMM8B	0	1.83623	0.641	0.163	0	Stem/TA cells-c4	TIMM8B
COX5A	0	1.54742	0.839	0.361	0	Stem/TA cells-c4	COX5A
POLR2L	0	1.37988	0.842	0.365	0	Stem/TA cells-c4	POLR2L
RP11-357H14.17	0	4.99355	0.488	0.011	0	Stem/TA cells-c4	RP11-357H14.17
ABHD11	0	2.66184	0.551	0.075	0	Stem/TA cells-c4	ABHD11
BLVRB	0	1.91714	0.609	0.133	0	Stem/TA cells-c4	BLVRB
CD151	0	1.58655	0.671	0.198	0	Stem/TA cells-c4	CD151
MMP24-AS1	0	2.45473	0.536	0.063	0	Stem/TA cells-c4	MMP24-AS1
ATP5F1	0	1.87763	0.583	0.111	0	Stem/TA cells-c4	ATP5F1
PET100	0	1.20183	0.678	0.207	0	Stem/TA cells-c4	PET100
COX17	0	1.23343	0.739	0.269	0	Stem/TA cells-c4	COX17
BLOC1S1	0	1.06834	0.732	0.262	0	Stem/TA cells-c4	BLOC1S1
CLTA	0	1.38558	0.763	0.294	0	Stem/TA cells-c4	CLTA
KRTCAP3	0	2.80543	0.528	0.061	0	Stem/TA cells-c4	KRTCAP3
IER3	0	1.00936	0.721	0.254	0	Stem/TA cells-c4	IER3
NDUFC2	0	1.34358	0.719	0.252	0	Stem/TA cells-c4	NDUFC2
VIMP	0	1.80888	0.56	0.094	0	Stem/TA cells-c4	VIMP
S100A10	0	2.31823	0.98	0.514	0	Stem/TA cells-c4	S100A10
ATP1B1	0	1.73883	0.597	0.131	0	Stem/TA cells-c4	ATP1B1
HES1	0	2.07408	0.605	0.139	0	Stem/TA cells-c4	HES1
NAPRT	0	2.40055	0.562	0.097	0	Stem/TA cells-c4	NAPRT
VDAC1	0	1.30285	0.76	0.295	0	Stem/TA cells-c4	VDAC1
MKKS	0	2.48634	0.539	0.074	0	Stem/TA cells-c4	MKKS
NDUFA6	0	1.28089	0.7	0.235	0	Stem/TA cells-c4	NDUFA6
LINC00657	0	2.5286	0.52	0.056	0	Stem/TA cells-c4	LINC00657
GSTP1	0	2.30811	0.947	0.483	0	Stem/TA cells-c4	GSTP1
S100A11	0	2.09267	0.963	0.5	0	Stem/TA cells-c4	S100A11
PHPT1	0	1.15209	0.722	0.259	0	Stem/TA cells-c4	PHPT1
LAD1	0	3.1641	0.515	0.053	0	Stem/TA cells-c4	LAD1
NDUFB4	0	1.37155	0.819	0.357	0	Stem/TA cells-c4	NDUFB4
UQCC3	0	2.19371	0.555	0.094	0	Stem/TA cells-c4	UQCC3
SEC61G	0	1.94755	0.898	0.437	0	Stem/TA cells-c4	SEC61G
ANXA2	0	1.85756	0.884	0.424	0	Stem/TA cells-c4	ANXA2
PGLS	0	1.40707	0.661	0.201	0	Stem/TA cells-c4	PGLS
NDUFA3	0	1.15443	0.784	0.324	0	Stem/TA cells-c4	NDUFA3
NHP2	0	1.42881	0.674	0.215	0	Stem/TA cells-c4	NHP2
SOX9	0	1.85446	0.534	0.075	0	Stem/TA cells-c4	SOX9
ANXA4	0	1.90108	0.624	0.165	0	Stem/TA cells-c4	ANXA4
MRPL57	0	1.38541	0.715	0.256	0	Stem/TA cells-c4	MRPL57
TXNDC17	0	1.54762	0.657	0.199	0	Stem/TA cells-c4	TXNDC17
HMGA1	0	1.392	0.711	0.253	0	Stem/TA cells-c4	HMGA1
MRPS33	0	1.52738	0.629	0.171	0	Stem/TA cells-c4	MRPS33
DYNLRB1	0	1.2837	0.791	0.337	0	Stem/TA cells-c4	DYNLRB1
KDELR2	0	1.43704	0.736	0.283	0	Stem/TA cells-c4	KDELR2
PSMA2	0	1.29544	0.702	0.249	0	Stem/TA cells-c4	PSMA2
ALKBH7	0	1.35513	0.673	0.221	0	Stem/TA cells-c4	ALKBH7
SH3YL1	0	1.82201	0.557	0.106	0	Stem/TA cells-c4	SH3YL1
NDUFA7	0	2.06678	0.544	0.093	0	Stem/TA cells-c4	NDUFA7
POLR2F	0	1.33807	0.656	0.205	0	Stem/TA cells-c4	POLR2F
ZNHIT1	0	1.19428	0.743	0.292	0	Stem/TA cells-c4	ZNHIT1
AURKAIP1	0	1.25808	0.727	0.276	0	Stem/TA cells-c4	AURKAIP1
PRDX2	0	1.28652	0.724	0.274	0	Stem/TA cells-c4	PRDX2
FKBP2	0	1.15577	0.733	0.284	0	Stem/TA cells-c4	FKBP2
SRI	0	1.27058	0.749	0.301	0	Stem/TA cells-c4	SRI
EIF4EBP1	0	2.21424	0.563	0.115	0	Stem/TA cells-c4	EIF4EBP1
MRPL51	0	1.28643	0.724	0.276	0	Stem/TA cells-c4	MRPL51
LINC00116	0	2.57987	0.497	0.051	0	Stem/TA cells-c4	LINC00116
WBSCR22	0	2.00783	0.519	0.073	0	Stem/TA cells-c4	WBSCR22
NME1	0	1.81343	0.625	0.179	0	Stem/TA cells-c4	NME1
TPM1	0	0.65568	0.613	0.167	0	Stem/TA cells-c4	TPM1
RHOC	0	1.17062	0.673	0.228	0	Stem/TA cells-c4	RHOC
CEACAM6	0	3.07967	0.49	0.045	0	Stem/TA cells-c4	CEACAM6
NDUFB1	0	1.18139	0.808	0.364	0	Stem/TA cells-c4	NDUFB1
AP1S1	0	2.22308	0.544	0.101	0	Stem/TA cells-c4	AP1S1
CCND1	0	2.17035	0.539	0.096	0	Stem/TA cells-c4	CCND1
SDC4	0	1.70334	0.55	0.109	0	Stem/TA cells-c4	SDC4
POLR2J	0	1.10865	0.681	0.241	0	Stem/TA cells-c4	POLR2J
CLTB	0	1.44573	0.639	0.2	0	Stem/TA cells-c4	CLTB
NENF	0	1.36162	0.626	0.189	0	Stem/TA cells-c4	NENF
PDLIM1	0	1.14888	0.633	0.196	0	Stem/TA cells-c4	PDLIM1
ETHE1	0	1.68021	0.597	0.16	0	Stem/TA cells-c4	ETHE1
CEACAM5	0	2.27486	0.493	0.057	0	Stem/TA cells-c4	CEACAM5
DBI	0	1.17517	0.839	0.403	0	Stem/TA cells-c4	DBI
MZT2B	0	1.16014	0.814	0.378	0	Stem/TA cells-c4	MZT2B
PPDPF	0	1.95304	0.954	0.518	0	Stem/TA cells-c4	PPDPF
EFNA1	0	2.86948	0.492	0.057	0	Stem/TA cells-c4	EFNA1
SNRPG	0	1.15194	0.805	0.371	0	Stem/TA cells-c4	SNRPG
APRT	0	1.00963	0.812	0.378	0	Stem/TA cells-c4	APRT
AP2S1	0	0.988138	0.683	0.249	0	Stem/TA cells-c4	AP2S1
CDA	0	3.76234	0.473	0.039	0	Stem/TA cells-c4	CDA
CDKN2A	0	2.85102	0.491	0.057	0	Stem/TA cells-c4	CDKN2A
ST14	0	2.27082	0.518	0.084	0	Stem/TA cells-c4	ST14
CNPY2	0	1.34335	0.62	0.186	0	Stem/TA cells-c4	CNPY2
TMC5	0	3.40931	0.476	0.042	0	Stem/TA cells-c4	TMC5
FAM162A	0	1.52857	0.604	0.17	0	Stem/TA cells-c4	FAM162A
TSC22D1	0	0.923341	0.622	0.189	0	Stem/TA cells-c4	TSC22D1
GPX4	0	1.21134	0.838	0.405	0	Stem/TA cells-c4	GPX4
SELK	0	0.473015	0.619	0.187	0	Stem/TA cells-c4	SELK
PRSS8	0	3.09221	0.483	0.051	0	Stem/TA cells-c4	PRSS8
LAMTOR2	0	1.2042	0.639	0.208	0	Stem/TA cells-c4	LAMTOR2
DPY30	0	1.14704	0.635	0.204	0	Stem/TA cells-c4	DPY30
ATOX1	0	1.21556	0.621	0.19	0	Stem/TA cells-c4	ATOX1
COX7A2	0	1.64889	0.913	0.483	0	Stem/TA cells-c4	COX7A2
TMEM176A	0	1.68036	0.56	0.131	0	Stem/TA cells-c4	TMEM176A
COMT	0	1.13093	0.667	0.238	0	Stem/TA cells-c4	COMT
MGST3	0	1.18781	0.744	0.315	0	Stem/TA cells-c4	MGST3
RANBP1	0	1.161	0.7	0.271	0	Stem/TA cells-c4	RANBP1
TACSTD2	0	3.83885	0.46	0.032	0	Stem/TA cells-c4	TACSTD2
TBCA	0	1.10926	0.81	0.382	0	Stem/TA cells-c4	TBCA
BIK	0	3.12678	0.477	0.049	0	Stem/TA cells-c4	BIK
MRPL36	0	1.79009	0.548	0.121	0	Stem/TA cells-c4	MRPL36
RNF181	0	1.1578	0.628	0.202	0	Stem/TA cells-c4	RNF181
COX8A	0	1.35888	0.88	0.454	0	Stem/TA cells-c4	COX8A
NDUFA12	0	1.09418	0.695	0.269	0	Stem/TA cells-c4	NDUFA12
HEBP2	0	1.27278	0.629	0.204	0	Stem/TA cells-c4	HEBP2
BSG	0	1.27141	0.775	0.35	0	Stem/TA cells-c4	BSG
FIS1	0	1.03818	0.709	0.284	0	Stem/TA cells-c4	FIS1
NGFRAP1	0	2.59621	0.469	0.044	0	Stem/TA cells-c4	NGFRAP1
CFDP1	0	1.34297	0.6	0.175	0	Stem/TA cells-c4	CFDP1
FERMT1	0	2.66011	0.488	0.063	0	Stem/TA cells-c4	FERMT1
MDH2	0	1.2265	0.697	0.272	0	Stem/TA cells-c4	MDH2
TUBA1C	0	1.14347	0.623	0.199	0	Stem/TA cells-c4	TUBA1C
NDUFB10	0	1.02306	0.726	0.302	0	Stem/TA cells-c4	NDUFB10
LAMB3	0	3.03579	0.466	0.044	0	Stem/TA cells-c4	LAMB3
TMEM147	0	1.19703	0.633	0.211	0	Stem/TA cells-c4	TMEM147
HSPB1	0	1.00277	0.886	0.464	0	Stem/TA cells-c4	HSPB1
RPS10	0	0.940135	0.956	0.534	0	Stem/TA cells-c4	RPS10
COX6B1	0	1.68919	0.948	0.526	0	Stem/TA cells-c4	COX6B1
HINT2	0	1.87684	0.525	0.104	0	Stem/TA cells-c4	HINT2
CHMP2A	0	1.03524	0.687	0.266	0	Stem/TA cells-c4	CHMP2A
ERBB3	0	2.06232	0.494	0.073	0	Stem/TA cells-c4	ERBB3
NDUFB11	0	1.1187	0.817	0.396	0	Stem/TA cells-c4	NDUFB11
PIN4	0	1.60267	0.548	0.128	0	Stem/TA cells-c4	PIN4
C8orf59	0	1.16116	0.668	0.248	0	Stem/TA cells-c4	C8orf59
CRIP1	0	1.12067	0.639	0.219	0	Stem/TA cells-c4	CRIP1
PSMB5	0	1.33184	0.613	0.193	0	Stem/TA cells-c4	PSMB5
ERH	0	1.00383	0.762	0.342	0	Stem/TA cells-c4	ERH
RPA3	0	1.40655	0.581	0.161	0	Stem/TA cells-c4	RPA3
MRPL41	0	1.09585	0.676	0.257	0	Stem/TA cells-c4	MRPL41
ERGIC3	0	1.326	0.686	0.267	0	Stem/TA cells-c4	ERGIC3
RP11-532F12.5	0	5.30996	0.428	0.009	0	Stem/TA cells-c4	RP11-532F12.5
MRPS16	0	1.53435	0.566	0.147	0	Stem/TA cells-c4	MRPS16
CHMP4B	0	1.11458	0.7	0.281	0	Stem/TA cells-c4	CHMP4B
RPL17	0	0.332043	0.801	0.383	0	Stem/TA cells-c4	RPL17
C19orf53	0	0.967958	0.798	0.38	0	Stem/TA cells-c4	C19orf53
SSBP1	0	0.947301	0.745	0.327	0	Stem/TA cells-c4	SSBP1
PAFAH1B3	0	2.20907	0.493	0.075	0	Stem/TA cells-c4	PAFAH1B3
COA3	0	1.52121	0.58	0.162	0	Stem/TA cells-c4	COA3
ARPC1A	0	1.64747	0.56	0.143	0	Stem/TA cells-c4	ARPC1A
NDUFA2	0	0.9256	0.712	0.295	0	Stem/TA cells-c4	NDUFA2
DYNLL1	0	0.9322	0.867	0.45	0	Stem/TA cells-c4	DYNLL1
RTFDC1	0	1.90156	0.489	0.072	0	Stem/TA cells-c4	RTFDC1
CKS1B	0	1.95261	0.518	0.102	0	Stem/TA cells-c4	CKS1B
CAPG	0	0.507299	0.629	0.213	0	Stem/TA cells-c4	CAPG
HIGD2A	0	0.868796	0.765	0.349	0	Stem/TA cells-c4	HIGD2A
CISD1	0	1.99555	0.518	0.102	0	Stem/TA cells-c4	CISD1
COX6A1	0	1.60002	0.912	0.496	0	Stem/TA cells-c4	COX6A1
SERINC2	0	2.94731	0.471	0.055	0	Stem/TA cells-c4	SERINC2
PTMS	0	0.851476	0.688	0.272	0	Stem/TA cells-c4	PTMS
PFDN2	0	1.0522	0.669	0.254	0	Stem/TA cells-c4	PFDN2
EBPL	0	1.53054	0.561	0.146	0	Stem/TA cells-c4	EBPL
RPL22L1	0	1.09237	0.73	0.315	0	Stem/TA cells-c4	RPL22L1
BANF1	0	0.939546	0.724	0.309	0	Stem/TA cells-c4	BANF1
STOML2	0	1.53287	0.567	0.153	0	Stem/TA cells-c4	STOML2
DYNLT1	0	1.08398	0.64	0.227	0	Stem/TA cells-c4	DYNLT1
VDAC2	0	1.1669	0.728	0.315	0	Stem/TA cells-c4	VDAC2
NDUFB8	0	0.924792	0.723	0.31	0	Stem/TA cells-c4	NDUFB8
2024-09-15	0	1.17312	0.546	0.134	0	Stem/TA cells-c4	2024-09-15
TSTD1	0	0.894509	0.641	0.229	0	Stem/TA cells-c4	TSTD1
MRPL13	0	1.66791	0.545	0.133	0	Stem/TA cells-c4	MRPL13
PSMB3	0	0.880414	0.747	0.335	0	Stem/TA cells-c4	PSMB3
TALDO1	0	0.994602	0.669	0.258	0	Stem/TA cells-c4	TALDO1
NDUFAB1	0	1.18895	0.677	0.266	0	Stem/TA cells-c4	NDUFAB1
SNRPD1	0	1.0828	0.67	0.259	0	Stem/TA cells-c4	SNRPD1
PRELID1	0	0.96346	0.736	0.325	0	Stem/TA cells-c4	PRELID1
NDUFS8	0	1.02281	0.652	0.242	0	Stem/TA cells-c4	NDUFS8
RBCK1	0	1.04066	0.634	0.224	0	Stem/TA cells-c4	RBCK1
NEDD8	0	0.847055	0.773	0.364	0	Stem/TA cells-c4	NEDD8
MRPS12	0	1.55079	0.54	0.131	0	Stem/TA cells-c4	MRPS12
SNU13	0	0.91094	0.799	0.39	0	Stem/TA cells-c4	SNU13
RBX1	0	0.844142	0.725	0.316	0	Stem/TA cells-c4	RBX1
WBP5	0	2.70247	0.445	0.037	0	Stem/TA cells-c4	WBP5
PSMB7	0	1.1026	0.645	0.237	0	Stem/TA cells-c4	PSMB7
MRPL11	0	1.42773	0.546	0.138	0	Stem/TA cells-c4	MRPL11
CKB	0	2.62179	0.473	0.065	0	Stem/TA cells-c4	CKB
HOOK2	0	2.25065	0.478	0.07	0	Stem/TA cells-c4	HOOK2
ACP1	0	0.990682	0.644	0.237	0	Stem/TA cells-c4	ACP1
ENY2	0	0.899377	0.73	0.323	0	Stem/TA cells-c4	ENY2
GGCT	0	1.62424	0.546	0.14	0	Stem/TA cells-c4	GGCT
SNRPB	0	1.05805	0.786	0.38	0	Stem/TA cells-c4	SNRPB
MRPS34	0	1.0758	0.622	0.217	0	Stem/TA cells-c4	MRPS34
AP1M2	0	3.08115	0.454	0.049	0	Stem/TA cells-c4	AP1M2
ASS1	0	2.76893	0.469	0.064	0	Stem/TA cells-c4	ASS1
CDH1	0	2.19018	0.476	0.071	0	Stem/TA cells-c4	CDH1
GNG5	0	0.756638	0.753	0.349	0	Stem/TA cells-c4	GNG5
APOA1BP	0	2.31128	0.455	0.051	0	Stem/TA cells-c4	APOA1BP
COMTD1	0	1.80023	0.505	0.101	0	Stem/TA cells-c4	COMTD1
CXCL3	0	1.61644	0.494	0.091	0	Stem/TA cells-c4	CXCL3
LAMTOR4	0	0.816924	0.774	0.371	0	Stem/TA cells-c4	LAMTOR4
RAB13	0	1.54477	0.526	0.124	0	Stem/TA cells-c4	RAB13
POLR2K	0	1.08991	0.653	0.251	0	Stem/TA cells-c4	POLR2K
NOP10	0	0.858161	0.757	0.355	0	Stem/TA cells-c4	NOP10
GUK1	0	0.951589	0.818	0.416	0	Stem/TA cells-c4	GUK1
NDUFB2	0	1.01681	0.836	0.434	0	Stem/TA cells-c4	NDUFB2
DNTTIP1	0	2.31339	0.488	0.087	0	Stem/TA cells-c4	DNTTIP1
APP	0	0.359675	0.621	0.22	0	Stem/TA cells-c4	APP
UXT	0	0.801903	0.74	0.339	0	Stem/TA cells-c4	UXT
CHCHD5	0	1.46261	0.523	0.123	0	Stem/TA cells-c4	CHCHD5
SIVA1	0	0.939554	0.636	0.236	0	Stem/TA cells-c4	SIVA1
VIL1	0	2.50798	0.463	0.064	0	Stem/TA cells-c4	VIL1
TKT	0	0.904885	0.653	0.254	0	Stem/TA cells-c4	TKT
C7orf55	0	2.69375	0.437	0.038	0	Stem/TA cells-c4	C7orf55
C12orf75	0	1.07607	0.592	0.193	0	Stem/TA cells-c4	C12orf75
DNPH1	0	1.00799	0.604	0.206	0	Stem/TA cells-c4	DNPH1
PON2	0	2.07014	0.491	0.093	0	Stem/TA cells-c4	PON2
ZNF706	0	1.01421	0.724	0.326	0	Stem/TA cells-c4	ZNF706
NAA10	0	1.2313	0.565	0.167	0	Stem/TA cells-c4	NAA10
EDF1	0	1.08562	0.896	0.499	0	Stem/TA cells-c4	EDF1
AIMP1	0	1.04087	0.578	0.181	0	Stem/TA cells-c4	AIMP1
LAMTOR5	0	0.92146	0.679	0.283	0	Stem/TA cells-c4	LAMTOR5
MPLKIP	0	1.31262	0.546	0.15	0	Stem/TA cells-c4	MPLKIP
TMEM208	0	1.35073	0.557	0.161	0	Stem/TA cells-c4	TMEM208
AHCY	0	2.02225	0.5	0.104	0	Stem/TA cells-c4	AHCY
PGRMC1	0	1.59391	0.535	0.14	0	Stem/TA cells-c4	PGRMC1
ARF5	0	1.24368	0.535	0.141	0	Stem/TA cells-c4	ARF5
MRPL21	0	1.29014	0.548	0.154	0	Stem/TA cells-c4	MRPL21
SYNGR2	0	1.03348	0.652	0.258	0	Stem/TA cells-c4	SYNGR2
UQCRC1	0	1.28206	0.566	0.172	0	Stem/TA cells-c4	UQCRC1
NDUFB6	0	1.17599	0.586	0.192	0	Stem/TA cells-c4	NDUFB6
MRPS21	0	0.97567	0.661	0.268	0	Stem/TA cells-c4	MRPS21
ANXA3	0	3.23297	0.437	0.044	0	Stem/TA cells-c4	ANXA3
RHEB	0	1.03105	0.62	0.228	0	Stem/TA cells-c4	RHEB
ASPH	0	1.61792	0.53	0.138	0	Stem/TA cells-c4	ASPH
NAA20	0	1.47284	0.54	0.148	0	Stem/TA cells-c4	NAA20
NDUFS7	0	0.957062	0.621	0.229	0	Stem/TA cells-c4	NDUFS7
MYDGF	0	0.963244	0.666	0.274	0	Stem/TA cells-c4	MYDGF
CYB5B	0	1.08497	0.592	0.2	0	Stem/TA cells-c4	CYB5B
PFDN6	0	1.62514	0.5	0.109	0	Stem/TA cells-c4	PFDN6
UBL5	0	1.12808	0.89	0.499	0	Stem/TA cells-c4	UBL5
POMP	0	1.12143	0.827	0.436	0	Stem/TA cells-c4	POMP
SRP9	0	0.881248	0.68	0.29	0	Stem/TA cells-c4	SRP9
SNRPB2	0	0.862436	0.682	0.292	0	Stem/TA cells-c4	SNRPB2
EPB41L4A-AS1	0	1.73027	0.498	0.108	0	Stem/TA cells-c4	EPB41L4A-AS1
CD59	0	0.836909	0.597	0.207	0	Stem/TA cells-c4	CD59
COA4	0	1.2248	0.541	0.151	0	Stem/TA cells-c4	COA4
MIEN1	0	1.04419	0.558	0.168	0	Stem/TA cells-c4	MIEN1
MRPL27	0	1.47821	0.522	0.132	0	Stem/TA cells-c4	MRPL27
ABCC3	0	2.78973	0.444	0.054	0	Stem/TA cells-c4	ABCC3
ATP5A1	0	1.39551	0.517	0.127	0	Stem/TA cells-c4	ATP5A1
SNRPD3	0	0.762622	0.657	0.267	0	Stem/TA cells-c4	SNRPD3
SMS	0	0.915443	0.576	0.186	0	Stem/TA cells-c4	SMS
NDUFS4	0	1.29556	0.555	0.166	0	Stem/TA cells-c4	NDUFS4
BUD31	0	0.800778	0.624	0.235	0	Stem/TA cells-c4	BUD31
PPP1R1B	0	2.85228	0.451	0.062	0	Stem/TA cells-c4	PPP1R1B
LINC01420	0	1.60125	0.47	0.081	0	Stem/TA cells-c4	LINC01420
LMNA	0	0.314495	0.765	0.377	0	Stem/TA cells-c4	LMNA
RND3	0	2.16837	0.468	0.08	0	Stem/TA cells-c4	RND3
RAB11A	0	0.747242	0.643	0.255	0	Stem/TA cells-c4	RAB11A
SMAGP	0	2.0449	0.459	0.072	0	Stem/TA cells-c4	SMAGP
DMKN	0	3.95388	0.421	0.034	0	Stem/TA cells-c4	DMKN
AZGP1	0	3.50512	0.412	0.025	0	Stem/TA cells-c4	AZGP1
VAMP8	0	0.47095	0.771	0.385	0	Stem/TA cells-c4	VAMP8
MRPS36	0	1.19531	0.551	0.165	0	Stem/TA cells-c4	MRPS36
CRB3	0	3.78179	0.415	0.029	0	Stem/TA cells-c4	CRB3
ZNF593	0	1.70551	0.505	0.12	0	Stem/TA cells-c4	ZNF593
NET1	0	1.25226	0.498	0.113	0	Stem/TA cells-c4	NET1
MRPS26	0	1.5216	0.504	0.119	0	Stem/TA cells-c4	MRPS26
C9orf142	0	0.714964	0.501	0.117	0	Stem/TA cells-c4	C9orf142
PRDX1	0	0.924029	0.818	0.434	0	Stem/TA cells-c4	PRDX1
USH1C	0	2.96722	0.432	0.049	0	Stem/TA cells-c4	USH1C
MVP	0	1.23657	0.55	0.167	0	Stem/TA cells-c4	MVP
ITGB4	0	2.84872	0.439	0.056	0	Stem/TA cells-c4	ITGB4
EIF2S2	0	0.828746	0.732	0.349	0	Stem/TA cells-c4	EIF2S2
SNHG8	0	0.766568	0.741	0.359	0	Stem/TA cells-c4	SNHG8
ZNF703	0	2.09951	0.466	0.084	0	Stem/TA cells-c4	ZNF703
PSMA1	0	0.728635	0.654	0.272	0	Stem/TA cells-c4	PSMA1
CTTN	0	1.72887	0.496	0.114	0	Stem/TA cells-c4	CTTN
TNFRSF12A	0	2.36632	0.457	0.075	0	Stem/TA cells-c4	TNFRSF12A
CARHSP1	0	0.984327	0.557	0.176	0	Stem/TA cells-c4	CARHSP1
UQCRH	0	1.25943	0.903	0.522	0	Stem/TA cells-c4	UQCRH
LINC00998	0	2.13411	0.431	0.05	0	Stem/TA cells-c4	LINC00998
COX14	0	0.844596	0.603	0.222	0	Stem/TA cells-c4	COX14
GIPC1	0	1.561	0.489	0.108	0	Stem/TA cells-c4	GIPC1
SNRPD2	0	1.06299	0.907	0.526	0	Stem/TA cells-c4	SNRPD2
MYH14	0	2.54354	0.437	0.056	0	Stem/TA cells-c4	MYH14
PRDX6	0	0.68613	0.712	0.331	0	Stem/TA cells-c4	PRDX6
PDCD6	0	0.838942	0.645	0.265	0	Stem/TA cells-c4	PDCD6
SPINK1	0	3.68257	0.428	0.049	0	Stem/TA cells-c4	SPINK1
ZFAS1	0	1.65414	0.906	0.527	0	Stem/TA cells-c4	ZFAS1
PLEKHJ1	0	1.20091	0.519	0.14	0	Stem/TA cells-c4	PLEKHJ1
ADRM1	0	1.04667	0.58	0.201	0	Stem/TA cells-c4	ADRM1
RPS27L	0	0.795021	0.802	0.424	0	Stem/TA cells-c4	RPS27L
SLC22A18	0	2.44466	0.439	0.061	0	Stem/TA cells-c4	SLC22A18
COPE	0	0.757141	0.732	0.354	0	Stem/TA cells-c4	COPE
DPM3	0	1.26555	0.53	0.153	0	Stem/TA cells-c4	DPM3
TIMM17B	0	1.36286	0.497	0.12	0	Stem/TA cells-c4	TIMM17B
TMEM160	0	0.983218	0.548	0.171	0	Stem/TA cells-c4	TMEM160
MRPL55	0	1.18333	0.516	0.14	0	Stem/TA cells-c4	MRPL55
VPS28	0	0.645731	0.686	0.311	0	Stem/TA cells-c4	VPS28
MACROD1	0	3.02585	0.419	0.044	0	Stem/TA cells-c4	MACROD1
MSRB2	0	1.76349	0.49	0.115	0	Stem/TA cells-c4	MSRB2
TMED3	0	1.0958	0.539	0.164	0	Stem/TA cells-c4	TMED3
SUMO1	0	0.630982	0.689	0.314	0	Stem/TA cells-c4	SUMO1
FKBP8	0	0.666649	0.629	0.255	0	Stem/TA cells-c4	FKBP8
SLC25A5	0	1.14209	0.838	0.464	0	Stem/TA cells-c4	SLC25A5
DGUOK	0	0.67324	0.591	0.218	0	Stem/TA cells-c4	DGUOK
TSTA3	0	1.37147	0.516	0.143	0	Stem/TA cells-c4	TSTA3
DCTPP1	0	1.78732	0.474	0.101	0	Stem/TA cells-c4	DCTPP1
CKS2	0	0.906647	0.552	0.18	0	Stem/TA cells-c4	CKS2
CNIH4	0	1.17846	0.52	0.148	0	Stem/TA cells-c4	CNIH4
DSG2	0	1.18891	0.458	0.086	0	Stem/TA cells-c4	DSG2
VMP1	0	0.770625	0.692	0.32	0	Stem/TA cells-c4	VMP1
NT5C	0	0.872473	0.55	0.179	0	Stem/TA cells-c4	NT5C
QTRT1	0	2.00423	0.472	0.101	0	Stem/TA cells-c4	QTRT1
TUBB4B	0	0.569477	0.712	0.341	0	Stem/TA cells-c4	TUBB4B
NBL1	0	1.03247	0.483	0.113	0	Stem/TA cells-c4	NBL1
UQCC2	0	1.53369	0.49	0.12	0	Stem/TA cells-c4	UQCC2
NDUFA8	0	1.32955	0.511	0.141	0	Stem/TA cells-c4	NDUFA8
PSME2	0	0.849269	0.742	0.372	0	Stem/TA cells-c4	PSME2
TMEM219	0	0.711764	0.647	0.277	0	Stem/TA cells-c4	TMEM219
STAP2	0	3.20859	0.409	0.039	0	Stem/TA cells-c4	STAP2
RNF7	0	0.6697	0.635	0.266	0	Stem/TA cells-c4	RNF7
CDH17	0	1.89812	0.441	0.072	0	Stem/TA cells-c4	CDH17
ZDHHC12	0	1.54535	0.473	0.104	0	Stem/TA cells-c4	ZDHHC12
NPM3	0	2.13356	0.447	0.078	0	Stem/TA cells-c4	NPM3
SSNA1	0	0.795988	0.564	0.195	0	Stem/TA cells-c4	SSNA1
MRPL33	0	0.648711	0.635	0.267	0	Stem/TA cells-c4	MRPL33
RPL26L1	0	1.59073	0.482	0.114	0	Stem/TA cells-c4	RPL26L1
YIF1A	0	1.20542	0.523	0.155	0	Stem/TA cells-c4	YIF1A
BOLA3	0	1.44589	0.487	0.12	0	Stem/TA cells-c4	BOLA3
IMPDH2	0	1.22823	0.533	0.166	0	Stem/TA cells-c4	IMPDH2
TATDN1	0	1.39105	0.482	0.115	0	Stem/TA cells-c4	TATDN1
LLGL2	0	1.55001	0.454	0.087	0	Stem/TA cells-c4	LLGL2
C19orf48	0	2.20967	0.429	0.062	0	Stem/TA cells-c4	C19orf48
ISOC2	0	1.70117	0.477	0.11	0	Stem/TA cells-c4	ISOC2
IFT172	0	3.47587	0.403	0.037	0	Stem/TA cells-c4	IFT172
OLA1	0	0.994116	0.554	0.188	0	Stem/TA cells-c4	OLA1
PSMA4	0	0.734414	0.673	0.307	0	Stem/TA cells-c4	PSMA4
TOMM22	0	0.739328	0.605	0.239	0	Stem/TA cells-c4	TOMM22
PSMA7	0	1.06176	0.832	0.466	0	Stem/TA cells-c4	PSMA7
MUC13	0	1.99659	0.435	0.07	0	Stem/TA cells-c4	MUC13
MRPL22	0	1.31307	0.489	0.124	0	Stem/TA cells-c4	MRPL22
GTF2H5	0	1.01001	0.523	0.158	0	Stem/TA cells-c4	GTF2H5
TPI1	0	1.07717	0.891	0.526	0	Stem/TA cells-c4	TPI1
UQCRFS1	0	0.914338	0.601	0.236	0	Stem/TA cells-c4	UQCRFS1
SLC25A39	0	0.916803	0.568	0.203	0	Stem/TA cells-c4	SLC25A39
BCAP31	0	0.766231	0.665	0.301	0	Stem/TA cells-c4	BCAP31
NDUFB5	0	0.859459	0.602	0.238	0	Stem/TA cells-c4	NDUFB5
ARL4A	0	0.787728	0.594	0.23	0	Stem/TA cells-c4	ARL4A
SMIM19	0	1.02942	0.521	0.157	0	Stem/TA cells-c4	SMIM19
PRR13	0	0.510125	0.77	0.406	0	Stem/TA cells-c4	PRR13
LMO7	0	1.40093	0.463	0.099	0	Stem/TA cells-c4	LMO7
IFI27L2	0	0.806699	0.582	0.218	0	Stem/TA cells-c4	IFI27L2
POLR2H	0	1.20487	0.494	0.131	0	Stem/TA cells-c4	POLR2H
TRAPPC2L	0	0.974216	0.531	0.168	0	Stem/TA cells-c4	TRAPPC2L
PRELID3B	0	1.07089	0.523	0.16	0	Stem/TA cells-c4	PRELID3B
PVRL2	0	3.13102	0.391	0.028	0	Stem/TA cells-c4	PVRL2
MRPL20	0	0.732386	0.64	0.278	0	Stem/TA cells-c4	MRPL20
COX20	0	0.717875	0.567	0.205	0	Stem/TA cells-c4	COX20
PPP4C	0	0.656382	0.613	0.251	0	Stem/TA cells-c4	PPP4C
DDRGK1	0	1.12886	0.509	0.147	0	Stem/TA cells-c4	DDRGK1
WFDC2	0	3.45665	0.392	0.03	0	Stem/TA cells-c4	WFDC2
RPS19BP1	0	0.640678	0.593	0.231	0	Stem/TA cells-c4	RPS19BP1
JTB	0	0.62892	0.673	0.312	0	Stem/TA cells-c4	JTB
DUSP23	0	1.06641	0.49	0.129	0	Stem/TA cells-c4	DUSP23
NDUFAF2	0	1.65187	0.462	0.101	0	Stem/TA cells-c4	NDUFAF2
RAC1	0	0.951945	0.865	0.504	0	Stem/TA cells-c4	RAC1
S100A2	0	5.41091	0.377	0.017	0	Stem/TA cells-c4	S100A2
CLIC1	0	1.10398	0.896	0.536	0	Stem/TA cells-c4	CLIC1
EBP	0	1.19139	0.487	0.127	0	Stem/TA cells-c4	EBP
YBX3	0	0.29257	0.621	0.261	0	Stem/TA cells-c4	YBX3
DNAJC15	0	1.46021	0.608	0.248	0	Stem/TA cells-c4	DNAJC15
NUDT14	0	1.80522	0.431	0.071	0	Stem/TA cells-c4	NUDT14
FBL	0	0.617228	0.636	0.276	0	Stem/TA cells-c4	FBL
FAM60A	0	2.12874	0.401	0.042	0	Stem/TA cells-c4	FAM60A
TUFM	0	0.755305	0.674	0.315	0	Stem/TA cells-c4	TUFM
METTL5	0	0.909459	0.526	0.167	0	Stem/TA cells-c4	METTL5
NDUFAF3	0	0.883352	0.581	0.222	0	Stem/TA cells-c4	NDUFAF3
DSP	0	1.51596	0.442	0.083	0	Stem/TA cells-c4	DSP
UQCRC2	0	0.812417	0.596	0.237	0	Stem/TA cells-c4	UQCRC2
ARPC1B	0	0.273231	0.684	0.326	0	Stem/TA cells-c4	ARPC1B
GNB2	0	0.601802	0.636	0.278	0	Stem/TA cells-c4	GNB2
TPM2	0	1.02369	0.452	0.094	0	Stem/TA cells-c4	TPM2
EPS8L2	0	2.05206	0.419	0.061	0	Stem/TA cells-c4	EPS8L2
TPD52	0	1.00812	0.534	0.177	0	Stem/TA cells-c4	TPD52
PKM	0	0.956297	0.802	0.445	0	Stem/TA cells-c4	PKM
NDUFA4	0	1.34716	0.916	0.559	0	Stem/TA cells-c4	NDUFA4
MCTS1	0	1.10516	0.522	0.165	0	Stem/TA cells-c4	MCTS1
VPS29	0	0.716262	0.588	0.231	0	Stem/TA cells-c4	VPS29
C19orf24	0	0.740561	0.55	0.194	0	Stem/TA cells-c4	C19orf24
ISG15	0	1.29214	0.619	0.263	0	Stem/TA cells-c4	ISG15
MPC2	0	1.02348	0.578	0.222	0	Stem/TA cells-c4	MPC2
PTRHD1	0	1.13695	0.49	0.134	0	Stem/TA cells-c4	PTRHD1
HTATIP2	0	0.939273	0.503	0.147	0	Stem/TA cells-c4	HTATIP2
SDC1	0	1.28833	0.468	0.113	0	Stem/TA cells-c4	SDC1
PRDX4	0	0.933859	0.565	0.21	0	Stem/TA cells-c4	PRDX4
RALY	0	0.60811	0.617	0.262	0	Stem/TA cells-c4	RALY
FCGRT	0	0.929966	0.581	0.226	0	Stem/TA cells-c4	FCGRT
ATP6V1F	0	0.39736	0.695	0.34	0	Stem/TA cells-c4	ATP6V1F
ECHS1	0	1.1849	0.546	0.192	0	Stem/TA cells-c4	ECHS1
DNAJC19	0	0.80368	0.52	0.166	0	Stem/TA cells-c4	DNAJC19
FAM213A	0	2.21965	0.409	0.055	0	Stem/TA cells-c4	FAM213A
RRBP1	0	0.807465	0.64	0.287	0	Stem/TA cells-c4	RRBP1
FKBP1A	0	0.316374	0.739	0.386	0	Stem/TA cells-c4	FKBP1A
ECH1	0	0.722699	0.612	0.259	0	Stem/TA cells-c4	ECH1
PDXK	0	1.28697	0.504	0.151	0	Stem/TA cells-c4	PDXK
MRPL15	0	1.73359	0.455	0.103	0	Stem/TA cells-c4	MRPL15
TECR	0	0.502257	0.658	0.306	0	Stem/TA cells-c4	TECR
C2orf82	0	5.61574	0.358	0.006	0	Stem/TA cells-c4	C2orf82
ASL	0	2.36907	0.414	0.062	0	Stem/TA cells-c4	ASL
PLA2G16	0	1.38586	0.483	0.131	0	Stem/TA cells-c4	PLA2G16
ESD	0	0.79635	0.583	0.231	0	Stem/TA cells-c4	ESD
FAM3D	0	3.0156	0.401	0.05	0	Stem/TA cells-c4	FAM3D
DRAP1	0	0.412902	0.682	0.331	0	Stem/TA cells-c4	DRAP1
SEPP1	0	1.56431	0.382	0.031	0	Stem/TA cells-c4	SEPP1
ARL2	0	1.11261	0.495	0.144	0	Stem/TA cells-c4	ARL2
GDF15	0	2.85164	0.409	0.058	0	Stem/TA cells-c4	GDF15
CAMK2N1	0	0.882705	0.463	0.113	0	Stem/TA cells-c4	CAMK2N1
ATRAID	0	0.625705	0.635	0.285	0	Stem/TA cells-c4	ATRAID
HSD17B10	0	0.991214	0.537	0.187	0	Stem/TA cells-c4	HSD17B10
CYB5A	0	1.02253	0.522	0.172	0	Stem/TA cells-c4	CYB5A
SYPL1	0	0.652337	0.565	0.215	0	Stem/TA cells-c4	SYPL1
GTF3C6	0	0.864369	0.543	0.194	0	Stem/TA cells-c4	GTF3C6
RSL1D1	0	0.464101	0.685	0.336	0	Stem/TA cells-c4	RSL1D1
RNF114	0	0.762142	0.541	0.192	0	Stem/TA cells-c4	RNF114
EIF3J	0	0.573819	0.59	0.241	0	Stem/TA cells-c4	EIF3J
TINAGL1	0	1.29221	0.434	0.086	0	Stem/TA cells-c4	TINAGL1
HNMT	0	1.73346	0.446	0.098	0	Stem/TA cells-c4	HNMT
NDUFA1	0	0.853486	0.865	0.517	0	Stem/TA cells-c4	NDUFA1
SNHG7	0	0.831408	0.601	0.253	0	Stem/TA cells-c4	SNHG7
NDUFS3	0	0.928459	0.529	0.182	0	Stem/TA cells-c4	NDUFS3
NDUFS5	0	0.646802	0.827	0.48	0	Stem/TA cells-c4	NDUFS5
DDR1	0	2.18621	0.407	0.06	0	Stem/TA cells-c4	DDR1
C6orf132	0	3.20199	0.38	0.033	0	Stem/TA cells-c4	C6orf132
PDAP1	0	0.62548	0.58	0.233	0	Stem/TA cells-c4	PDAP1
CHURC1	0	0.411697	0.583	0.236	0	Stem/TA cells-c4	CHURC1
NUTF2	0	0.614683	0.583	0.236	0	Stem/TA cells-c4	NUTF2
PPP1R16A	0	2.46726	0.398	0.052	0	Stem/TA cells-c4	PPP1R16A
PPP2R1A	0	0.757609	0.547	0.201	0	Stem/TA cells-c4	PPP2R1A
MAP3K13	0	1.29194	0.478	0.132	0	Stem/TA cells-c4	MAP3K13
PHF14	0	0.812971	0.515	0.169	0	Stem/TA cells-c4	PHF14
APLP2	0	0.359195	0.608	0.262	0	Stem/TA cells-c4	APLP2
PMEPA1	0	1.45216	0.477	0.131	0	Stem/TA cells-c4	PMEPA1
PTTG1IP	0	0.712676	0.568	0.222	0	Stem/TA cells-c4	PTTG1IP
RAB2A	0	0.501639	0.664	0.319	0	Stem/TA cells-c4	RAB2A
EHF	0	2.69611	0.394	0.049	0	Stem/TA cells-c4	EHF
PRR15L	0	3.43346	0.383	0.038	0	Stem/TA cells-c4	PRR15L
TMEM14C	0	0.759241	0.574	0.229	0	Stem/TA cells-c4	TMEM14C
NPDC1	0	1.15886	0.443	0.098	0	Stem/TA cells-c4	NPDC1
MRPL17	0	1.60292	0.442	0.097	0	Stem/TA cells-c4	MRPL17
TMEM258	0	0.719081	0.857	0.512	0	Stem/TA cells-c4	TMEM258
CCT5	0	0.878216	0.545	0.201	0	Stem/TA cells-c4	CCT5
C14orf1	0	2.19051	0.382	0.038	0	Stem/TA cells-c4	C14orf1
BZW2	0	1.20321	0.47	0.126	0	Stem/TA cells-c4	BZW2
GCSH	0	1.97144	0.427	0.083	0	Stem/TA cells-c4	GCSH
C1QBP	0	0.946786	0.569	0.225	0	Stem/TA cells-c4	C1QBP
CAMTA1	0	0.736032	0.559	0.216	0	Stem/TA cells-c4	CAMTA1
SDHC	0	0.72109	0.56	0.217	0	Stem/TA cells-c4	SDHC
ADI1	0	0.916786	0.535	0.192	0	Stem/TA cells-c4	ADI1
FAM136A	0	1.33794	0.459	0.116	0	Stem/TA cells-c4	FAM136A
ANXA11	0	0.535197	0.664	0.321	0	Stem/TA cells-c4	ANXA11
CCT3	0	0.634745	0.592	0.249	0	Stem/TA cells-c4	CCT3
RCN1	0	1.34313	0.478	0.135	0	Stem/TA cells-c4	RCN1
EI24	0	0.903528	0.513	0.17	0	Stem/TA cells-c4	EI24
MLEC	0	0.730199	0.557	0.215	0	Stem/TA cells-c4	MLEC
CYP3A5	0	2.68854	0.385	0.043	0	Stem/TA cells-c4	CYP3A5
PSENEN	0	0.694177	0.536	0.194	0	Stem/TA cells-c4	PSENEN
RABAC1	0	0.445596	0.639	0.297	0	Stem/TA cells-c4	RABAC1
PRKCDBP	0	2.97323	0.37	0.028	0	Stem/TA cells-c4	PRKCDBP
MPG	0	0.993386	0.488	0.146	0	Stem/TA cells-c4	MPG
ITPA	0	1.03918	0.483	0.141	0	Stem/TA cells-c4	ITPA
SPATS2L	0	0.697244	0.516	0.175	0	Stem/TA cells-c4	SPATS2L
LSM2	0	0.740269	0.531	0.19	0	Stem/TA cells-c4	LSM2
GSTO1	0	0.459191	0.633	0.292	0	Stem/TA cells-c4	GSTO1
PSMD8	0	0.587266	0.633	0.292	0	Stem/TA cells-c4	PSMD8
TRAPPC6A	0	1.05213	0.46	0.119	0	Stem/TA cells-c4	TRAPPC6A
LSM3	0	0.807107	0.588	0.247	0	Stem/TA cells-c4	LSM3
ARL6IP4	0	0.453915	0.732	0.391	0	Stem/TA cells-c4	ARL6IP4
AUP1	0	0.635683	0.561	0.221	0	Stem/TA cells-c4	AUP1
MRPL54	0	0.657353	0.551	0.211	0	Stem/TA cells-c4	MRPL54
CCT6A	0	0.738053	0.576	0.236	0	Stem/TA cells-c4	CCT6A
KDELR1	0	0.432312	0.663	0.324	0	Stem/TA cells-c4	KDELR1
BID	0	1.27932	0.446	0.107	0	Stem/TA cells-c4	BID
SOX4	0	1.28214	0.509	0.17	0	Stem/TA cells-c4	SOX4
DDAH2	0	1.13497	0.492	0.153	0	Stem/TA cells-c4	DDAH2
FABP5	0	0.328542	0.563	0.224	0	Stem/TA cells-c4	FABP5
TST	0	1.86479	0.424	0.085	0	Stem/TA cells-c4	TST
CXCL1	0	2.31391	0.386	0.048	0	Stem/TA cells-c4	CXCL1
EMP2	0	1.35618	0.46	0.122	0	Stem/TA cells-c4	EMP2
HSBP1L1	0	2.27835	0.394	0.056	0	Stem/TA cells-c4	HSBP1L1
FHL2	0	1.68337	0.417	0.079	0	Stem/TA cells-c4	FHL2
PNKD	0	0.996762	0.505	0.167	0	Stem/TA cells-c4	PNKD
SNRPC	0	0.570284	0.566	0.228	0	Stem/TA cells-c4	SNRPC
EIF3M	0	0.508921	0.62	0.283	0	Stem/TA cells-c4	EIF3M
CTSA	0	0.768687	0.534	0.197	0	Stem/TA cells-c4	CTSA
LSM8	0	0.387245	0.608	0.271	0	Stem/TA cells-c4	LSM8
FKBP4	0	0.690048	0.49	0.153	0	Stem/TA cells-c4	FKBP4
COX6C	0	1.48763	0.937	0.601	0	Stem/TA cells-c4	COX6C
OSTC	0	0.513454	0.626	0.29	0	Stem/TA cells-c4	OSTC
MRPL43	0	0.687072	0.516	0.18	0	Stem/TA cells-c4	MRPL43
HOXB7	0	2.43846	0.395	0.059	0	Stem/TA cells-c4	HOXB7
SQSTM1	0	0.498019	0.714	0.378	0	Stem/TA cells-c4	SQSTM1
SLC52A2	0	1.55582	0.437	0.101	0	Stem/TA cells-c4	SLC52A2
LAMTOR1	0	0.44004	0.595	0.259	0	Stem/TA cells-c4	LAMTOR1
CCT7	0	0.742429	0.546	0.211	0	Stem/TA cells-c4	CCT7
CHCHD7	0	0.847463	0.499	0.164	0	Stem/TA cells-c4	CHCHD7
TMEM205	0	0.9828	0.505	0.17	0	Stem/TA cells-c4	TMEM205
PLP2	0	0.674094	0.753	0.419	0	Stem/TA cells-c4	PLP2
PPP1R14D	0	3.52413	0.36	0.026	0	Stem/TA cells-c4	PPP1R14D
BACE2	0	2.14981	0.412	0.078	0	Stem/TA cells-c4	BACE2
LTBR	0	1.62258	0.434	0.101	0	Stem/TA cells-c4	LTBR
CD63	0	0.639375	0.87	0.537	0	Stem/TA cells-c4	CD63
GID8	0	0.837977	0.479	0.146	0	Stem/TA cells-c4	GID8
SMIM4	0	1.38323	0.435	0.103	0	Stem/TA cells-c4	SMIM4
MESDC2	0	1.60163	0.393	0.061	0	Stem/TA cells-c4	MESDC2
NT5C3A	0	0.743884	0.492	0.16	0	Stem/TA cells-c4	NT5C3A
RASSF7	0	1.52817	0.407	0.075	0	Stem/TA cells-c4	RASSF7
CCDC85B	0	0.457414	0.565	0.233	0	Stem/TA cells-c4	CCDC85B
SAP18	0	0.696378	0.819	0.487	0	Stem/TA cells-c4	SAP18
CHMP3	0	0.513925	0.539	0.208	0	Stem/TA cells-c4	CHMP3
POLR1D	0	0.548145	0.676	0.345	0	Stem/TA cells-c4	POLR1D
NAA38	0	0.664203	0.552	0.221	0	Stem/TA cells-c4	NAA38
TMEM45B	0	2.82545	0.381	0.05	0	Stem/TA cells-c4	TMEM45B
MRPL4	0	1.05224	0.466	0.135	0	Stem/TA cells-c4	MRPL4
WHSC1L1	0	0.853611	0.425	0.094	0	Stem/TA cells-c4	WHSC1L1
NOSIP	0	0.701673	0.486	0.155	0	Stem/TA cells-c4	NOSIP
CUTA	0	0.437309	0.746	0.416	0	Stem/TA cells-c4	CUTA
SQRDL	0	1.78642	0.388	0.058	0	Stem/TA cells-c4	SQRDL
NOB1	0	1.1658	0.446	0.116	0	Stem/TA cells-c4	NOB1
MRPL40	0	1.2732	0.45	0.12	0	Stem/TA cells-c4	MRPL40
S100A6	0	3.03841	0.997	0.667	0	Stem/TA cells-c4	S100A6
SF3B5	0	0.354906	0.691	0.361	0	Stem/TA cells-c4	SF3B5
MRPL32	0	0.937601	0.476	0.146	0	Stem/TA cells-c4	MRPL32
COPS6	0	0.513646	0.566	0.236	0	Stem/TA cells-c4	COPS6
MUC1	0	2.8828	0.373	0.044	0	Stem/TA cells-c4	MUC1
FDPS	0	1.06239	0.511	0.182	0	Stem/TA cells-c4	FDPS
SSFA2	0	1.89977	0.397	0.068	0	Stem/TA cells-c4	SSFA2
SFTA2	0	5.38379	0.338	0.009	0	Stem/TA cells-c4	SFTA2
LAGE3	0	1.16148	0.445	0.116	0	Stem/TA cells-c4	LAGE3
KLF4	0	0.301002	0.517	0.188	0	Stem/TA cells-c4	KLF4
MTCH2	0	1.09759	0.48	0.151	0	Stem/TA cells-c4	MTCH2
CYBA	0	0.499756	0.887	0.558	0	Stem/TA cells-c4	CYBA
TNNC2	0	4.31985	0.349	0.02	0	Stem/TA cells-c4	TNNC2
STUB1	0	0.527859	0.543	0.215	0	Stem/TA cells-c4	STUB1
BAG1	0	0.86126	0.506	0.178	0	Stem/TA cells-c4	BAG1
ARL6IP1	0	0.438917	0.656	0.328	0	Stem/TA cells-c4	ARL6IP1
TSEN34	0	1.12152	0.452	0.124	0	Stem/TA cells-c4	TSEN34
POLD2	0	1.62104	0.425	0.097	0	Stem/TA cells-c4	POLD2
DPM1	0	0.97147	0.483	0.155	0	Stem/TA cells-c4	DPM1
THOC7	0	0.672082	0.538	0.211	0	Stem/TA cells-c4	THOC7
EXOSC4	0	2.17193	0.386	0.059	0	Stem/TA cells-c4	EXOSC4
SEC61B	0	0.474403	0.79	0.463	0	Stem/TA cells-c4	SEC61B
CXADR	0	2.393	0.383	0.056	0	Stem/TA cells-c4	CXADR
ICA1	0	1.04624	0.412	0.085	0	Stem/TA cells-c4	ICA1
SPTSSA	0	1.10375	0.481	0.154	0	Stem/TA cells-c4	SPTSSA
LINC00969	0	1.98246	0.375	0.049	0	Stem/TA cells-c4	LINC00969
MYC	0	1.13156	0.459	0.133	0	Stem/TA cells-c4	MYC
ARRDC1	0	0.96032	0.446	0.12	0	Stem/TA cells-c4	ARRDC1
RNF43	0	2.74572	0.375	0.049	0	Stem/TA cells-c4	RNF43
MORF4L2	0	0.549889	0.569	0.243	0	Stem/TA cells-c4	MORF4L2
CHCHD1	0	1.04418	0.466	0.141	0	Stem/TA cells-c4	CHCHD1
SELT	0	0.3965	0.456	0.131	0	Stem/TA cells-c4	SELT
CDK4	0	1.2605	0.452	0.127	0	Stem/TA cells-c4	CDK4
TAX1BP3	0	1.40141	0.438	0.113	0	Stem/TA cells-c4	TAX1BP3
P4HB	0	0.595312	0.704	0.379	0	Stem/TA cells-c4	P4HB
PPP1R14B	0	0.558244	0.525	0.201	0	Stem/TA cells-c4	PPP1R14B
UFD1L	0	1.41333	0.388	0.064	0	Stem/TA cells-c4	UFD1L
CYCS	0	0.555909	0.83	0.506	0	Stem/TA cells-c4	CYCS
NDUFA5	0	0.511898	0.572	0.248	0	Stem/TA cells-c4	NDUFA5
CETN2	0	1.70787	0.41	0.086	0	Stem/TA cells-c4	CETN2
PTGES2	0	1.27993	0.428	0.105	0	Stem/TA cells-c4	PTGES2
NDUFV1	0	0.761396	0.511	0.188	0	Stem/TA cells-c4	NDUFV1
KLK6	0	4.72885	0.334	0.011	0	Stem/TA cells-c4	KLK6
TOMM20	0	0.354927	0.71	0.387	0	Stem/TA cells-c4	TOMM20
AP3S1	0	0.636655	0.569	0.246	0	Stem/TA cells-c4	AP3S1
REXO2	0	0.837173	0.483	0.16	0	Stem/TA cells-c4	REXO2
SLC44A4	0	2.59987	0.366	0.044	0	Stem/TA cells-c4	SLC44A4
RALA	0	0.490867	0.509	0.187	0	Stem/TA cells-c4	RALA
POLR2J3	0	0.647465	0.456	0.134	0	Stem/TA cells-c4	POLR2J3
HDHD3	0	1.77739	0.384	0.062	0	Stem/TA cells-c4	HDHD3
FAM173A	0	1.07279	0.443	0.121	0	Stem/TA cells-c4	FAM173A
EIF4A1	0	0.307032	0.606	0.284	0	Stem/TA cells-c4	EIF4A1
LIPH	0	3.3029	0.351	0.029	0	Stem/TA cells-c4	LIPH
TOMM40	0	1.48794	0.416	0.094	0	Stem/TA cells-c4	TOMM40
CHMP5	0	0.621442	0.543	0.222	0	Stem/TA cells-c4	CHMP5
CDX1	0	2.86088	0.37	0.049	0	Stem/TA cells-c4	CDX1
CSNK2B	0	0.365606	0.643	0.322	0	Stem/TA cells-c4	CSNK2B
PSMG3	0	1.07628	0.439	0.118	0	Stem/TA cells-c4	PSMG3
PIGP	0	1.15867	0.443	0.122	0	Stem/TA cells-c4	PIGP
MRPL24	0	1.38844	0.421	0.1	0	Stem/TA cells-c4	MRPL24
LYPLA1	0	0.854204	0.494	0.174	0	Stem/TA cells-c4	LYPLA1
ACSL5	0	1.00249	0.435	0.115	0	Stem/TA cells-c4	ACSL5
LSM6	0	0.70982	0.479	0.159	0	Stem/TA cells-c4	LSM6
SUCLG1	0	0.952444	0.51	0.191	0	Stem/TA cells-c4	SUCLG1
ADAP1	0	1.90614	0.376	0.057	0	Stem/TA cells-c4	ADAP1
COL17A1	0	3.53487	0.343	0.024	0	Stem/TA cells-c4	COL17A1
UCHL3	0	1.69735	0.427	0.108	0	Stem/TA cells-c4	UCHL3
NTHL1	0	2.58484	0.371	0.052	0	Stem/TA cells-c4	NTHL1
CBLC	0	3.78277	0.342	0.023	0	Stem/TA cells-c4	CBLC
C21orf59	0	2.23415	0.354	0.035	0	Stem/TA cells-c4	C21orf59
TMED2	0	0.519711	0.672	0.354	0	Stem/TA cells-c4	TMED2
MRPS6	0	0.461084	0.536	0.218	0	Stem/TA cells-c4	MRPS6
NME3	0	0.565584	0.502	0.184	0	Stem/TA cells-c4	NME3
TSPAN3	0	1.27084	0.489	0.171	0	Stem/TA cells-c4	TSPAN3
COX7A2L	0	0.395109	0.662	0.345	0	Stem/TA cells-c4	COX7A2L
UFC1	0	0.387728	0.634	0.317	0	Stem/TA cells-c4	UFC1
SERPINB1	0	0.367928	0.6	0.283	0	Stem/TA cells-c4	SERPINB1
MRPS35	0	1.26518	0.432	0.115	0	Stem/TA cells-c4	MRPS35
POP7	0	1.31068	0.412	0.095	0	Stem/TA cells-c4	POP7
RAN	0	0.60245	0.817	0.5	0	Stem/TA cells-c4	RAN
PRMT1	0	0.48258	0.559	0.243	0	Stem/TA cells-c4	PRMT1
SLC12A2	0	0.997393	0.432	0.116	0	Stem/TA cells-c4	SLC12A2
ASCL2	0	2.77066	0.378	0.062	0	Stem/TA cells-c4	ASCL2
C7orf50	0	0.768207	0.476	0.16	0	Stem/TA cells-c4	C7orf50
NANS	0	1.0758	0.487	0.171	0	Stem/TA cells-c4	NANS
DAD1	0	0.437164	0.718	0.402	0	Stem/TA cells-c4	DAD1
SOD1	0	0.39562	0.825	0.509	0	Stem/TA cells-c4	SOD1
CLNS1A	0	0.452495	0.537	0.222	0	Stem/TA cells-c4	CLNS1A
RUVBL2	0	1.45882	0.405	0.09	0	Stem/TA cells-c4	RUVBL2
PPIB	0	0.534159	0.771	0.456	0	Stem/TA cells-c4	PPIB
SNF8	0	0.739772	0.476	0.161	0	Stem/TA cells-c4	SNF8
LAPTM4A	0	0.322038	0.674	0.36	0	Stem/TA cells-c4	LAPTM4A
NCBP2-AS2	0	1.24419	0.403	0.089	0	Stem/TA cells-c4	NCBP2-AS2
C11orf1	0	1.70533	0.387	0.073	0	Stem/TA cells-c4	C11orf1
TMPRSS4	0	2.89478	0.354	0.04	0	Stem/TA cells-c4	TMPRSS4
EIF1AX	0	0.313499	0.692	0.378	0	Stem/TA cells-c4	EIF1AX
PQBP1	0	0.661884	0.482	0.168	0	Stem/TA cells-c4	PQBP1
CD46	0	0.378874	0.555	0.242	0	Stem/TA cells-c4	CD46
DNPEP	0	0.954362	0.438	0.125	0	Stem/TA cells-c4	DNPEP
PLSCR1	0	0.609118	0.503	0.19	0	Stem/TA cells-c4	PLSCR1
AOC1	0	2.53273	0.351	0.038	0	Stem/TA cells-c4	AOC1
AVPI1	0	2.19557	0.373	0.06	0	Stem/TA cells-c4	AVPI1
NDUFA9	0	1.06821	0.443	0.13	0	Stem/TA cells-c4	NDUFA9
RAB11FIP1	0	0.471183	0.502	0.19	0	Stem/TA cells-c4	RAB11FIP1
GGH	0	2.12247	0.397	0.085	0	Stem/TA cells-c4	GGH
AKR1C3	0	2.00764	0.387	0.075	0	Stem/TA cells-c4	AKR1C3
EPS8	0	1.14546	0.419	0.107	0	Stem/TA cells-c4	EPS8
PA2G4	0	0.300796	0.653	0.341	0	Stem/TA cells-c4	PA2G4
ST13	0	0.315132	0.728	0.416	0	Stem/TA cells-c4	ST13
FAM207A	0	1.77514	0.381	0.069	0	Stem/TA cells-c4	FAM207A
TMEM106C	0	1.44376	0.409	0.097	0	Stem/TA cells-c4	TMEM106C
EIF5A	0	0.680814	0.67	0.359	0	Stem/TA cells-c4	EIF5A
TMEM256	0	0.520461	0.54	0.229	0	Stem/TA cells-c4	TMEM256
CTNNA1	0	0.725555	0.484	0.173	0	Stem/TA cells-c4	CTNNA1
GOLM1	0	1.6588	0.391	0.08	0	Stem/TA cells-c4	GOLM1
EFNB2	0	1.88912	0.369	0.058	0	Stem/TA cells-c4	EFNB2
AMN	0	2.82788	0.346	0.035	0	Stem/TA cells-c4	AMN
MLF2	0	0.381485	0.561	0.251	0	Stem/TA cells-c4	MLF2
TMUB1	0	0.940917	0.414	0.104	0	Stem/TA cells-c4	TMUB1
TNNT1	0	4.87001	0.32	0.01	0	Stem/TA cells-c4	TNNT1
MRPL47	0	0.937362	0.448	0.139	0	Stem/TA cells-c4	MRPL47
LMAN2	0	0.346069	0.626	0.317	0	Stem/TA cells-c4	LMAN2
AK1	0	2.48702	0.354	0.045	0	Stem/TA cells-c4	AK1
MANBAL	0	1.93755	0.376	0.067	0	Stem/TA cells-c4	MANBAL
PHF5A	0	1.18727	0.399	0.091	0	Stem/TA cells-c4	PHF5A
COA6	0	1.14905	0.416	0.108	0	Stem/TA cells-c4	COA6
SMIM7	0	0.577079	0.479	0.171	0	Stem/TA cells-c4	SMIM7
PLEC	0	0.773615	0.463	0.156	0	Stem/TA cells-c4	PLEC
SUPT4H1	0	0.601963	0.465	0.158	0	Stem/TA cells-c4	SUPT4H1
MRPS15	0	0.722426	0.482	0.175	0	Stem/TA cells-c4	MRPS15
MALL	0	2.12129	0.358	0.051	0	Stem/TA cells-c4	MALL
NDUFA10	0	0.629269	0.495	0.188	0	Stem/TA cells-c4	NDUFA10
TOMM5	0	1.46813	0.39	0.083	0	Stem/TA cells-c4	TOMM5
TIMM10	0	1.09293	0.436	0.129	0	Stem/TA cells-c4	TIMM10
CAPN1	0	0.658478	0.495	0.188	0	Stem/TA cells-c4	CAPN1
SDHD	0	0.782628	0.488	0.181	0	Stem/TA cells-c4	SDHD
CCDC124	0	0.948022	0.436	0.129	0	Stem/TA cells-c4	CCDC124
PSMA3	0	0.484647	0.569	0.262	0	Stem/TA cells-c4	PSMA3
CHCHD2	0	1.12011	0.92	0.614	0	Stem/TA cells-c4	CHCHD2
GSTO2	0	3.03379	0.337	0.031	0	Stem/TA cells-c4	GSTO2
H2AFZ	0	0.299558	0.761	0.455	0	Stem/TA cells-c4	H2AFZ
F12	0	3.85886	0.326	0.02	0	Stem/TA cells-c4	F12
BAIAP2L1	0	2.73509	0.346	0.04	0	Stem/TA cells-c4	BAIAP2L1
FAM3C	0	0.858696	0.478	0.172	0	Stem/TA cells-c4	FAM3C
WDR34	0	2.10589	0.369	0.063	0	Stem/TA cells-c4	WDR34
C11orf73	0	1.29979	0.369	0.063	0	Stem/TA cells-c4	C11orf73
CCDC64B	0	4.63098	0.313	0.007	0	Stem/TA cells-c4	CCDC64B
FAAP20	0	0.641329	0.463	0.158	0	Stem/TA cells-c4	FAAP20
CNIH1	0	0.546252	0.509	0.204	0	Stem/TA cells-c4	CNIH1
IGF2BP2	0	1.67007	0.371	0.066	0	Stem/TA cells-c4	IGF2BP2
SUN1	0	1.0797	0.418	0.113	0	Stem/TA cells-c4	SUN1
GRHPR	0	0.959678	0.443	0.138	0	Stem/TA cells-c4	GRHPR
PYGB	0	1.82295	0.379	0.074	0	Stem/TA cells-c4	PYGB
TRAP1	0	1.46563	0.393	0.089	0	Stem/TA cells-c4	TRAP1
PRPF6	0	0.748915	0.447	0.143	0	Stem/TA cells-c4	PRPF6
ITGA6	0	0.47799	0.438	0.134	0	Stem/TA cells-c4	ITGA6
CMBL	0	2.60903	0.348	0.044	0	Stem/TA cells-c4	CMBL
ESRP1	0	2.29881	0.353	0.049	0	Stem/TA cells-c4	ESRP1
CTNND1	0	0.86408	0.438	0.134	0	Stem/TA cells-c4	CTNND1
SSSCA1	0	1.07704	0.415	0.111	0	Stem/TA cells-c4	SSSCA1
SCD	0	1.47832	0.383	0.079	0	Stem/TA cells-c4	SCD
KCNN4	0	1.92711	0.356	0.052	0	Stem/TA cells-c4	KCNN4
CTNNB1	0	0.48044	0.566	0.262	0	Stem/TA cells-c4	CTNNB1
SKP1	0	0.370836	0.816	0.512	0	Stem/TA cells-c4	SKP1
CAPZA2	0	0.442936	0.559	0.256	0	Stem/TA cells-c4	CAPZA2
HSD17B12	0	0.950266	0.457	0.154	0	Stem/TA cells-c4	HSD17B12
SRSF9	0	0.279738	0.673	0.37	0	Stem/TA cells-c4	SRSF9
PARK7	0	0.327393	0.724	0.421	0	Stem/TA cells-c4	PARK7
GCNT3	0	3.35234	0.327	0.024	0	Stem/TA cells-c4	GCNT3
LSM1	0	0.614984	0.458	0.156	0	Stem/TA cells-c4	LSM1
SNHG25	0	0.912841	0.448	0.146	0	Stem/TA cells-c4	SNHG25
PTPRF	0	2.00509	0.365	0.063	0	Stem/TA cells-c4	PTPRF
HSF1	0	0.900333	0.417	0.115	0	Stem/TA cells-c4	HSF1
DCXR	0	0.564502	0.476	0.174	0	Stem/TA cells-c4	DCXR
PSMA5	0	0.578183	0.513	0.212	0	Stem/TA cells-c4	PSMA5
TSPAN13	0	1.34593	0.39	0.089	0	Stem/TA cells-c4	TSPAN13
TGIF1	0	0.581965	0.462	0.161	0	Stem/TA cells-c4	TGIF1
JOSD2	0	1.19181	0.395	0.094	0	Stem/TA cells-c4	JOSD2
MRPS7	0	0.615422	0.457	0.157	0	Stem/TA cells-c4	MRPS7
POLR2E	0	0.29612	0.522	0.222	0	Stem/TA cells-c4	POLR2E
TPRKB	0	0.899594	0.43	0.13	0	Stem/TA cells-c4	TPRKB
TJP2	0	3.42829	0.322	0.022	0	Stem/TA cells-c4	TJP2
MGMT	0	0.889158	0.437	0.137	0	Stem/TA cells-c4	MGMT
MIA	0	5.4876	0.306	0.006	0	Stem/TA cells-c4	MIA
HNRNPAB	0	0.362873	0.56	0.261	0	Stem/TA cells-c4	HNRNPAB
UNC93B1	0	1.46302	0.393	0.094	0	Stem/TA cells-c4	UNC93B1
ORMDL2	0	0.690747	0.457	0.158	0	Stem/TA cells-c4	ORMDL2
MRPL18	0	0.403922	0.497	0.198	0	Stem/TA cells-c4	MRPL18
ZFAND1	0	0.959527	0.43	0.131	0	Stem/TA cells-c4	ZFAND1
MMP7	0	4.93533	0.315	0.016	0	Stem/TA cells-c4	MMP7
AKAP1	0	1.35169	0.383	0.084	0	Stem/TA cells-c4	AKAP1
NDUFV3	0	1.13641	0.43	0.131	0	Stem/TA cells-c4	NDUFV3
PDZD11	0	1.16537	0.393	0.095	0	Stem/TA cells-c4	PDZD11
NOP56	0	0.389718	0.513	0.215	0	Stem/TA cells-c4	NOP56
RBM42	0	0.738109	0.444	0.146	0	Stem/TA cells-c4	RBM42
YDJC	0	0.909639	0.392	0.094	0	Stem/TA cells-c4	YDJC
ZDHHC3	0	0.861013	0.417	0.119	0	Stem/TA cells-c4	ZDHHC3
ARF4	0	0.286369	0.625	0.327	0	Stem/TA cells-c4	ARF4
PTGES3	0	0.325999	0.764	0.466	0	Stem/TA cells-c4	PTGES3
PAWR	0	0.971731	0.408	0.11	0	Stem/TA cells-c4	PAWR
NSMCE1	0	0.639809	0.438	0.14	0	Stem/TA cells-c4	NSMCE1
BCL7C	0	0.73552	0.432	0.134	0	Stem/TA cells-c4	BCL7C
TFF1	0	3.51575	0.323	0.025	0	Stem/TA cells-c4	TFF1
NDUFV2	0	0.345202	0.566	0.268	0	Stem/TA cells-c4	NDUFV2
MIR4435-2HG	0	1.71503	0.4	0.103	0	Stem/TA cells-c4	MIR4435-2HG
UBE2V2	0	0.73791	0.447	0.15	0	Stem/TA cells-c4	UBE2V2
TRIM2	0	1.93196	0.363	0.066	0	Stem/TA cells-c4	TRIM2
TMEM179B	0	0.641402	0.475	0.178	0	Stem/TA cells-c4	TMEM179B
TSPAN15	0	2.03669	0.354	0.057	0	Stem/TA cells-c4	TSPAN15
MT1E	0	1.76173	0.415	0.118	0	Stem/TA cells-c4	MT1E
KARS	0	0.331457	0.497	0.2	0	Stem/TA cells-c4	KARS
PSMD4	0	0.322189	0.542	0.246	0	Stem/TA cells-c4	PSMD4
EIF3B	0	0.686795	0.451	0.155	0	Stem/TA cells-c4	EIF3B
C8orf33	0	1.32223	0.385	0.089	0	Stem/TA cells-c4	C8orf33
MRPL42	0	0.668215	0.442	0.146	0	Stem/TA cells-c4	MRPL42
EMC10	0	0.304501	0.503	0.207	0	Stem/TA cells-c4	EMC10
HIGD1A	0	1.22516	0.416	0.12	0	Stem/TA cells-c4	HIGD1A
SCO2	0	1.21603	0.368	0.072	0	Stem/TA cells-c4	SCO2
DYNC1I2	0	0.339981	0.507	0.212	0	Stem/TA cells-c4	DYNC1I2
PPIC	0	1.23954	0.39	0.095	0	Stem/TA cells-c4	PPIC
COX19	0	0.75857	0.4	0.105	0	Stem/TA cells-c4	COX19
MGEA5	0	0.884783	0.368	0.073	0	Stem/TA cells-c4	MGEA5
KNOP1	0	1.53771	0.374	0.079	0	Stem/TA cells-c4	KNOP1
TMEM230	0	0.38475	0.608	0.313	0	Stem/TA cells-c4	TMEM230
GMDS	0	1.52842	0.38	0.086	0	Stem/TA cells-c4	GMDS
MRPS18A	0	1.64121	0.368	0.074	0	Stem/TA cells-c4	MRPS18A
SHARPIN	0	0.788486	0.418	0.124	0	Stem/TA cells-c4	SHARPIN
MSLN	0	4.47251	0.309	0.015	0	Stem/TA cells-c4	MSLN
CXCL2	0	0.683539	0.406	0.113	0	Stem/TA cells-c4	CXCL2
PRDX3	0	0.633803	0.506	0.213	0	Stem/TA cells-c4	PRDX3
GALE	0	2.18246	0.348	0.055	0	Stem/TA cells-c4	GALE
LACTB2	0	2.10029	0.356	0.063	0	Stem/TA cells-c4	LACTB2
DECR1	0	0.590397	0.477	0.184	0	Stem/TA cells-c4	DECR1
VPS25	0	0.989698	0.412	0.119	0	Stem/TA cells-c4	VPS25
SPR	0	2.57699	0.338	0.046	0	Stem/TA cells-c4	SPR
POLE4	0	0.430822	0.467	0.175	0	Stem/TA cells-c4	POLE4
COPZ1	0	0.32149	0.553	0.261	0	Stem/TA cells-c4	COPZ1
PIN1	0	0.42919	0.451	0.159	0	Stem/TA cells-c4	PIN1
LINC00152	0	0.439281	0.424	0.132	0	Stem/TA cells-c4	LINC00152
PTP4A1	0	0.658462	0.423	0.131	0	Stem/TA cells-c4	PTP4A1
TXN2	0	0.385016	0.489	0.197	0	Stem/TA cells-c4	TXN2
HDAC2	0	0.703296	0.453	0.162	0	Stem/TA cells-c4	HDAC2
TMEM134	0	0.514939	0.446	0.155	0	Stem/TA cells-c4	TMEM134
APOPT1	0	0.619992	0.404	0.113	0	Stem/TA cells-c4	APOPT1
TRAF4	0	0.898634	0.386	0.095	0	Stem/TA cells-c4	TRAF4
ITGA3	0	2.56168	0.332	0.041	0	Stem/TA cells-c4	ITGA3
CENPV	0	1.65535	0.354	0.063	0	Stem/TA cells-c4	CENPV
ASNA1	0	0.789388	0.416	0.125	0	Stem/TA cells-c4	ASNA1
EIF3K	0	0.436172	0.816	0.525	0	Stem/TA cells-c4	EIF3K
CISD2	0	0.578533	0.46	0.17	0	Stem/TA cells-c4	CISD2
CARD19	0	0.905041	0.403	0.113	0	Stem/TA cells-c4	CARD19
DPCD	0	3.06296	0.324	0.034	0	Stem/TA cells-c4	DPCD
AK2	0	0.456388	0.478	0.188	0	Stem/TA cells-c4	AK2
NOP16	0	1.64489	0.358	0.068	0	Stem/TA cells-c4	NOP16
VDAC3	0	0.405901	0.493	0.203	0	Stem/TA cells-c4	VDAC3
SRSF1	0	0.790508	0.418	0.128	0	Stem/TA cells-c4	SRSF1
MRPS5	0	0.561253	0.438	0.149	0	Stem/TA cells-c4	MRPS5
TCEAL4	0	0.702911	0.438	0.149	0	Stem/TA cells-c4	TCEAL4
NUDT4	0	0.408415	0.503	0.214	0	Stem/TA cells-c4	NUDT4
ECI1	0	1.24926	0.389	0.1	0	Stem/TA cells-c4	ECI1
KLK1	0	3.14556	0.321	0.032	0	Stem/TA cells-c4	KLK1
TMC4	0	2.88316	0.324	0.035	0	Stem/TA cells-c4	TMC4
CWC15	0	0.357863	0.489	0.2	0	Stem/TA cells-c4	CWC15
LDHA	0	0.581421	0.84	0.551	0	Stem/TA cells-c4	LDHA
CALM2	0	0.528511	0.873	0.585	0	Stem/TA cells-c4	CALM2
COQ4	0	1.01748	0.392	0.104	0	Stem/TA cells-c4	COQ4
C12orf10	0	1.12866	0.382	0.094	0	Stem/TA cells-c4	C12orf10
COMMD6	0	0.569022	0.864	0.576	0	Stem/TA cells-c4	COMMD6
TAF9	0	0.77303	0.426	0.138	0	Stem/TA cells-c4	TAF9
NR2F6	0	2.13776	0.348	0.06	0	Stem/TA cells-c4	NR2F6
IGBP1	0	0.439706	0.513	0.226	0	Stem/TA cells-c4	IGBP1
PTPMT1	0	1.19989	0.378	0.091	0	Stem/TA cells-c4	PTPMT1
TCF7L2	0	1.18906	0.385	0.098	0	Stem/TA cells-c4	TCF7L2
ZNF511	0	0.987186	0.406	0.119	0	Stem/TA cells-c4	ZNF511
PLEK2	0	2.8234	0.326	0.039	0	Stem/TA cells-c4	PLEK2
EPN1	0	0.655922	0.44	0.153	0	Stem/TA cells-c4	EPN1
TSPAN6	0	2.27936	0.351	0.064	0	Stem/TA cells-c4	TSPAN6
MTIF3	0	0.600526	0.485	0.198	0	Stem/TA cells-c4	MTIF3
TMEM14A	0	0.944199	0.39	0.104	0	Stem/TA cells-c4	TMEM14A
GBAS	0	2.30471	0.321	0.035	0	Stem/TA cells-c4	GBAS
PUF60	0	0.324116	0.501	0.215	0	Stem/TA cells-c4	PUF60
CCT2	0	0.278375	0.526	0.24	0	Stem/TA cells-c4	CCT2
FKBP3	0	0.678697	0.451	0.165	0	Stem/TA cells-c4	FKBP3
C1orf106	0	4.61661	0.293	0.007	0	Stem/TA cells-c4	C1orf106
NUDC	0	0.436605	0.51	0.225	0	Stem/TA cells-c4	NUDC
RAMP1	0	2.79281	0.316	0.031	0	Stem/TA cells-c4	RAMP1
SLC25A3	0	0.423364	0.775	0.49	0	Stem/TA cells-c4	SLC25A3
FABP6	0	5.20674	0.291	0.006	0	Stem/TA cells-c4	FABP6
TMEM167A	0	0.381601	0.514	0.23	0	Stem/TA cells-c4	TMEM167A
OTUD6B-AS1	0	0.895218	0.388	0.104	0	Stem/TA cells-c4	OTUD6B-AS1
POLD4	0	0.918832	0.376	0.092	0	Stem/TA cells-c4	POLD4
ETFA	0	0.698321	0.459	0.175	0	Stem/TA cells-c4	ETFA
CRLS1	0	1.08722	0.397	0.113	0	Stem/TA cells-c4	CRLS1
CHMP2B	0	0.497071	0.458	0.175	0	Stem/TA cells-c4	CHMP2B
PDIA4	0	0.321568	0.55	0.267	0	Stem/TA cells-c4	PDIA4
RNASEH2C	0	0.535688	0.46	0.177	0	Stem/TA cells-c4	RNASEH2C
APEX1	0	0.278109	0.527	0.244	0	Stem/TA cells-c4	APEX1
RRAS	0	1.24852	0.378	0.095	0	Stem/TA cells-c4	RRAS
PSMB6	0	0.318167	0.566	0.283	0	Stem/TA cells-c4	PSMB6
CCT8	0	0.28619	0.568	0.285	0	Stem/TA cells-c4	CCT8
COX4I1	0	1.05982	0.95	0.667	0	Stem/TA cells-c4	COX4I1
NDUFS2	0	0.503552	0.442	0.16	0	Stem/TA cells-c4	NDUFS2
MRPS14	0	0.974257	0.398	0.116	0	Stem/TA cells-c4	MRPS14
ATIC	0	0.813435	0.393	0.111	0	Stem/TA cells-c4	ATIC
SERINC5	0	0.846034	0.392	0.11	0	Stem/TA cells-c4	SERINC5
PRR15	0	2.61158	0.321	0.039	0	Stem/TA cells-c4	PRR15
BMP4	0	1.87612	0.338	0.056	0	Stem/TA cells-c4	BMP4
RRP7A	0	0.869414	0.394	0.112	0	Stem/TA cells-c4	RRP7A
C4orf3	0	0.355598	0.719	0.437	0	Stem/TA cells-c4	C4orf3
EPSTI1	0	0.411713	0.469	0.187	0	Stem/TA cells-c4	EPSTI1
INF2	0	1.7676	0.351	0.069	0	Stem/TA cells-c4	INF2
B3GNT3	0	3.32387	0.31	0.028	0	Stem/TA cells-c4	B3GNT3
SULT2B1	0	4.08129	0.296	0.014	0	Stem/TA cells-c4	SULT2B1
HSPBP1	0	1.42688	0.355	0.073	0	Stem/TA cells-c4	HSPBP1
RAB4A	0	0.587148	0.44	0.159	0	Stem/TA cells-c4	RAB4A
IDH3B	0	0.615562	0.426	0.145	0	Stem/TA cells-c4	IDH3B
PSMC3	0	0.494232	0.472	0.191	0	Stem/TA cells-c4	PSMC3
RHOD	0	3.72224	0.303	0.022	0	Stem/TA cells-c4	RHOD
FAM84A	0	2.14646	0.339	0.059	0	Stem/TA cells-c4	FAM84A
SRPK1	0	0.969508	0.391	0.111	0	Stem/TA cells-c4	SRPK1
HDDC2	0	0.733331	0.402	0.122	0	Stem/TA cells-c4	HDDC2
CCDC53	0	1.70702	0.325	0.045	0	Stem/TA cells-c4	CCDC53
PYCR1	0	2.30403	0.336	0.056	0	Stem/TA cells-c4	PYCR1
IMP4	0	0.676371	0.415	0.135	0	Stem/TA cells-c4	IMP4
FLNB	0	1.31401	0.364	0.084	0	Stem/TA cells-c4	FLNB
GLRX3	0	0.989594	0.414	0.134	0	Stem/TA cells-c4	GLRX3
STMN1	0	0.31117	0.458	0.179	0	Stem/TA cells-c4	STMN1
AAMP	0	0.340688	0.467	0.188	0	Stem/TA cells-c4	AAMP
MGAT4B	0	1.41795	0.366	0.087	0	Stem/TA cells-c4	MGAT4B
STEAP1	0	3.03497	0.311	0.032	0	Stem/TA cells-c4	STEAP1
MUC3A	0	2.06637	0.326	0.047	0	Stem/TA cells-c4	MUC3A
TIMM9	0	1.02599	0.385	0.106	0	Stem/TA cells-c4	TIMM9
PAIP1	0	0.749095	0.416	0.137	0	Stem/TA cells-c4	PAIP1
CHPF	0	1.42712	0.364	0.086	0	Stem/TA cells-c4	CHPF
TMEM14B	0	0.25012	0.515	0.237	0	Stem/TA cells-c4	TMEM14B
EIF3H	0	0.452574	0.804	0.526	0	Stem/TA cells-c4	EIF3H
BAD	0	0.985021	0.385	0.107	0	Stem/TA cells-c4	BAD
SUGT1	0	0.699554	0.451	0.173	0	Stem/TA cells-c4	SUGT1
NDFIP2	0	0.758284	0.398	0.12	0	Stem/TA cells-c4	NDFIP2
ERBB2	0	2.29118	0.325	0.047	0	Stem/TA cells-c4	ERBB2
LDLR	0	0.682261	0.379	0.101	0	Stem/TA cells-c4	LDLR
ATP1A1	0	0.266586	0.601	0.323	0	Stem/TA cells-c4	ATP1A1
MLLT4	0	3.61551	0.292	0.014	0	Stem/TA cells-c4	MLLT4
KLK10	0	3.09648	0.293	0.015	0	Stem/TA cells-c4	KLK10
RER1	0	0.32512	0.528	0.251	0	Stem/TA cells-c4	RER1
SLC20A1	0	0.661551	0.429	0.152	0	Stem/TA cells-c4	SLC20A1
NTMT1	0	0.8691	0.388	0.111	0	Stem/TA cells-c4	NTMT1
PTS	0	1.05642	0.379	0.102	0	Stem/TA cells-c4	PTS
PSMD7	0	0.418889	0.509	0.232	0	Stem/TA cells-c4	PSMD7
CLPP	0	0.44908	0.425	0.148	0	Stem/TA cells-c4	CLPP
CD320	0	0.806402	0.389	0.112	0	Stem/TA cells-c4	CD320
ENO1	0	0.358136	0.784	0.508	0	Stem/TA cells-c4	ENO1
SDHB	0	0.631319	0.452	0.176	0	Stem/TA cells-c4	SDHB
EIF4E2	0	0.516086	0.444	0.168	0	Stem/TA cells-c4	EIF4E2
MRPS17	0	2.14518	0.321	0.045	0	Stem/TA cells-c4	MRPS17
FAM96A	0	0.927799	0.384	0.108	0	Stem/TA cells-c4	FAM96A
TRIM31	0	2.85188	0.305	0.029	0	Stem/TA cells-c4	TRIM31
ZCRB1	0	0.278547	0.477	0.201	0	Stem/TA cells-c4	ZCRB1
TFG	0	0.549587	0.452	0.177	0	Stem/TA cells-c4	TFG
CTD-3252C9.4	0	1.03556	0.351	0.076	0	Stem/TA cells-c4	CTD-3252C9.4
SDF2L1	0	0.342343	0.473	0.198	0	Stem/TA cells-c4	SDF2L1
MRPL3	0	0.566816	0.441	0.167	0	Stem/TA cells-c4	MRPL3
SMIM15	0	0.727906	0.404	0.13	0	Stem/TA cells-c4	SMIM15
MYO6	0	1.28837	0.363	0.089	0	Stem/TA cells-c4	MYO6
PLOD3	0	1.20921	0.371	0.097	0	Stem/TA cells-c4	PLOD3
ADM	0	0.589187	0.362	0.088	0	Stem/TA cells-c4	ADM
REEP3	0	0.936758	0.396	0.122	0	Stem/TA cells-c4	REEP3
SFT2D1	0	0.251416	0.507	0.234	0	Stem/TA cells-c4	SFT2D1
KXD1	0	0.430507	0.424	0.151	0	Stem/TA cells-c4	KXD1
PPA2	0	0.766319	0.411	0.138	0	Stem/TA cells-c4	PPA2
PFKL	0	0.839235	0.413	0.14	0	Stem/TA cells-c4	PFKL
SLC2A1	0	1.94521	0.343	0.071	0	Stem/TA cells-c4	SLC2A1
NFU1	0	1.01236	0.375	0.103	0	Stem/TA cells-c4	NFU1
PAICS	0	1.20561	0.375	0.103	0	Stem/TA cells-c4	PAICS
RP11-462G2.1	0	5.89269	0.278	0.006	0	Stem/TA cells-c4	RP11-462G2.1
IDH3G	0	0.512184	0.433	0.161	0	Stem/TA cells-c4	IDH3G
GSDMD	0	0.326838	0.458	0.186	0	Stem/TA cells-c4	GSDMD
MRPS23	0	0.947232	0.38	0.108	0	Stem/TA cells-c4	MRPS23
ETS2	0	0.500377	0.441	0.169	0	Stem/TA cells-c4	ETS2
OXLD1	0	1.35209	0.344	0.072	0	Stem/TA cells-c4	OXLD1
MRPS18C	0	0.643332	0.414	0.143	0	Stem/TA cells-c4	MRPS18C
REPIN1	0	0.892801	0.395	0.124	0	Stem/TA cells-c4	REPIN1
C20orf27	0	1.15245	0.363	0.092	0	Stem/TA cells-c4	C20orf27
PSMB1	0	0.345139	0.712	0.441	0	Stem/TA cells-c4	PSMB1
HIBADH	0	1.50749	0.347	0.076	0	Stem/TA cells-c4	HIBADH
AAMDC	0	1.55184	0.345	0.074	0	Stem/TA cells-c4	AAMDC
COPS5	0	0.697442	0.398	0.128	0	Stem/TA cells-c4	COPS5
NUDT5	0	0.488633	0.427	0.157	0	Stem/TA cells-c4	NUDT5
VKORC1	0	0.375229	0.449	0.179	0	Stem/TA cells-c4	VKORC1
CRIPT	0	0.942868	0.371	0.102	0	Stem/TA cells-c4	CRIPT
PITX1	0	2.61401	0.299	0.03	0	Stem/TA cells-c4	PITX1
HIST1H4C	0	0.50257	0.455	0.186	0	Stem/TA cells-c4	HIST1H4C
NME4	0	1.24026	0.384	0.115	0	Stem/TA cells-c4	NME4
DSC2	0	1.58173	0.336	0.067	0	Stem/TA cells-c4	DSC2
MBOAT7	0	0.830117	0.375	0.106	0	Stem/TA cells-c4	MBOAT7
NMRAL1	0	0.94564	0.351	0.082	0	Stem/TA cells-c4	NMRAL1
TXNDC12	0	0.711201	0.39	0.122	0	Stem/TA cells-c4	TXNDC12
CCL20	0	0.308087	0.388	0.12	0	Stem/TA cells-c4	CCL20
MALSU1	0	1.00337	0.372	0.104	0	Stem/TA cells-c4	MALSU1
CRACR2B	0	2.19266	0.317	0.049	0	Stem/TA cells-c4	CRACR2B
SIGMAR1	0	1.14765	0.352	0.084	0	Stem/TA cells-c4	SIGMAR1
MRPS2	0	1.14462	0.357	0.09	0	Stem/TA cells-c4	MRPS2
IL18	0	1.78937	0.329	0.062	0	Stem/TA cells-c4	IL18
DHPS	0	0.740031	0.377	0.11	0	Stem/TA cells-c4	DHPS
CBR1	0	1.20409	0.368	0.101	0	Stem/TA cells-c4	CBR1
TEX264	0	0.440624	0.403	0.137	0	Stem/TA cells-c4	TEX264
SERPINB6	0	0.436366	0.457	0.191	0	Stem/TA cells-c4	SERPINB6
MRPL48	0	1.06162	0.354	0.088	0	Stem/TA cells-c4	MRPL48
EMP1	0	0.728715	0.368	0.102	0	Stem/TA cells-c4	EMP1
IGFBP6	0	1.66763	0.309	0.043	0	Stem/TA cells-c4	IGFBP6
CDC42EP1	0	1.8476	0.334	0.068	0	Stem/TA cells-c4	CDC42EP1
SCP2	0	0.352747	0.575	0.309	0	Stem/TA cells-c4	SCP2
PIGR	0	1.90594	0.351	0.085	0	Stem/TA cells-c4	PIGR
BBC3	0	1.17742	0.346	0.08	0	Stem/TA cells-c4	BBC3
EBNA1BP2	0	1.11546	0.372	0.107	0	Stem/TA cells-c4	EBNA1BP2
HIST3H2A	0	1.22523	0.331	0.066	0	Stem/TA cells-c4	HIST3H2A
MMADHC	0	0.338943	0.463	0.198	0	Stem/TA cells-c4	MMADHC
NIT2	0	1.0751	0.359	0.094	0	Stem/TA cells-c4	NIT2
ARMC10	0	0.619401	0.395	0.13	0	Stem/TA cells-c4	ARMC10
CAV2	0	1.75231	0.331	0.066	0	Stem/TA cells-c4	CAV2
MAPK3	0	0.764113	0.38	0.115	0	Stem/TA cells-c4	MAPK3
BLCAP	0	0.933568	0.359	0.094	0	Stem/TA cells-c4	BLCAP
NIFK	0	0.507241	0.414	0.15	0	Stem/TA cells-c4	NIFK
ALG3	0	1.02545	0.366	0.102	0	Stem/TA cells-c4	ALG3
PTPRK	0	1.72178	0.325	0.061	0	Stem/TA cells-c4	PTPRK
ESRRA	0	1.20696	0.35	0.086	0	Stem/TA cells-c4	ESRRA
HN1L	0	3.48465	0.276	0.012	0	Stem/TA cells-c4	HN1L
TJP3	0	2.85967	0.292	0.028	0	Stem/TA cells-c4	TJP3
COX7C	0	1.19065	0.964	0.701	0	Stem/TA cells-c4	COX7C
SMARCE1	0	0.760666	0.354	0.091	0	Stem/TA cells-c4	SMARCE1
TYMP	0	0.385486	0.485	0.222	0	Stem/TA cells-c4	TYMP
IFRD2	0	1.27317	0.344	0.081	0	Stem/TA cells-c4	IFRD2
SUB1	0	0.323817	0.862	0.6	0	Stem/TA cells-c4	SUB1
NUDCD2	0	0.660564	0.388	0.126	0	Stem/TA cells-c4	NUDCD2
FAM129B	0	1.25584	0.351	0.089	0	Stem/TA cells-c4	FAM129B
BAIAP2	0	2.00675	0.306	0.044	0	Stem/TA cells-c4	BAIAP2
MTX1	0	1.18146	0.349	0.088	0	Stem/TA cells-c4	MTX1
PLS1	0	2.13733	0.309	0.048	0	Stem/TA cells-c4	PLS1
OAS1	0	1.08244	0.357	0.096	0	Stem/TA cells-c4	OAS1
NUDT21	0	0.261346	0.424	0.163	0	Stem/TA cells-c4	NUDT21
KRT20	0	2.13154	0.289	0.028	0	Stem/TA cells-c4	KRT20
TMBIM1	0	0.431116	0.432	0.172	0	Stem/TA cells-c4	TMBIM1
TMA7	0	0.534675	0.913	0.653	0	Stem/TA cells-c4	TMA7
HINT1	0	0.81593	0.914	0.654	0	Stem/TA cells-c4	HINT1
AIG1	0	1.05775	0.368	0.108	0	Stem/TA cells-c4	AIG1
UQCRB	0	0.705451	0.929	0.669	0	Stem/TA cells-c4	UQCRB
SURF1	0	0.62342	0.39	0.13	0	Stem/TA cells-c4	SURF1
CTBP2	0	0.747527	0.372	0.112	0	Stem/TA cells-c4	CTBP2
MRPL28	0	0.564932	0.392	0.132	0	Stem/TA cells-c4	MRPL28
TMPRSS2	0	2.09854	0.304	0.044	0	Stem/TA cells-c4	TMPRSS2
C1orf35	0	0.940399	0.348	0.089	0	Stem/TA cells-c4	C1orf35
EIF3E	0	0.590876	0.831	0.572	0	Stem/TA cells-c4	EIF3E
TMEM126A	0	0.682679	0.373	0.114	0	Stem/TA cells-c4	TMEM126A
EMC6	0	0.363055	0.415	0.156	0	Stem/TA cells-c4	EMC6
PSMD3	0	0.679543	0.394	0.135	0	Stem/TA cells-c4	PSMD3
BCL2L1	0	0.390161	0.389	0.13	0	Stem/TA cells-c4	BCL2L1
NCBP2	0	0.341347	0.421	0.163	0	Stem/TA cells-c4	NCBP2
MEA1	0	0.494347	0.392	0.134	0	Stem/TA cells-c4	MEA1
NT5E	0	2.26995	0.299	0.041	0	Stem/TA cells-c4	NT5E
AGR3	0	2.74109	0.303	0.045	0	Stem/TA cells-c4	AGR3
CHMP4C	0	1.9834	0.303	0.045	0	Stem/TA cells-c4	CHMP4C
CYHR1	0	0.94698	0.362	0.104	0	Stem/TA cells-c4	CYHR1
DPM2	0	0.585888	0.392	0.134	0	Stem/TA cells-c4	DPM2
STRAP	0	0.320872	0.464	0.206	0	Stem/TA cells-c4	STRAP
ALDH2	0	0.708965	0.429	0.171	0	Stem/TA cells-c4	ALDH2
ICT1	0	2.68624	0.278	0.02	0	Stem/TA cells-c4	ICT1
MRPL34	0	0.270106	0.468	0.21	0	Stem/TA cells-c4	MRPL34
HES4	0	1.52742	0.317	0.06	0	Stem/TA cells-c4	HES4
CPSF3L	0	1.6312	0.297	0.04	0	Stem/TA cells-c4	CPSF3L
EPS8L3	0	2.55819	0.297	0.04	0	Stem/TA cells-c4	EPS8L3
AC013461.1	0	2.79957	0.276	0.019	0	Stem/TA cells-c4	AC013461.1
MRPS18B	0	0.44364	0.41	0.153	0	Stem/TA cells-c4	MRPS18B
EMG1	0	0.995229	0.35	0.093	0	Stem/TA cells-c4	EMG1
SRP14	0	0.390287	0.888	0.631	0	Stem/TA cells-c4	SRP14
SNHG19	0	1.71078	0.317	0.06	0	Stem/TA cells-c4	SNHG19
CES2	0	1.44985	0.348	0.091	0	Stem/TA cells-c4	CES2
PIGT	0	0.460802	0.422	0.165	0	Stem/TA cells-c4	PIGT
PPP1R7	0	0.33829	0.421	0.165	0	Stem/TA cells-c4	PPP1R7
GPR160	0	1.77543	0.345	0.089	0	Stem/TA cells-c4	GPR160
EREG	0	0.824439	0.317	0.061	0	Stem/TA cells-c4	EREG
RAD50	0	1.61167	0.3	0.044	0	Stem/TA cells-c4	RAD50
RPP25L	0	1.33702	0.325	0.069	0	Stem/TA cells-c4	RPP25L
PSMC6	0	0.37491	0.429	0.173	0	Stem/TA cells-c4	PSMC6
WDR24	0	3.34433	0.276	0.02	0	Stem/TA cells-c4	WDR24
TM4SF5	0	4.04066	0.275	0.019	0	Stem/TA cells-c4	TM4SF5
LRRC59	0	0.660168	0.415	0.159	0	Stem/TA cells-c4	LRRC59
TWF1	0	0.836171	0.365	0.11	0	Stem/TA cells-c4	TWF1
ANKRD10	0	0.274993	0.448	0.193	0	Stem/TA cells-c4	ANKRD10
COPRS	0	1.19667	0.348	0.093	0	Stem/TA cells-c4	COPRS
GPRC5C	0	2.59215	0.289	0.034	0	Stem/TA cells-c4	GPRC5C
ENTPD6	0	1.21099	0.329	0.074	0	Stem/TA cells-c4	ENTPD6
NELFCD	0	0.400233	0.383	0.128	0	Stem/TA cells-c4	NELFCD
C22orf39	0	0.785158	0.348	0.093	0	Stem/TA cells-c4	C22orf39
PLGRKT	0	0.818133	0.371	0.117	0	Stem/TA cells-c4	PLGRKT
CCDC34	0	1.81093	0.308	0.054	0	Stem/TA cells-c4	CCDC34
DDX1	0	0.606419	0.386	0.133	0	Stem/TA cells-c4	DDX1
KIF9	0	2.25597	0.298	0.045	0	Stem/TA cells-c4	KIF9
QARS	0	0.398997	0.423	0.17	0	Stem/TA cells-c4	QARS
BRIX1	0	0.870478	0.354	0.101	0	Stem/TA cells-c4	BRIX1
HMGCS1	0	1.10754	0.349	0.096	0	Stem/TA cells-c4	HMGCS1
YIPF3	0	0.403161	0.434	0.181	0	Stem/TA cells-c4	YIPF3
CENPW	0	2.43121	0.305	0.052	0	Stem/TA cells-c4	CENPW
ZKSCAN1	0	0.416811	0.41	0.157	0	Stem/TA cells-c4	ZKSCAN1
HRSP12	0	3.42173	0.266	0.013	0	Stem/TA cells-c4	HRSP12
MSRB1	0	1.51245	0.312	0.059	0	Stem/TA cells-c4	MSRB1
ERRFI1	0	1.10112	0.32	0.068	0	Stem/TA cells-c4	ERRFI1
NELFE	0	0.498351	0.4	0.148	0	Stem/TA cells-c4	NELFE
NOL3	0	2.51987	0.286	0.034	0	Stem/TA cells-c4	NOL3
POLDIP2	0	0.902909	0.353	0.101	0	Stem/TA cells-c4	POLDIP2
ZNHIT3	0	0.34911	0.39	0.138	0	Stem/TA cells-c4	ZNHIT3
OGFR	0	0.662856	0.36	0.108	0	Stem/TA cells-c4	OGFR
SNRPA	0	0.482699	0.388	0.136	0	Stem/TA cells-c4	SNRPA
TUG1	0	2.29211	0.277	0.025	0	Stem/TA cells-c4	TUG1
TMEM63A	0	1.00147	0.335	0.084	0	Stem/TA cells-c4	TMEM63A
IDH1	0	1.12713	0.351	0.1	0	Stem/TA cells-c4	IDH1
FAM134A	0	1.57409	0.287	0.036	0	Stem/TA cells-c4	FAM134A
ANAPC13	0	0.869039	0.358	0.107	0	Stem/TA cells-c4	ANAPC13
SUDS3	0	0.697398	0.355	0.104	0	Stem/TA cells-c4	SUDS3
ERO1A	0	0.446193	0.419	0.168	0	Stem/TA cells-c4	ERO1A
FAM103A1	0	1.29906	0.299	0.048	0	Stem/TA cells-c4	FAM103A1
HOXB9	0	2.0942	0.294	0.043	0	Stem/TA cells-c4	HOXB9
DTD1	0	0.893587	0.341	0.09	0	Stem/TA cells-c4	DTD1
SH2D3A	0	1.82711	0.289	0.038	0	Stem/TA cells-c4	SH2D3A
PSMG4	0	1.04134	0.338	0.088	0	Stem/TA cells-c4	PSMG4
PDHA1	0	0.684791	0.378	0.128	0	Stem/TA cells-c4	PDHA1
MYL6B	0	1.13859	0.339	0.089	0	Stem/TA cells-c4	MYL6B
COMMD4	0	0.82082	0.365	0.115	0	Stem/TA cells-c4	COMMD4
ADGRG1	0	0.487506	0.322	0.072	0	Stem/TA cells-c4	ADGRG1
GSS	0	0.898986	0.343	0.093	0	Stem/TA cells-c4	GSS
HNF4A	0	2.15355	0.3	0.05	0	Stem/TA cells-c4	HNF4A
DESI1	0	0.980117	0.341	0.091	0	Stem/TA cells-c4	DESI1
PLXNB2	0	1.31969	0.351	0.101	0	Stem/TA cells-c4	PLXNB2
AKR7A3	0	3.38978	0.276	0.027	0	Stem/TA cells-c4	AKR7A3
MARVELD3	0	2.50082	0.281	0.032	0	Stem/TA cells-c4	MARVELD3
SDCBP2	0	2.56122	0.28	0.031	0	Stem/TA cells-c4	SDCBP2
RNF126	0	0.266349	0.398	0.149	0	Stem/TA cells-c4	RNF126
POLR2C	0	0.347357	0.382	0.133	0	Stem/TA cells-c4	POLR2C
FDFT1	0	0.800749	0.398	0.15	0	Stem/TA cells-c4	FDFT1
CTNNBIP1	0	1.17974	0.329	0.081	0	Stem/TA cells-c4	CTNNBIP1
OST4	0	0.726539	0.908	0.66	0	Stem/TA cells-c4	OST4
RPF2	0	1.1251	0.333	0.085	0	Stem/TA cells-c4	RPF2
CHCHD3	0	0.682574	0.366	0.118	0	Stem/TA cells-c4	CHCHD3
TMEM126B	0	0.4764	0.384	0.136	0	Stem/TA cells-c4	TMEM126B
CDK10	0	0.966512	0.329	0.081	0	Stem/TA cells-c4	CDK10
MVB12A	0	1.09832	0.328	0.08	0	Stem/TA cells-c4	MVB12A
CEBPG	0	0.739145	0.359	0.111	0	Stem/TA cells-c4	CEBPG
MORN2	0	2.42655	0.288	0.04	0	Stem/TA cells-c4	MORN2
NUDT8	0	2.30727	0.286	0.038	0	Stem/TA cells-c4	NUDT8
GAR1	0	0.983809	0.334	0.087	0	Stem/TA cells-c4	GAR1
CHP1	0	0.629474	0.388	0.141	0	Stem/TA cells-c4	CHP1
FABP1	0	2.51241	0.321	0.074	0	Stem/TA cells-c4	FABP1
COA5	0	1.05896	0.33	0.083	0	Stem/TA cells-c4	COA5
DKC1	0	0.454243	0.382	0.135	0	Stem/TA cells-c4	DKC1
GDE1	0	0.471917	0.376	0.129	0	Stem/TA cells-c4	GDE1
PDE4C	0	4.91222	0.253	0.006	0	Stem/TA cells-c4	PDE4C
ZNF524	0	1.0494	0.324	0.077	0	Stem/TA cells-c4	ZNF524
HOXB6	0	2.65953	0.283	0.036	0	Stem/TA cells-c4	HOXB6
MIR4458HG	0	2.97085	0.275	0.029	0	Stem/TA cells-c4	MIR4458HG
SNRPA1	0	0.433293	0.391	0.145	0	Stem/TA cells-c4	SNRPA1
EPS8L1	0	2.8091	0.272	0.026	0	Stem/TA cells-c4	EPS8L1
RP11-65I12.1	0	3.90849	0.256	0.01	0	Stem/TA cells-c4	RP11-65I12.1
CALB1	0	6.08045	0.25	0.004	0	Stem/TA cells-c4	CALB1
DDIT3	0	0.723133	0.368	0.122	0	Stem/TA cells-c4	DDIT3
PSMB10	0	0.645835	0.353	0.107	0	Stem/TA cells-c4	PSMB10
PSMC4	0	0.260801	0.429	0.183	0	Stem/TA cells-c4	PSMC4
IP6K2	0	0.354976	0.4	0.155	0	Stem/TA cells-c4	IP6K2
PFDN1	0	0.295381	0.403	0.158	0	Stem/TA cells-c4	PFDN1
FBXL15	0	0.807506	0.34	0.095	0	Stem/TA cells-c4	FBXL15
CMTM8	0	1.58512	0.296	0.051	0	Stem/TA cells-c4	CMTM8
LY6E	0	1.1504	0.591	0.346	0	Stem/TA cells-c4	LY6E
GTF2F2	0	0.414273	0.382	0.137	0	Stem/TA cells-c4	GTF2F2
ANG	0	2.56404	0.291	0.046	0	Stem/TA cells-c4	ANG
F11R	0	0.747216	0.337	0.093	0	Stem/TA cells-c4	F11R
LAPTM4B	0	1.12303	0.334	0.09	0	Stem/TA cells-c4	LAPTM4B
SMIM20	0	0.671024	0.357	0.113	0	Stem/TA cells-c4	SMIM20
ABHD12	0	0.806582	0.347	0.103	0	Stem/TA cells-c4	ABHD12
SLC1A5	0	0.253061	0.421	0.177	0	Stem/TA cells-c4	SLC1A5
VTI1B	0	0.278389	0.401	0.158	0	Stem/TA cells-c4	VTI1B
MTMR11	0	2.17518	0.287	0.044	0	Stem/TA cells-c4	MTMR11
ACAA1	0	0.530845	0.375	0.132	0	Stem/TA cells-c4	ACAA1
TMX2	0	0.684599	0.361	0.118	0	Stem/TA cells-c4	TMX2
TPD52L2	0	0.553759	0.367	0.124	0	Stem/TA cells-c4	TPD52L2
EBLN3	0	1.39133	0.285	0.042	0	Stem/TA cells-c4	EBLN3
ALG5	0	0.706119	0.409	0.166	0	Stem/TA cells-c4	ALG5
SREK1IP1	0	0.358767	0.383	0.141	0	Stem/TA cells-c4	SREK1IP1
DCTN2	0	0.307294	0.398	0.156	0	Stem/TA cells-c4	DCTN2
NOXO1	0	3.78019	0.26	0.018	0	Stem/TA cells-c4	NOXO1
ELMO3	0	3.17593	0.264	0.022	0	Stem/TA cells-c4	ELMO3
RP11-670E13.6	0	2.19245	0.266	0.024	0	Stem/TA cells-c4	RP11-670E13.6
EPHA2	0	2.09413	0.289	0.047	0	Stem/TA cells-c4	EPHA2
TMEM18	0	0.669683	0.346	0.104	0	Stem/TA cells-c4	TMEM18
MEST	0	1.7921	0.291	0.049	0	Stem/TA cells-c4	MEST
EEF1G	0	0.930695	0.316	0.074	0	Stem/TA cells-c4	EEF1G
CHMP1A	0	0.398062	0.359	0.117	0	Stem/TA cells-c4	CHMP1A
CLN3	0	1.60577	0.282	0.04	0	Stem/TA cells-c4	CLN3
KIAA0907	0	1.99614	0.267	0.026	0	Stem/TA cells-c4	KIAA0907
TGFBI	0	0.533363	0.39	0.149	0	Stem/TA cells-c4	TGFBI
PRR34-AS1	0	2.01102	0.28	0.039	0	Stem/TA cells-c4	PRR34-AS1
TP53I3	0	1.95372	0.296	0.055	0	Stem/TA cells-c4	TP53I3
GALNT3	0	1.46214	0.298	0.057	0	Stem/TA cells-c4	GALNT3
SCOC	0	0.797847	0.353	0.112	0	Stem/TA cells-c4	SCOC
SMUG1	0	1.50336	0.294	0.053	0	Stem/TA cells-c4	SMUG1
RPL36AL	0	0.346496	0.884	0.643	0	Stem/TA cells-c4	RPL36AL
ZC3H11A	0	1.44678	0.283	0.042	0	Stem/TA cells-c4	ZC3H11A
PROSC	0	1.93715	0.272	0.032	0	Stem/TA cells-c4	PROSC
ADAM9	0	1.26274	0.334	0.094	0	Stem/TA cells-c4	ADAM9
TMEM191B	0	2.55184	0.263	0.023	0	Stem/TA cells-c4	TMEM191B
MRPL9	0	0.312802	0.368	0.128	0	Stem/TA cells-c4	MRPL9
WDR13	0	0.805655	0.344	0.104	0	Stem/TA cells-c4	WDR13
TSR3	0	0.356776	0.371	0.131	0	Stem/TA cells-c4	TSR3
RARS	0	0.859279	0.341	0.102	0	Stem/TA cells-c4	RARS
DNAJB11	0	0.368729	0.393	0.154	0	Stem/TA cells-c4	DNAJB11
ATP10B	0	2.68318	0.27	0.031	0	Stem/TA cells-c4	ATP10B
MAPK13	0	0.737027	0.332	0.093	0	Stem/TA cells-c4	MAPK13
GLRX5	0	0.309481	0.393	0.154	0	Stem/TA cells-c4	GLRX5
LAMA3	0	2.60967	0.265	0.026	0	Stem/TA cells-c4	LAMA3
MAGOHB	0	1.40662	0.31	0.071	0	Stem/TA cells-c4	MAGOHB
YBEY	0	0.928851	0.319	0.08	0	Stem/TA cells-c4	YBEY
MTX2	0	1.0067	0.325	0.087	0	Stem/TA cells-c4	MTX2
MRPL50	0	0.929829	0.336	0.098	0	Stem/TA cells-c4	MRPL50
FBXW5	0	0.292725	0.399	0.161	0	Stem/TA cells-c4	FBXW5
OVOL1	0	3.17446	0.263	0.025	0	Stem/TA cells-c4	OVOL1
HPRT1	0	0.614554	0.358	0.12	0	Stem/TA cells-c4	HPRT1
PTRH1	0	1.55206	0.292	0.054	0	Stem/TA cells-c4	PTRH1
LLPH	0	0.548416	0.353	0.115	0	Stem/TA cells-c4	LLPH
C14orf119	0	0.589471	0.362	0.124	0	Stem/TA cells-c4	C14orf119
RFXANK	0	0.550585	0.352	0.114	0	Stem/TA cells-c4	RFXANK
HOXA10	0	1.38667	0.295	0.058	0	Stem/TA cells-c4	HOXA10
CDX2	0	2.18126	0.291	0.054	0	Stem/TA cells-c4	CDX2
PRPF31	0	0.490582	0.354	0.117	0	Stem/TA cells-c4	PRPF31
IFNGR2	0	0.251931	0.409	0.172	0	Stem/TA cells-c4	IFNGR2
IFI6	0	1.00109	0.519	0.283	0	Stem/TA cells-c4	IFI6
NUDT1	0	0.698512	0.341	0.105	0	Stem/TA cells-c4	NUDT1
NMB	0	1.49901	0.279	0.043	0	Stem/TA cells-c4	NMB
SLC39A1	0	0.885188	0.324	0.088	0	Stem/TA cells-c4	SLC39A1
FAM83H	0	2.14843	0.278	0.042	0	Stem/TA cells-c4	FAM83H
SLC44A1	0	0.373372	0.399	0.163	0	Stem/TA cells-c4	SLC44A1
PLA2G12A	0	1.30298	0.294	0.058	0	Stem/TA cells-c4	PLA2G12A
BOP1	0	1.25238	0.308	0.072	0	Stem/TA cells-c4	BOP1
EXOSC5	0	1.4345	0.296	0.06	0	Stem/TA cells-c4	EXOSC5
MLPH	0	2.57086	0.262	0.027	0	Stem/TA cells-c4	MLPH
RNF128	0	2.43452	0.272	0.037	0	Stem/TA cells-c4	RNF128
USE1	0	0.649086	0.332	0.097	0	Stem/TA cells-c4	USE1
AIMP2	0	1.33415	0.307	0.072	0	Stem/TA cells-c4	AIMP2
DGAT1	0	1.16311	0.309	0.074	0	Stem/TA cells-c4	DGAT1
CDC123	0	0.425388	0.375	0.14	0	Stem/TA cells-c4	CDC123
WDR18	0	1.19797	0.305	0.07	0	Stem/TA cells-c4	WDR18
CYTH2	0	0.547614	0.341	0.107	0	Stem/TA cells-c4	CYTH2
NCKAP1	0	0.978918	0.328	0.094	0	Stem/TA cells-c4	NCKAP1
SEC61A1	0	0.605531	0.377	0.143	0	Stem/TA cells-c4	SEC61A1
CCL15	0	3.15158	0.257	0.023	0	Stem/TA cells-c4	CCL15
TUSC2	0	0.491823	0.345	0.111	0	Stem/TA cells-c4	TUSC2
HMGB3	0	1.5922	0.299	0.065	0	Stem/TA cells-c4	HMGB3
MT1X	0	0.380504	0.415	0.181	0	Stem/TA cells-c4	MT1X
GCHFR	0	0.448176	0.335	0.102	0	Stem/TA cells-c4	GCHFR
PMVK	0	0.31266	0.374	0.141	0	Stem/TA cells-c4	PMVK
FIBP	0	0.257961	0.389	0.156	0	Stem/TA cells-c4	FIBP
CCNB1IP1	0	0.705088	0.332	0.099	0	Stem/TA cells-c4	CCNB1IP1
BOD1	0	1.06655	0.314	0.081	0	Stem/TA cells-c4	BOD1
TIMM17A	0	0.407262	0.38	0.148	0	Stem/TA cells-c4	TIMM17A
F2RL1	0	2.73054	0.261	0.029	0	Stem/TA cells-c4	F2RL1
ZDHHC4	0	0.87916	0.318	0.086	0	Stem/TA cells-c4	ZDHHC4
FAM50A	0	0.318901	0.385	0.153	0	Stem/TA cells-c4	FAM50A
SCNN1A	0	2.03745	0.271	0.039	0	Stem/TA cells-c4	SCNN1A
RPP25	0	2.20595	0.274	0.042	0	Stem/TA cells-c4	RPP25
TIMM50	0	0.7775	0.322	0.09	0	Stem/TA cells-c4	TIMM50
AKR7A2	0	0.777222	0.356	0.124	0	Stem/TA cells-c4	AKR7A2
CDC26	0	0.347488	0.371	0.139	0	Stem/TA cells-c4	CDC26
WEE1	0	1.12626	0.306	0.074	0	Stem/TA cells-c4	WEE1
SELM	0	0.574599	0.307	0.075	0	Stem/TA cells-c4	SELM
MRPL2	0	0.769954	0.333	0.102	0	Stem/TA cells-c4	MRPL2
SDHA	0	0.328024	0.388	0.157	0	Stem/TA cells-c4	SDHA
MRPL37	0	0.558067	0.347	0.116	0	Stem/TA cells-c4	MRPL37
CDCA7	0	1.62629	0.288	0.057	0	Stem/TA cells-c4	CDCA7
ENC1	0	0.947005	0.307	0.076	0	Stem/TA cells-c4	ENC1
SDHAF3	0	1.052	0.308	0.077	0	Stem/TA cells-c4	SDHAF3
ZNF581	0	0.898489	0.309	0.078	0	Stem/TA cells-c4	ZNF581
DTX2	0	1.59945	0.281	0.051	0	Stem/TA cells-c4	DTX2
PXMP2	0	1.84044	0.281	0.051	0	Stem/TA cells-c4	PXMP2
GAS6	0	0.966003	0.334	0.104	0	Stem/TA cells-c4	GAS6
PPCS	0	0.297593	0.396	0.166	0	Stem/TA cells-c4	PPCS
SNHG18	0	2.68185	0.27	0.04	0	Stem/TA cells-c4	SNHG18
POR	0	0.847939	0.325	0.095	0	Stem/TA cells-c4	POR
PPP2R4	0	2.21	0.257	0.027	0	Stem/TA cells-c4	PPP2R4
GFER	0	0.717842	0.323	0.093	0	Stem/TA cells-c4	GFER
PRAC1	0	3.77815	0.26	0.03	0	Stem/TA cells-c4	PRAC1
SERPINB5	0	2.8019	0.255	0.025	0	Stem/TA cells-c4	SERPINB5
CH17-189H20.1	0	0.620756	0.297	0.067	0	Stem/TA cells-c4	CH17-189H20.1
MRPS25	0	0.685464	0.345	0.115	0	Stem/TA cells-c4	MRPS25
EBAG9	0	0.393676	0.355	0.125	0	Stem/TA cells-c4	EBAG9
FUOM	0	1.39894	0.301	0.071	0	Stem/TA cells-c4	FUOM
NSFL1C	0	0.422409	0.356	0.126	0	Stem/TA cells-c4	NSFL1C
CDCP1	0	2.00826	0.273	0.044	0	Stem/TA cells-c4	CDCP1
CLDN1	0	1.12032	0.277	0.048	0	Stem/TA cells-c4	CLDN1
MRPS11	0	0.701094	0.332	0.103	0	Stem/TA cells-c4	MRPS11
MRPS10	0	0.61714	0.348	0.119	0	Stem/TA cells-c4	MRPS10
CD2AP	0	0.274654	0.364	0.135	0	Stem/TA cells-c4	CD2AP
TSSC4	0	0.760715	0.309	0.08	0	Stem/TA cells-c4	TSSC4
STX4	0	0.296155	0.352	0.123	0	Stem/TA cells-c4	STX4
DDAH1	0	2.30488	0.275	0.047	0	Stem/TA cells-c4	DDAH1
CCZ1	0	0.491197	0.334	0.106	0	Stem/TA cells-c4	CCZ1
DAP	0	0.487447	0.379	0.151	0	Stem/TA cells-c4	DAP
GJB1	0	2.33843	0.26	0.032	0	Stem/TA cells-c4	GJB1
TBRG4	0	1.02752	0.307	0.079	0	Stem/TA cells-c4	TBRG4
TP53TG1	0	0.858875	0.31	0.082	0	Stem/TA cells-c4	TP53TG1
PSMG1	0	1.32011	0.307	0.079	0	Stem/TA cells-c4	PSMG1
PHLDA3	0	1.92096	0.273	0.046	0	Stem/TA cells-c4	PHLDA3
RBM47	0	0.996824	0.33	0.103	0	Stem/TA cells-c4	RBM47
MRPL16	0	0.623056	0.343	0.116	0	Stem/TA cells-c4	MRPL16
RAB40B	0	1.98531	0.271	0.044	0	Stem/TA cells-c4	RAB40B
LAMC2	0	2.19584	0.253	0.026	0	Stem/TA cells-c4	LAMC2
C1orf21	0	0.787223	0.328	0.101	0	Stem/TA cells-c4	C1orf21
GPR35	0	1.79056	0.267	0.04	0	Stem/TA cells-c4	GPR35
ARSE	0	2.80956	0.256	0.029	0	Stem/TA cells-c4	ARSE
ZG16B	0	3.31558	0.256	0.029	0	Stem/TA cells-c4	ZG16B
IGFBP2	0	1.38441	0.287	0.06	0	Stem/TA cells-c4	IGFBP2
CBWD5	0	1.16981	0.289	0.062	0	Stem/TA cells-c4	CBWD5
MRPL45	0	0.958972	0.306	0.079	0	Stem/TA cells-c4	MRPL45
DST	0	0.434978	0.34	0.114	0	Stem/TA cells-c4	DST
NCOA7	0	0.298649	0.382	0.156	0	Stem/TA cells-c4	NCOA7
ADAM15	0	1.2084	0.292	0.066	0	Stem/TA cells-c4	ADAM15
MMAB	0	1.44949	0.289	0.063	0	Stem/TA cells-c4	MMAB
PDXDC1	0	0.576657	0.357	0.131	0	Stem/TA cells-c4	PDXDC1
ERCC1	0	0.41931	0.349	0.123	0	Stem/TA cells-c4	ERCC1
BCAR1	0	1.88131	0.274	0.049	0	Stem/TA cells-c4	BCAR1
ACAA2	0	0.650543	0.346	0.121	0	Stem/TA cells-c4	ACAA2
HMG20B	0	0.448716	0.349	0.124	0	Stem/TA cells-c4	HMG20B
THUMPD3-AS1	0	0.571426	0.343	0.119	0	Stem/TA cells-c4	THUMPD3-AS1
EFNB1	0	1.83942	0.271	0.047	0	Stem/TA cells-c4	EFNB1
CD2BP2	0	0.356933	0.342	0.118	0	Stem/TA cells-c4	CD2BP2
BCL2L15	0	3.00747	0.25	0.026	0	Stem/TA cells-c4	BCL2L15
DCBLD2	0	2.59405	0.26	0.036	0	Stem/TA cells-c4	DCBLD2
SLCO4A1	0	2.2469	0.255	0.031	0	Stem/TA cells-c4	SLCO4A1
MRPS28	0	1.36671	0.283	0.059	0	Stem/TA cells-c4	MRPS28
ECSIT	0	0.979072	0.297	0.073	0	Stem/TA cells-c4	ECSIT
RPIA	0	0.370528	0.341	0.118	0	Stem/TA cells-c4	RPIA
CHID1	0	0.648792	0.338	0.115	0	Stem/TA cells-c4	CHID1
SCCPDH	0	0.892682	0.317	0.094	0	Stem/TA cells-c4	SCCPDH
PSMD14	0	0.440657	0.368	0.145	0	Stem/TA cells-c4	PSMD14
CBWD1	0	0.819374	0.31	0.087	0	Stem/TA cells-c4	CBWD1
PSMD9	0	0.545175	0.321	0.098	0	Stem/TA cells-c4	PSMD9
DHRS4L2	0	1.16106	0.296	0.073	0	Stem/TA cells-c4	DHRS4L2
ATP6V1D	0	0.475124	0.348	0.125	0	Stem/TA cells-c4	ATP6V1D
GSKIP	0	1.09806	0.303	0.08	0	Stem/TA cells-c4	GSKIP
BST2	0	0.787801	0.527	0.305	0	Stem/TA cells-c4	BST2
MGLL	0	1.00112	0.314	0.092	0	Stem/TA cells-c4	MGLL
ETV4	0	2.81424	0.251	0.029	0	Stem/TA cells-c4	ETV4
TMEM41A	0	0.855148	0.298	0.076	0	Stem/TA cells-c4	TMEM41A
COASY	0	0.970645	0.295	0.073	0	Stem/TA cells-c4	COASY
ESF1	0	0.494897	0.353	0.131	0	Stem/TA cells-c4	ESF1
ELOVL1	0	0.533175	0.337	0.116	0	Stem/TA cells-c4	ELOVL1
FASTK	0	0.458489	0.331	0.11	0	Stem/TA cells-c4	FASTK
BRMS1	0	0.43236	0.333	0.112	0	Stem/TA cells-c4	BRMS1
FAM213B	0	2.39913	0.253	0.032	0	Stem/TA cells-c4	FAM213B
TCEAL8	0	0.489676	0.366	0.145	0	Stem/TA cells-c4	TCEAL8
ARL1	0	0.273992	0.386	0.165	0	Stem/TA cells-c4	ARL1
YIPF2	0	0.75276	0.316	0.095	0	Stem/TA cells-c4	YIPF2
SLC25A1	0	0.729059	0.322	0.101	0	Stem/TA cells-c4	SLC25A1
SURF2	0	0.899749	0.294	0.073	0	Stem/TA cells-c4	SURF2
CMAS	0	0.484032	0.344	0.123	0	Stem/TA cells-c4	CMAS
RABL6	0	0.435626	0.343	0.123	0	Stem/TA cells-c4	RABL6
CDC42EP4	0	1.52281	0.276	0.056	0	Stem/TA cells-c4	CDC42EP4
ACOT8	0	1.17062	0.279	0.059	0	Stem/TA cells-c4	ACOT8
DDX56	0	0.864226	0.296	0.076	0	Stem/TA cells-c4	DDX56
NDUFAF4	0	0.702757	0.316	0.097	0	Stem/TA cells-c4	NDUFAF4
FKBP9	0	0.728701	0.31	0.091	0	Stem/TA cells-c4	FKBP9
ANAPC15	0	0.631079	0.32	0.101	0	Stem/TA cells-c4	ANAPC15
FARSA	0	0.989548	0.295	0.076	0	Stem/TA cells-c4	FARSA
COQ9	0	1.32731	0.279	0.061	0	Stem/TA cells-c4	COQ9
PRELID2	0	2.33265	0.25	0.032	0	Stem/TA cells-c4	PRELID2
PRRG4	0	1.77229	0.258	0.04	0	Stem/TA cells-c4	PRRG4
LIMA1	0	0.259148	0.37	0.152	0	Stem/TA cells-c4	LIMA1
C12orf45	0	0.664967	0.316	0.098	0	Stem/TA cells-c4	C12orf45
TPPP3	0	1.87808	0.26	0.042	0	Stem/TA cells-c4	TPPP3
SLC5A3	0	0.676572	0.314	0.096	0	Stem/TA cells-c4	SLC5A3
ATG101	0	0.290086	0.343	0.126	0	Stem/TA cells-c4	ATG101
EMC2	0	0.976737	0.305	0.088	0	Stem/TA cells-c4	EMC2
SQLE	0	1.33316	0.29	0.073	0	Stem/TA cells-c4	SQLE
TRIP10	0	1.11857	0.289	0.072	0	Stem/TA cells-c4	TRIP10
TIMM44	0	0.940731	0.287	0.07	0	Stem/TA cells-c4	TIMM44
JAGN1	0	0.615735	0.319	0.103	0	Stem/TA cells-c4	JAGN1
SLC38A5	0	1.63059	0.263	0.047	0	Stem/TA cells-c4	SLC38A5
YIPF6	0	0.488897	0.329	0.113	0	Stem/TA cells-c4	YIPF6
PBDC1	0	0.400732	0.327	0.111	0	Stem/TA cells-c4	PBDC1
EXOSC8	0	0.570673	0.326	0.11	0	Stem/TA cells-c4	EXOSC8
IFI35	0	0.577352	0.33	0.114	0	Stem/TA cells-c4	IFI35
OSER1	0	0.418172	0.325	0.109	0	Stem/TA cells-c4	OSER1
GRTP1	0	2.44136	0.251	0.035	0	Stem/TA cells-c4	GRTP1
MAP7	0	1.50054	0.271	0.056	0	Stem/TA cells-c4	MAP7
RRP1	0	1.46685	0.269	0.054	0	Stem/TA cells-c4	RRP1
MET	0	2.20915	0.252	0.037	0	Stem/TA cells-c4	MET
TMEM98	0	1.62202	0.284	0.069	0	Stem/TA cells-c4	TMEM98
ARHGAP27	0	0.724028	0.289	0.074	0	Stem/TA cells-c4	ARHGAP27
CMSS1	0	1.18531	0.281	0.067	0	Stem/TA cells-c4	CMSS1
ARSD	0	1.05623	0.281	0.067	0	Stem/TA cells-c4	ARSD
MAPKAPK5-AS1	0	1.10801	0.275	0.061	0	Stem/TA cells-c4	MAPKAPK5-AS1
MRPL19	0	0.818815	0.303	0.089	0	Stem/TA cells-c4	MRPL19
NTPCR	0	0.79293	0.297	0.083	0	Stem/TA cells-c4	NTPCR
EXOSC7	0	0.892708	0.296	0.082	0	Stem/TA cells-c4	EXOSC7
HADH	0	1.08965	0.293	0.079	0	Stem/TA cells-c4	HADH
SURF6	0	1.01958	0.285	0.071	0	Stem/TA cells-c4	SURF6
WDR61	0	0.593628	0.319	0.106	0	Stem/TA cells-c4	WDR61
ARHGEF35	0	2.18732	0.25	0.037	0	Stem/TA cells-c4	ARHGEF35
PLBD1	0	0.702467	0.306	0.093	0	Stem/TA cells-c4	PLBD1
TIMMDC1	0	0.347437	0.34	0.128	0	Stem/TA cells-c4	TIMMDC1
PNPLA4	0	1.76039	0.258	0.046	0	Stem/TA cells-c4	PNPLA4
NUDT22	0	0.374836	0.328	0.116	0	Stem/TA cells-c4	NUDT22
AKT1S1	0	1.21131	0.272	0.06	0	Stem/TA cells-c4	AKT1S1
TNFRSF21	0	1.75483	0.256	0.045	0	Stem/TA cells-c4	TNFRSF21
ANO9	0	1.13688	0.264	0.053	0	Stem/TA cells-c4	ANO9
PRPF19	0	0.400749	0.322	0.111	0	Stem/TA cells-c4	PRPF19
EEF1E1	0	0.760602	0.306	0.095	0	Stem/TA cells-c4	EEF1E1
PCNA	0	0.450094	0.354	0.143	0	Stem/TA cells-c4	PCNA
DRG1	0	0.620742	0.301	0.09	0	Stem/TA cells-c4	DRG1
TMEM223	0	0.746172	0.295	0.084	0	Stem/TA cells-c4	TMEM223
VAMP3	0	0.459373	0.332	0.122	0	Stem/TA cells-c4	VAMP3
KLHDC2	0	0.382017	0.325	0.115	0	Stem/TA cells-c4	KLHDC2
IL10RB	0	0.953051	0.27	0.06	0	Stem/TA cells-c4	IL10RB
ACTL6A	0	0.836336	0.298	0.088	0	Stem/TA cells-c4	ACTL6A
NUTM2B-AS1	0	0.453356	0.302	0.092	0	Stem/TA cells-c4	NUTM2B-AS1
C15orf61	0	0.572675	0.298	0.088	0	Stem/TA cells-c4	C15orf61
EMC8	0	0.583881	0.301	0.091	0	Stem/TA cells-c4	EMC8
DPEP1	0	3.01627	0.252	0.042	0	Stem/TA cells-c4	DPEP1
MTAP	0	0.991708	0.285	0.075	0	Stem/TA cells-c4	MTAP
PLIN3	0	0.272923	0.348	0.138	0	Stem/TA cells-c4	PLIN3
TMA16	0	0.51656	0.311	0.102	0	Stem/TA cells-c4	TMA16
LPCAT4	0	0.302869	0.314	0.105	0	Stem/TA cells-c4	LPCAT4
HDDC3	0	0.939217	0.274	0.065	0	Stem/TA cells-c4	HDDC3
IFT20	0	0.355804	0.337	0.128	0	Stem/TA cells-c4	IFT20
ILF3-AS1	0	0.534122	0.268	0.059	0	Stem/TA cells-c4	ILF3-AS1
AK6	0	0.737245	0.302	0.093	0	Stem/TA cells-c4	AK6
PFKP	0	0.555449	0.302	0.093	0	Stem/TA cells-c4	PFKP
EXOSC1	0	0.400636	0.308	0.099	0	Stem/TA cells-c4	EXOSC1
CDK16	0	0.740042	0.285	0.076	0	Stem/TA cells-c4	CDK16
CHPT1	0	0.438537	0.344	0.135	0	Stem/TA cells-c4	CHPT1
CANT1	0	0.821264	0.291	0.082	0	Stem/TA cells-c4	CANT1
PRR7	0	0.937072	0.255	0.047	0	Stem/TA cells-c4	PRR7
DCAF13	0	0.503488	0.321	0.113	0	Stem/TA cells-c4	DCAF13
ILVBL	0	1.27751	0.268	0.06	0	Stem/TA cells-c4	ILVBL
NUDT2	0	0.741547	0.301	0.093	0	Stem/TA cells-c4	NUDT2
UROS	0	0.591907	0.303	0.095	0	Stem/TA cells-c4	UROS
DTYMK	0	1.23527	0.271	0.064	0	Stem/TA cells-c4	DTYMK
SRA1	0	0.362301	0.336	0.129	0	Stem/TA cells-c4	SRA1
THYN1	0	0.335556	0.32	0.113	0	Stem/TA cells-c4	THYN1
MRGBP	0	0.839962	0.269	0.062	0	Stem/TA cells-c4	MRGBP
BET1	0	0.881141	0.293	0.086	0	Stem/TA cells-c4	BET1
ZNF518A	0	0.573875	0.295	0.088	0	Stem/TA cells-c4	ZNF518A
HEBP1	0	0.704896	0.306	0.099	0	Stem/TA cells-c4	HEBP1
ABHD2	0	0.315107	0.354	0.147	0	Stem/TA cells-c4	ABHD2
TRIP6	0	1.13555	0.29	0.083	0	Stem/TA cells-c4	TRIP6
NABP2	0	0.570344	0.297	0.091	0	Stem/TA cells-c4	NABP2
FAM3A	0	0.690998	0.285	0.079	0	Stem/TA cells-c4	FAM3A
QSOX1	0	0.596676	0.333	0.128	0	Stem/TA cells-c4	QSOX1
TMEM9	0	0.921542	0.279	0.074	0	Stem/TA cells-c4	TMEM9
MTHFS	0	1.20895	0.256	0.051	0	Stem/TA cells-c4	MTHFS
MLST8	0	1.44057	0.257	0.052	0	Stem/TA cells-c4	MLST8
IMPA2	0	1.56238	0.261	0.056	0	Stem/TA cells-c4	IMPA2
PES1	0	1.34407	0.258	0.053	0	Stem/TA cells-c4	PES1
MPZL1	0	0.689142	0.311	0.107	0	Stem/TA cells-c4	MPZL1
TMEM97	0	1.48744	0.254	0.05	0	Stem/TA cells-c4	TMEM97
HGS	0	0.540573	0.291	0.087	0	Stem/TA cells-c4	HGS
CERS6	0	0.313143	0.306	0.103	0	Stem/TA cells-c4	CERS6
CCNC	0	0.495681	0.318	0.115	0	Stem/TA cells-c4	CCNC
FUCA2	0	0.741503	0.305	0.102	0	Stem/TA cells-c4	FUCA2
NSUN5	0	0.76805	0.273	0.07	0	Stem/TA cells-c4	NSUN5
SLC16A3	0	0.328844	0.324	0.121	0	Stem/TA cells-c4	SLC16A3
GFPT1	0	0.474947	0.337	0.135	0	Stem/TA cells-c4	GFPT1
SLC40A1	0	1.18265	0.276	0.074	0	Stem/TA cells-c4	SLC40A1
CCS	0	0.52152	0.306	0.104	0	Stem/TA cells-c4	CCS
DERA	0	0.968351	0.28	0.078	0	Stem/TA cells-c4	DERA
LCMT1	0	0.622338	0.28	0.078	0	Stem/TA cells-c4	LCMT1
MCM7	0	0.761496	0.292	0.09	0	Stem/TA cells-c4	MCM7
DCUN1D5	0	0.679037	0.287	0.085	0	Stem/TA cells-c4	DCUN1D5
ISCA2	0	0.658308	0.282	0.08	0	Stem/TA cells-c4	ISCA2
NCLN	0	0.865322	0.286	0.084	0	Stem/TA cells-c4	NCLN
ZBTB8OS	0	0.384306	0.333	0.132	0	Stem/TA cells-c4	ZBTB8OS
PEX16	0	0.473825	0.287	0.086	0	Stem/TA cells-c4	PEX16
DDX54	0	0.384549	0.301	0.1	0	Stem/TA cells-c4	DDX54
LYPLA2	0	0.338987	0.308	0.108	0	Stem/TA cells-c4	LYPLA2
P4HTM	0	0.850719	0.265	0.065	0	Stem/TA cells-c4	P4HTM
COX16	0	1.2481	0.253	0.053	0	Stem/TA cells-c4	COX16
TJP1	0	1.10735	0.268	0.068	0	Stem/TA cells-c4	TJP1
UBXN6	0	0.280335	0.321	0.121	0	Stem/TA cells-c4	UBXN6
EGLN2	0	0.73916	0.253	0.053	0	Stem/TA cells-c4	EGLN2
FAT1	0	1.16619	0.265	0.066	0	Stem/TA cells-c4	FAT1
CLIC3	0	0.93435	0.261	0.062	0	Stem/TA cells-c4	CLIC3
NUDT15	0	0.793033	0.273	0.074	0	Stem/TA cells-c4	NUDT15
IFT43	0	1.23134	0.259	0.06	0	Stem/TA cells-c4	IFT43
SORD	0	1.11563	0.262	0.063	0	Stem/TA cells-c4	SORD
NAE1	0	0.353086	0.309	0.11	0	Stem/TA cells-c4	NAE1
APIP	0	1.09594	0.288	0.089	0	Stem/TA cells-c4	APIP
GAPDH	0	1.59928	0.989	0.79	0	Stem/TA cells-c4	GAPDH
ZFYVE21	0	0.687154	0.279	0.081	0	Stem/TA cells-c4	ZFYVE21
THOC6	0	0.897195	0.271	0.073	0	Stem/TA cells-c4	THOC6
CRYL1	0	0.935298	0.291	0.093	0	Stem/TA cells-c4	CRYL1
RPS26	0	0.597655	0.955	0.757	0	Stem/TA cells-c4	RPS26
MACC1	0	0.944865	0.25	0.053	0	Stem/TA cells-c4	MACC1
TRPT1	0	0.503189	0.279	0.082	0	Stem/TA cells-c4	TRPT1
SLC35B1	0	0.273157	0.319	0.122	0	Stem/TA cells-c4	SLC35B1
PTOV1	0	0.350591	0.315	0.118	0	Stem/TA cells-c4	PTOV1
ACOT7	0	1.32807	0.256	0.06	0	Stem/TA cells-c4	ACOT7
GPATCH4	0	0.582703	0.278	0.082	0	Stem/TA cells-c4	GPATCH4
SERPINE2	0	0.367953	0.256	0.06	0	Stem/TA cells-c4	SERPINE2
NUP37	0	0.988398	0.271	0.075	0	Stem/TA cells-c4	NUP37
EIF2S1	0	0.31738	0.32	0.124	0	Stem/TA cells-c4	EIF2S1
MVD	0	0.820553	0.26	0.064	0	Stem/TA cells-c4	MVD
RTCB	0	0.332541	0.319	0.123	0	Stem/TA cells-c4	RTCB
HRAS	0	0.806847	0.272	0.077	0	Stem/TA cells-c4	HRAS
ARL16	0	0.482391	0.279	0.084	0	Stem/TA cells-c4	ARL16
GPS1	0	0.342332	0.3	0.105	0	Stem/TA cells-c4	GPS1
SULF2	0	0.955262	0.276	0.081	0	Stem/TA cells-c4	SULF2
POP5	0	0.397275	0.294	0.099	0	Stem/TA cells-c4	POP5
GOT2	0	0.508769	0.288	0.093	0	Stem/TA cells-c4	GOT2
MAP1LC3A	0	0.539912	0.294	0.099	0	Stem/TA cells-c4	MAP1LC3A
TRABD2A	0	0.710927	0.263	0.069	0	Stem/TA cells-c4	TRABD2A
RALB	0	0.317724	0.304	0.11	0	Stem/TA cells-c4	RALB
C9orf3	0	0.979039	0.269	0.075	0	Stem/TA cells-c4	C9orf3
WASL	0	0.5156	0.294	0.1	0	Stem/TA cells-c4	WASL
ZNF664	0	0.589502	0.285	0.091	0	Stem/TA cells-c4	ZNF664
TRAF7	0	0.578921	0.289	0.095	0	Stem/TA cells-c4	TRAF7
CCDC6	0	0.252787	0.307	0.114	0	Stem/TA cells-c4	CCDC6
TMEM101	0	0.736894	0.266	0.073	0	Stem/TA cells-c4	TMEM101
ASPSCR1	0	0.646417	0.274	0.081	0	Stem/TA cells-c4	ASPSCR1
TRIAP1	0	0.357798	0.29	0.097	0	Stem/TA cells-c4	TRIAP1
SERTAD3	0	0.707491	0.268	0.076	0	Stem/TA cells-c4	SERTAD3
MYO10	0	0.384392	0.283	0.091	0	Stem/TA cells-c4	MYO10
DLD	0	0.637894	0.293	0.101	0	Stem/TA cells-c4	DLD
PPIH	0	0.395625	0.294	0.103	0	Stem/TA cells-c4	PPIH
RRS1	0	0.834362	0.25	0.059	0	Stem/TA cells-c4	RRS1
DHRS3	0	0.554664	0.264	0.074	0	Stem/TA cells-c4	DHRS3
MRRF	0	0.757927	0.263	0.073	0	Stem/TA cells-c4	MRRF
TESC	0	0.939248	0.264	0.074	0	Stem/TA cells-c4	TESC
ZFAND2B	0	0.260048	0.277	0.088	0	Stem/TA cells-c4	ZFAND2B
SELENBP1	0	1.44803	0.255	0.066	0	Stem/TA cells-c4	SELENBP1
SLC50A1	0	0.415674	0.299	0.111	0	Stem/TA cells-c4	SLC50A1
CYB561	0	0.605896	0.26	0.072	0	Stem/TA cells-c4	CYB561
CDC42EP5	0	1.37714	0.25	0.062	0	Stem/TA cells-c4	CDC42EP5
MRTO4	0	0.75493	0.267	0.08	0	Stem/TA cells-c4	MRTO4
TARS	0	0.397344	0.302	0.115	0	Stem/TA cells-c4	TARS
CDKN2AIPNL	0	0.787918	0.251	0.064	0	Stem/TA cells-c4	CDKN2AIPNL
POLR3K	0	0.66969	0.263	0.076	0	Stem/TA cells-c4	POLR3K
RUVBL1	0	0.538323	0.272	0.086	0	Stem/TA cells-c4	RUVBL1
MRPS22	0	0.595809	0.273	0.087	0	Stem/TA cells-c4	MRPS22
FARSB	0	0.628955	0.269	0.083	0	Stem/TA cells-c4	FARSB
SLC35B2	0	0.426955	0.271	0.085	0	Stem/TA cells-c4	SLC35B2
SAMM50	0	0.472004	0.271	0.085	0	Stem/TA cells-c4	SAMM50
SLC25A6	0	0.401656	0.889	0.704	0	Stem/TA cells-c4	SLC25A6
ZDHHC9	0	0.753704	0.254	0.069	0	Stem/TA cells-c4	ZDHHC9
C8orf82	0	0.708739	0.269	0.084	0	Stem/TA cells-c4	C8orf82
MAP3K11	0	0.450556	0.269	0.084	0	Stem/TA cells-c4	MAP3K11
GNG12	0	0.744043	0.268	0.084	0	Stem/TA cells-c4	GNG12
CASP6	0	0.81423	0.253	0.069	0	Stem/TA cells-c4	CASP6
INO80C	0	0.623955	0.266	0.082	0	Stem/TA cells-c4	INO80C
EML2	0	0.263645	0.266	0.082	0	Stem/TA cells-c4	EML2
BTF3	0	0.562926	0.93	0.747	0	Stem/TA cells-c4	BTF3
RNPEP	0	0.32344	0.31	0.127	0	Stem/TA cells-c4	RNPEP
THAP4	0	0.823077	0.253	0.07	0	Stem/TA cells-c4	THAP4
WDR60	0	0.445428	0.264	0.081	0	Stem/TA cells-c4	WDR60
PAK1	0	0.362416	0.285	0.102	0	Stem/TA cells-c4	PAK1
SUCLA2	0	1.12478	0.253	0.07	0	Stem/TA cells-c4	SUCLA2
TMEM11	0	0.420047	0.266	0.083	0	Stem/TA cells-c4	TMEM11
SPPL2B	0	0.712423	0.26	0.077	0	Stem/TA cells-c4	SPPL2B
POP4	0	0.312888	0.276	0.094	0	Stem/TA cells-c4	POP4
C1orf131	0	0.556436	0.264	0.082	0	Stem/TA cells-c4	C1orf131
PPP2CB	0	0.365272	0.292	0.11	0	Stem/TA cells-c4	PPP2CB
PYM1	0	0.268963	0.277	0.096	0	Stem/TA cells-c4	PYM1
GGPS1	0	0.483649	0.259	0.078	0	Stem/TA cells-c4	GGPS1
ACOT13	0	0.926525	0.261	0.08	0	Stem/TA cells-c4	ACOT13
OSBPL2	0	0.585362	0.253	0.072	0	Stem/TA cells-c4	OSBPL2
PPIA	0	0.760665	0.957	0.776	0	Stem/TA cells-c4	PPIA
UGDH	0	0.778238	0.266	0.086	0	Stem/TA cells-c4	UGDH
MPC1	0	0.335334	0.329	0.149	0	Stem/TA cells-c4	MPC1
MRPL35	0	0.874885	0.259	0.079	0	Stem/TA cells-c4	MRPL35
STX3	0	0.675041	0.253	0.073	0	Stem/TA cells-c4	STX3
SHMT2	0	0.255397	0.311	0.131	0	Stem/TA cells-c4	SHMT2
FAM234A	0	0.754585	0.254	0.074	0	Stem/TA cells-c4	FAM234A
ARFRP1	0	0.264804	0.272	0.093	0	Stem/TA cells-c4	ARFRP1
MIB2	0	0.564566	0.263	0.084	0	Stem/TA cells-c4	MIB2
MYO1D	0	0.957526	0.254	0.075	0	Stem/TA cells-c4	MYO1D
PRKRA	0	0.280115	0.28	0.103	0	Stem/TA cells-c4	PRKRA
SPNS1	0	0.340816	0.263	0.086	0	Stem/TA cells-c4	SPNS1
RUSC1	0	0.493079	0.254	0.077	0	Stem/TA cells-c4	RUSC1
RRP15	0	0.401833	0.26	0.083	0	Stem/TA cells-c4	RRP15
PRPS2	0	0.746909	0.254	0.077	0	Stem/TA cells-c4	PRPS2
HIST1H2AC	0	0.33799	0.279	0.103	0	Stem/TA cells-c4	HIST1H2AC
LYRM1	0	0.352492	0.257	0.082	0	Stem/TA cells-c4	LYRM1
CSE1L	0	0.667499	0.254	0.079	0	Stem/TA cells-c4	CSE1L
NIP7	0	0.284261	0.262	0.088	0	Stem/TA cells-c4	NIP7
CDC34	0	0.265312	0.269	0.095	0	Stem/TA cells-c4	CDC34
TXNDC9	0	0.527326	0.258	0.084	0	Stem/TA cells-c4	TXNDC9
DHX30	0	0.472228	0.255	0.081	0	Stem/TA cells-c4	DHX30
CARS2	0	0.3927	0.262	0.089	0	Stem/TA cells-c4	CARS2
COMMD5	0	0.465105	0.255	0.082	0	Stem/TA cells-c4	COMMD5
CINP	0	0.529563	0.255	0.082	0	Stem/TA cells-c4	CINP
RAB20	0	0.37309	0.252	0.08	0	Stem/TA cells-c4	RAB20
SNRNP25	0	0.724891	0.25	0.078	0	Stem/TA cells-c4	SNRNP25
SCAMP4	0	0.386523	0.25	0.078	0	Stem/TA cells-c4	SCAMP4
PTK2	0	0.371091	0.261	0.09	0	Stem/TA cells-c4	PTK2
TMEM41B	0	0.415762	0.25	0.079	0	Stem/TA cells-c4	TMEM41B
ADK	0	0.422527	0.254	0.083	0	Stem/TA cells-c4	ADK
RAE1	0	0.41704	0.252	0.081	0	Stem/TA cells-c4	RAE1
ARL3	0	0.345266	0.266	0.097	0	Stem/TA cells-c4	ARL3
SERF2	0	0.748284	0.973	0.805	0	Stem/TA cells-c4	SERF2
CAV1	0	0.568724	0.26	0.093	0	Stem/TA cells-c4	CAV1
WBP4	0	0.429333	0.258	0.092	0	Stem/TA cells-c4	WBP4
PUM3	0	0.360132	0.253	0.088	0	Stem/TA cells-c4	PUM3
DNAJB12	0	0.251427	0.254	0.091	0	Stem/TA cells-c4	DNAJB12
RPLP0	0	1.07327	0.979	0.818	0	Stem/TA cells-c4	RPLP0
MYO1C	0	0.265396	0.256	0.103	0	Stem/TA cells-c4	MYO1C
RPL24	0	0.787712	0.984	0.833	0	Stem/TA cells-c4	RPL24
MCUR1	0	0.373416	0.25	0.104	0	Stem/TA cells-c4	MCUR1
NACA	0	0.644552	0.97	0.827	0	Stem/TA cells-c4	NACA
RPSA	0	0.508135	0.957	0.815	0	Stem/TA cells-c4	RPSA
H3F3A	0	0.353023	0.957	0.822	0	Stem/TA cells-c4	H3F3A
RPL35	0	1.56061	0.994	0.868	0	Stem/TA cells-c4	RPL35
TMSB10	0	1.5674	0.999	0.875	0	Stem/TA cells-c4	TMSB10
UBA52	0	0.675656	0.98	0.861	0	Stem/TA cells-c4	UBA52
RPS15	0	1.47528	0.996	0.882	0	Stem/TA cells-c4	RPS15
RPL26	0	0.735268	0.991	0.879	0	Stem/TA cells-c4	RPL26
RPS9	0	0.819905	0.988	0.876	0	Stem/TA cells-c4	RPS9
RPL18	0	0.941729	0.991	0.881	0	Stem/TA cells-c4	RPL18
RPL22	0	0.513258	0.975	0.867	0	Stem/TA cells-c4	RPL22
FAU	0	0.332494	0.982	0.884	0	Stem/TA cells-c4	FAU
RPL18A	0	0.980274	0.995	0.898	0	Stem/TA cells-c4	RPL18A
RPS21	0	1.1322	0.985	0.89	0	Stem/TA cells-c4	RPS21
RPL7A	0	0.933221	0.987	0.898	0	Stem/TA cells-c4	RPL7A
RPL36	0	1.56608	0.996	0.907	0	Stem/TA cells-c4	RPL36
RPS5	0	0.821396	0.978	0.89	0	Stem/TA cells-c4	RPS5
RPL7	0	1.29611	0.984	0.897	0	Stem/TA cells-c4	RPL7
RPL12	0	1.26177	0.997	0.914	0	Stem/TA cells-c4	RPL12
FTH1	0	1.07196	0.996	0.916	0	Stem/TA cells-c4	FTH1
RPL27	0	0.497856	0.977	0.897	0	Stem/TA cells-c4	RPL27
RPL8	0	1.37448	0.998	0.927	0	Stem/TA cells-c4	RPL8
RPS7	0	0.895336	0.987	0.923	0	Stem/TA cells-c4	RPS7
RPL28	0	0.906607	0.997	0.934	0	Stem/TA cells-c4	RPL28
RPL31	0	0.510342	0.987	0.925	0	Stem/TA cells-c4	RPL31
RPL14	0	0.670209	0.988	0.926	0	Stem/TA cells-c4	RPL14
RPS25	0	0.386337	0.989	0.927	0	Stem/TA cells-c4	RPS25
RPL38	0	0.597768	0.987	0.925	0	Stem/TA cells-c4	RPL38
RPL10A	0	0.446627	0.979	0.918	0	Stem/TA cells-c4	RPL10A
RPL19	0	0.566972	0.993	0.932	0	Stem/TA cells-c4	RPL19
RPS15A	0	0.806689	0.996	0.94	0	Stem/TA cells-c4	RPS15A
RPS11	0	0.692871	0.99	0.936	0	Stem/TA cells-c4	RPS11
RPL23A	0	0.520839	0.99	0.938	0	Stem/TA cells-c4	RPL23A
RPS4X	0	0.633708	0.994	0.943	0	Stem/TA cells-c4	RPS4X
RPL29	0	0.99347	0.993	0.943	0	Stem/TA cells-c4	RPL29
RPS2	0	0.906728	0.996	0.95	0	Stem/TA cells-c4	RPS2
RPL10	0	0.45094	0.996	0.953	0	Stem/TA cells-c4	RPL10
RPL35A	0	0.674662	0.994	0.952	0	Stem/TA cells-c4	RPL35A
RPS3	0	0.654508	0.994	0.955	0	Stem/TA cells-c4	RPS3
RPS3A	0	0.381534	0.987	0.949	0	Stem/TA cells-c4	RPS3A
RPL11	0	0.378249	0.996	0.962	0	Stem/TA cells-c4	RPL11
RPLP2	0	0.87462	0.997	0.966	0	Stem/TA cells-c4	RPLP2
RPS12	0	0.64183	0.996	0.966	0	Stem/TA cells-c4	RPS12
RPL27A	0	0.543326	0.994	0.964	0	Stem/TA cells-c4	RPL27A
RPS28	0	0.630327	0.994	0.964	0	Stem/TA cells-c4	RPS28
RPL37A	0	0.949451	0.996	0.967	0	Stem/TA cells-c4	RPL37A
RPL30	0	0.554424	0.994	0.966	0	Stem/TA cells-c4	RPL30
RPL13	0	1.07284	0.998	0.97	0	Stem/TA cells-c4	RPL13
RPL37	0	0.837453	0.997	0.97	0	Stem/TA cells-c4	RPL37
RPS14	0	0.670328	0.996	0.97	0	Stem/TA cells-c4	RPS14
RPS20	0	0.319203	0.981	0.955	0	Stem/TA cells-c4	RPS20
RPL32	0	0.49579	0.997	0.972	0	Stem/TA cells-c4	RPL32
RPS24	0	0.847997	0.996	0.972	0	Stem/TA cells-c4	RPS24
RPLP1	0	0.609358	0.999	0.975	0	Stem/TA cells-c4	RPLP1
RPS23	0	0.498079	0.994	0.971	0	Stem/TA cells-c4	RPS23
RPS16	0	0.344609	0.992	0.969	0	Stem/TA cells-c4	RPS16
RPL39	0	0.891374	0.997	0.975	0	Stem/TA cells-c4	RPL39
RPS19	0	0.925593	0.998	0.977	0	Stem/TA cells-c4	RPS19
RPL13A	0	0.747914	0.996	0.977	0	Stem/TA cells-c4	RPL13A
RPS18	0	1.09361	0.998	0.981	0	Stem/TA cells-c4	RPS18
RPS6	0	0.361918	0.994	0.98	0	Stem/TA cells-c4	RPS6
RPL41	0	0.768837	0.999	0.985	0	Stem/TA cells-c4	RPL41
PTMA	0	0.493956	0.993	0.984	0	Stem/TA cells-c4	PTMA
NPM1	5.135e-305	0.354254	0.918	0.766	1.85137e-300	Stem/TA cells-c4	NPM1
SUMO2	6.40788e-268	0.28292	0.845	0.603	2.3103e-263	Stem/TA cells-c4	SUMO2
MYL12B	3.4786e-178	0.321634	0.841	0.603	1.25417e-173	Stem/TA cells-c4	MYL12B
TMEM59	3.88054e-135	0.250652	0.672	0.475	1.39909e-130	Stem/TA cells-c4	TMEM59
HMGB1	6.02385e-124	0.262804	0.903	0.742	2.17184e-119	Stem/TA cells-c4	HMGB1
MT-CO2	2.38577e-114	0.252459	0.983	0.994	8.60165e-110	Stem/TA cells-c4	MT-CO2
YBX1	7.98782e-93	0.251705	0.896	0.729	2.87993e-88	Stem/TA cells-c4	YBX1
S100A4	1.27225e-26	0.546025	0.697	0.612	4.58697e-22	Stem/TA cells-c4	S100A4
ELF31	0	4.16737	0.949	0.126	0	TC2	ELF3
CLDN41	0	4.21291	0.936	0.134	0	TC2	CLDN4
KRT81	0	2.75412	0.941	0.174	0	TC2	KRT8
KRT181	0	2.80101	0.914	0.165	0	TC2	KRT18
EPCAM1	0	2.96096	0.856	0.132	0	TC2	EPCAM
CLDN31	0	3.52379	0.78	0.108	0	TC2	CLDN3
KLF51	0	3.43955	0.733	0.1	0	TC2	KLF5
SOX91	0	3.97716	0.713	0.082	0	TC2	SOX9
GPX21	0	3.16119	0.723	0.104	0	TC2	GPX2
HES11	0	3.51891	0.751	0.146	0	TC2	HES1
TSPAN81	0	2.44504	0.723	0.118	0	TC2	TSPAN8
PERP1	0	2.83196	0.766	0.168	0	TC2	PERP
IER31	0	2.35159	0.851	0.262	0	TC2	IER3
SFN1	0	3.84699	0.663	0.081	0	TC2	SFN
SOX41	0	2.95889	0.746	0.175	0	TC2	SOX4
CLDN71	0	2.75061	0.671	0.105	0	TC2	CLDN7
KRT191	0	2.4027	0.676	0.11	0	TC2	KRT19
SPINT21	0	2.36589	0.78	0.22	0	TC2	SPINT2
H1F01	0	3.39926	0.688	0.13	0	TC2	H1F0
GPRC5A1	0	3.65952	0.627	0.078	0	TC2	GPRC5A
DSG21	0	3.14483	0.63	0.091	0	TC2	DSG2
TSC22D11	0	2.26858	0.732	0.196	0	TC2	TSC22D1
LMO71	0	3.00002	0.631	0.104	0	TC2	LMO7
LGALS41	0	1.70759	0.645	0.119	0	TC2	LGALS4
GDF151	0	4.54852	0.588	0.063	0	TC2	GDF15
CD91	0	1.71776	0.761	0.237	0	TC2	CD9
RND31	0	3.57622	0.609	0.086	0	TC2	RND3
SDC41	0	3.06045	0.637	0.116	0	TC2	SDC4
S100P1	0	2.91432	0.593	0.075	0	TC2	S100P
DSP1	0	3.12403	0.604	0.088	0	TC2	DSP
JUP1	0	3.02077	0.623	0.11	0	TC2	JUP
EGR1	0	2.08274	0.795	0.286	0	TC2	EGR1
PHLDA21	0	3.07229	0.643	0.136	0	TC2	PHLDA2
ERBB31	0	3.20315	0.581	0.079	0	TC2	ERBB3
MUC131	0	3.07235	0.572	0.076	0	TC2	MUC13
CDH171	0	3.22036	0.574	0.078	0	TC2	CDH17
LGALS31	0	1.63717	0.861	0.369	0	TC2	LGALS3
NET11	0	2.5376	0.605	0.119	0	TC2	NET1
IFI271	0	1.54015	0.671	0.189	0	TC2	IFI27
MAL21	0	2.97914	0.564	0.082	0	TC2	MAL2
CD241	0	2.60049	0.605	0.127	0	TC2	CD24
VEGFA	0	2.21466	0.621	0.146	0	TC2	VEGFA
SLC12A21	0	2.55409	0.594	0.12	0	TC2	SLC12A2
MARCKSL11	0	1.45855	0.726	0.256	0	TC2	MARCKSL1
ATF3	0	2.18889	0.731	0.265	0	TC2	ATF3
AGR21	0	1.56604	0.575	0.109	0	TC2	AGR2
RHOB	0	2.40425	0.825	0.362	0	TC2	RHOB
ITGA61	0	2.19124	0.6	0.138	0	TC2	ITGA6
FERMT11	0	3.34499	0.529	0.07	0	TC2	FERMT1
ID11	0	2.78025	0.622	0.164	0	TC2	ID1
APP1	0	1.72593	0.683	0.226	0	TC2	APP
CDH11	0	3.04517	0.534	0.078	0	TC2	CDH1
SMIM221	0	2.37145	0.546	0.091	0	TC2	SMIM22
CAMK2N11	0	2.50328	0.568	0.119	0	TC2	CAMK2N1
IFITM31	0	0.953637	0.791	0.343	0	TC2	IFITM3
TRIB1	0	1.96867	0.65	0.204	0	TC2	TRIB1
PHGR11	0	1.3536	0.58	0.137	0	TC2	PHGR1
CTNND11	0	2.35995	0.58	0.138	0	TC2	CTNND1
TOB1	0	1.47318	0.724	0.283	0	TC2	TOB1
LGALS3BP1	0	1.51894	0.636	0.197	0	TC2	LGALS3BP
TXN1	0	1.55306	0.869	0.436	0	TC2	TXN
LDLR1	0	2.72876	0.536	0.105	0	TC2	LDLR
KLF41	0	1.51909	0.623	0.193	0	TC2	KLF4
VIL11	0	3.12682	0.499	0.071	0	TC2	VIL1
RRBP11	0	1.52045	0.717	0.293	0	TC2	RRBP1
RAB251	0	2.74296	0.499	0.077	0	TC2	RAB25
CLDN11	0	3.93151	0.472	0.05	0	TC2	CLDN1
CCL201	0	2.14943	0.542	0.124	0	TC2	CCL20
TFF31	0	1.47046	0.533	0.116	0	TC2	TFF3
DSTN1	0	0.946523	0.758	0.345	0	TC2	DSTN
SCD1	0	2.88938	0.497	0.084	0	TC2	SCD
PDLIM11	0	1.31377	0.614	0.204	0	TC2	PDLIM1
ACTN4	0	1.46341	0.793	0.386	0	TC2	ACTN4
ANXA41	0	1.79835	0.58	0.174	0	TC2	ANXA4
SPINT11	0	2.79695	0.495	0.09	0	TC2	SPINT1
ASCL21	0	3.04061	0.472	0.067	0	TC2	ASCL2
HMGA11	0	1.60072	0.665	0.261	0	TC2	HMGA1
CD461	0	1.71044	0.646	0.246	0	TC2	CD46
MLEC1	0	1.66838	0.62	0.22	0	TC2	MLEC
IRS2	0	1.95163	0.564	0.164	0	TC2	IRS2
FOXQ1	0	4.50046	0.432	0.033	0	TC2	FOXQ1
CTNNB11	0	1.65521	0.663	0.267	0	TC2	CTNNB1
EHF1	0	3.59794	0.45	0.054	0	TC2	EHF
EPHA21	0	3.79945	0.445	0.05	0	TC2	EPHA2
CXADR1	0	3.23349	0.455	0.061	0	TC2	CXADR
HSPA1B	0	0.54679	0.865	0.472	0	TC2	HSPA1B
BMP41	0	3.24934	0.452	0.06	0	TC2	BMP4
NKD1	0	3.82995	0.431	0.039	0	TC2	NKD1
GGH1	0	2.9451	0.481	0.09	0	TC2	GGH
PKP31	0	3.10384	0.456	0.065	0	TC2	PKP3
CDX21	0	3.31042	0.448	0.057	0	TC2	CDX2
ANXA21	0	1.24942	0.823	0.432	0	TC2	ANXA2
CYSTM11	0	1.52353	0.587	0.2	0	TC2	CYSTM1
VMP11	0	1.56002	0.714	0.327	0	TC2	VMP1
ZKSCAN11	0	1.80778	0.546	0.161	0	TC2	ZKSCAN1
PAWR1	0	2.19514	0.499	0.114	0	TC2	PAWR
RNF431	0	3.67945	0.439	0.054	0	TC2	RNF43
ETS21	0	1.70878	0.557	0.173	0	TC2	ETS2
HBEGF	0	2.06691	0.478	0.095	0	TC2	HBEGF
TMEM176B1	0	1.26692	0.56	0.178	0	TC2	TMEM176B
ABHD111	0	2.86755	0.466	0.084	0	TC2	ABHD11
DNAJC151	0	1.67633	0.634	0.254	0	TC2	DNAJC15
CYB5B1	0	1.73191	0.587	0.207	0	TC2	CYB5B
PTMS1	0	1.33633	0.658	0.28	0	TC2	PTMS
DDR11	0	3.06643	0.443	0.066	0	TC2	DDR1
PPP1R1B1	0	2.78892	0.446	0.069	0	TC2	PPP1R1B
S100A161	0	1.92815	0.495	0.119	0	TC2	S100A16
MACC11	0	3.24959	0.431	0.055	0	TC2	MACC1
ATP1B11	0	2.33202	0.515	0.14	0	TC2	ATP1B1
RAB11FIP11	0	1.57789	0.57	0.195	0	TC2	RAB11FIP1
SLC1A51	0	2.17768	0.555	0.181	0	TC2	SLC1A5
IGF2BP21	0	3.02531	0.445	0.071	0	TC2	IGF2BP2
MUC3A1	0	3.32384	0.425	0.052	0	TC2	MUC3A
PLK2	0	2.63493	0.452	0.081	0	TC2	PLK2
HEBP21	0	1.42389	0.582	0.211	0	TC2	HEBP2
EMP21	0	2.09524	0.499	0.128	0	TC2	EMP2
S100A101	0	1.0685	0.893	0.523	0	TC2	S100A10
DPEP11	0	3.60745	0.415	0.045	0	TC2	DPEP1
TGFBI1	0	2.00364	0.52	0.152	0	TC2	TGFBI
TAF1D	0	1.1308	0.714	0.346	0	TC2	TAF1D
MISP1	0	2.91657	0.433	0.065	0	TC2	MISP
HSPH1	0	1.12195	0.702	0.335	0	TC2	HSPH1
HOXB91	0	3.72844	0.413	0.047	0	TC2	HOXB9
TCF7L21	0	2.45488	0.467	0.102	0	TC2	TCF7L2
KLF10	0	1.71351	0.548	0.184	0	TC2	KLF10
FAM84A1	0	3.26543	0.427	0.063	0	TC2	FAM84A
POF1B	0	3.48335	0.414	0.05	0	TC2	POF1B
SPRY2	0	2.90202	0.432	0.07	0	TC2	SPRY2
MYH141	0	3.03816	0.425	0.063	0	TC2	MYH14
SEM1	0	1.44854	0.569	0.207	0	TC2	SEM1
HOXA101	0	3.054	0.423	0.062	0	TC2	HOXA10
YAP1	0	2.82703	0.44	0.079	0	TC2	YAP1
AXIN2	0	3.38449	0.409	0.048	0	TC2	AXIN2
AREG	0	1.3484	0.519	0.159	0	TC2	AREG
ARHGAP5	0	1.74939	0.51	0.15	0	TC2	ARHGAP5
ZDHHC91	0	2.92545	0.43	0.071	0	TC2	ZDHHC9
ARL4A1	0	1.4548	0.593	0.236	0	TC2	ARL4A
ZNF7031	0	2.66701	0.448	0.091	0	TC2	ZNF703
YBX31	0	0.863693	0.624	0.267	0	TC2	YBX3
PMEPA11	0	2.17338	0.493	0.137	0	TC2	PMEPA1
SPTBN1	0	1.19662	0.56	0.205	0	TC2	SPTBN1
TUBA1C1	0	1.51903	0.562	0.207	0	TC2	TUBA1C
S100A111	0	1.00249	0.864	0.509	0	TC2	S100A11
HNF4A1	0	3.18515	0.409	0.054	0	TC2	HNF4A
VDAC11	0	1.21849	0.658	0.304	0	TC2	VDAC1
SINHCAF	0	1.71802	0.488	0.135	0	TC2	SINHCAF
CEBPB	0	0.905158	0.69	0.337	0	TC2	CEBPB
GADD45A	0	1.50692	0.58	0.228	0	TC2	GADD45A
YWHAG	0	1.53687	0.543	0.192	0	TC2	YWHAG
PRSS81	0	3.10312	0.411	0.06	0	TC2	PRSS8
ACSL51	0	1.77509	0.47	0.12	0	TC2	ACSL5
NQO11	0	2.31456	0.433	0.083	0	TC2	NQO1
HSPD1	0	0.964454	0.774	0.425	0	TC2	HSPD1
PROX1	0	3.61431	0.384	0.035	0	TC2	PROX1
HSPB11	0	1.5595	0.821	0.472	0	TC2	HSPB1
ABHD21	0	1.98944	0.499	0.15	0	TC2	ABHD2
CKS21	0	1.41033	0.534	0.186	0	TC2	CKS2
CERS61	0	2.36507	0.453	0.106	0	TC2	CERS6
CHMP4C1	0	3.3649	0.396	0.049	0	TC2	CHMP4C
HDGF	0	1.30704	0.61	0.264	0	TC2	HDGF
TRIM21	0	2.91052	0.417	0.071	0	TC2	TRIM2
CCND11	0	2.18072	0.449	0.104	0	TC2	CCND1
NDFIP21	0	1.87515	0.469	0.124	0	TC2	NDFIP2
TNFRSF12A1	0	2.57634	0.426	0.082	0	TC2	TNFRSF12A
CEACAM51	0	3.00867	0.409	0.065	0	TC2	CEACAM5
EFNA11	0	3.13751	0.408	0.065	0	TC2	EFNA1
ATP1A11	0	1.24201	0.67	0.328	0	TC2	ATP1A1
PRSS31	0	2.41405	0.413	0.071	0	TC2	PRSS3
CSTB1	0	1.18445	0.761	0.42	0	TC2	CSTB
TM9SF3	0	1.18685	0.604	0.263	0	TC2	TM9SF3
MAP71	0	3.08612	0.399	0.059	0	TC2	MAP7
COX201	0	1.18834	0.55	0.211	0	TC2	COX20
CTTN1	0	1.93914	0.46	0.121	0	TC2	CTTN
ST141	0	2.45383	0.431	0.092	0	TC2	ST14
TPM11	0	0.694306	0.513	0.175	0	TC2	TPM1
CBX3	0	1.60841	0.735	0.397	0	TC2	CBX3
ESRP11	0	3.10228	0.391	0.054	0	TC2	ESRP1
BAMBI	0	3.85981	0.375	0.038	0	TC2	BAMBI
RALA1	0	1.50264	0.528	0.192	0	TC2	RALA
F11R1	0	2.17508	0.432	0.096	0	TC2	F11R
PPA11	0	1.24527	0.666	0.331	0	TC2	PPA1
ROCK2	0	1.67329	0.484	0.149	0	TC2	ROCK2
PPP1R14B1	0	1.14788	0.541	0.207	0	TC2	PPP1R14B
MYO61	0	2.57253	0.428	0.094	0	TC2	MYO6
PPDPF1	0	1.19298	0.86	0.526	0	TC2	PPDPF
ZBTB7A	0	1.03129	0.577	0.243	0	TC2	ZBTB7A
SPATS2L1	0	1.30625	0.514	0.181	0	TC2	SPATS2L
LSR1	0	2.07306	0.435	0.102	0	TC2	LSR
ATP5MF	0	1.13286	0.568	0.235	0	TC2	ATP5MF
KRTCAP31	0	2.52622	0.402	0.07	0	TC2	KRTCAP3
ATP5MC3	0	0.985611	0.618	0.286	0	TC2	ATP5MC3
HNRNPAB1	0	1.14346	0.598	0.266	0	TC2	HNRNPAB
GTF2F21	0	1.74082	0.473	0.141	0	TC2	GTF2F2
LAD11	0	2.93045	0.393	0.063	0	TC2	LAD1
BRI3	0	0.914596	0.626	0.297	0	TC2	BRI3
MYC1	0	1.85068	0.467	0.139	0	TC2	MYC
TINAGL11	0	1.98143	0.421	0.093	0	TC2	TINAGL1
TM4SF11	0	2.09417	0.424	0.096	0	TC2	TM4SF1
PTTG1IP1	0	1.15708	0.555	0.228	0	TC2	PTTG1IP
CEACAM1	0	2.65847	0.38	0.053	0	TC2	CEACAM1
GGCT1	0	1.70548	0.473	0.147	0	TC2	GGCT
DDX21	0	0.932872	0.65	0.325	0	TC2	DDX21
SQSTM11	0	1.01368	0.709	0.384	0	TC2	SQSTM1
GSTP11	0	0.892954	0.817	0.492	0	TC2	GSTP1
TACSTD21	0	3.81748	0.364	0.04	0	TC2	TACSTD2
EPS81	0	2.0315	0.436	0.112	0	TC2	EPS8
S100A141	0	2.36018	0.395	0.072	0	TC2	S100A14
GFPT11	0	1.84521	0.461	0.138	0	TC2	GFPT1
ANKRD101	0	1.31769	0.52	0.197	0	TC2	ANKRD10
NORAD	0	1.19799	0.521	0.198	0	TC2	NORAD
ASPH1	0	1.78476	0.469	0.146	0	TC2	ASPH
PCBD11	0	1.38047	0.498	0.176	0	TC2	PCBD1
DSC21	0	2.71336	0.394	0.072	0	TC2	DSC2
LAMB31	0	3.58573	0.373	0.052	0	TC2	LAMB3
EFNB21	0	2.93002	0.384	0.063	0	TC2	EFNB2
IFRD1	0	1.14088	0.582	0.261	0	TC2	IFRD1
EBPL1	0	1.59599	0.475	0.154	0	TC2	EBPL
H2AFY	0	1.17644	0.677	0.357	0	TC2	H2AFY
FOXA2	0	3.76362	0.357	0.037	0	TC2	FOXA2
BBC31	0	2.06915	0.404	0.084	0	TC2	BBC3
CHMP4B1	0	0.963411	0.608	0.289	0	TC2	CHMP4B
CD1511	0	1.23486	0.525	0.207	0	TC2	CD151
FKBP91	0	2.37711	0.412	0.094	0	TC2	FKBP9
POLR1D1	0	1.08404	0.668	0.351	0	TC2	POLR1D
CTNNA11	0	1.39783	0.496	0.179	0	TC2	CTNNA1
RAB2A1	0	1.21498	0.643	0.326	0	TC2	RAB2A
SLC39A41	0	1.97321	0.424	0.107	0	TC2	SLC39A4
MGST11	0	1.54195	0.419	0.102	0	TC2	MGST1
PTPRF1	0	2.77126	0.385	0.069	0	TC2	PTPRF
[truncated: 71,384 more rows]

## Sheet: Table S4
Supplement Table S4： The DEGs of 12 Fibroblast clusters
	p_val	avg_log2FC	pct.1	pct.2	p_val_adj	cluster	gene
RGS5	0	3.7591	0.935	0.21	0	PCs	RGS5
NDUFA4L2	0	3.40319	0.88	0.171	0	PCs	NDUFA4L2
MCAM	0	2.60211	0.901	0.238	0	PCs	MCAM
TINAGL1	0	2.29884	0.781	0.187	0	PCs	TINAGL1
GJC1	0	3.28598	0.656	0.1	0	PCs	GJC1
ADGRF5	0	3.48904	0.633	0.086	0	PCs	ADGRF5
ANGPT2	0	2.91171	0.659	0.123	0	PCs	ANGPT2
NOTCH3	0	2.43173	0.938	0.433	0	PCs	NOTCH3
MEF2C	0	2.236	0.787	0.283	0	PCs	MEF2C
CSPG4	0	2.86479	0.602	0.11	0	PCs	CSPG4
PLXDC1	0	2.87383	0.692	0.201	0	PCs	PLXDC1
TBX2	0	2.26064	0.75	0.261	0	PCs	TBX2
PDGFA	0	2.32768	0.714	0.229	0	PCs	PDGFA
GJA4	0	3.11562	0.561	0.082	0	PCs	GJA4
PTP4A3	0	2.27262	0.61	0.149	0	PCs	PTP4A3
ENPEP	0	3.18985	0.548	0.088	0	PCs	ENPEP
ESAM	0	2.63984	0.548	0.091	0	PCs	ESAM
PGF	0	2.62626	0.593	0.142	0	PCs	PGF
OLFML2A	0	3.01793	0.589	0.139	0	PCs	OLFML2A
EPAS1	0	1.99876	0.838	0.394	0	PCs	EPAS1
CSRP2	0	1.82296	0.689	0.25	0	PCs	CSRP2
CCDC102B	0	2.14199	0.659	0.226	0	PCs	CCDC102B
NEURL1B	0	2.49369	0.578	0.145	0	PCs	NEURL1B
ARHGDIB	0	2.40723	0.655	0.224	0	PCs	ARHGDIB
PTK2	0	1.94063	0.71	0.28	0	PCs	PTK2
2024-09-04	0	2.34816	0.621	0.192	0	PCs	2024-09-04
EPS8	0	1.84923	0.787	0.368	0	PCs	EPS8
TPPP3	0	1.20759	0.633	0.217	0	PCs	TPPP3
KLHL23	0	2.53478	0.511	0.097	0	PCs	KLHL23
EBF1	0	1.80557	0.633	0.22	0	PCs	EBF1
LINGO1	0	2.99499	0.491	0.078	0	PCs	LINGO1
JAG1	0	1.78619	0.75	0.34	0	PCs	JAG1
GUCY1A2	0	2.80439	0.511	0.105	0	PCs	GUCY1A2
ADAP2	0	3.56881	0.448	0.045	0	PCs	ADAP2
MYH11	0	0.759147	0.649	0.248	0	PCs	MYH11
CDH6	0	2.33361	0.548	0.149	0	PCs	CDH6
MAP3K7CL	0	2.16257	0.531	0.134	0	PCs	MAP3K7CL
HIGD1B	0	5.03356	0.414	0.02	0	PCs	HIGD1B
ITGA7	0	2.31973	0.489	0.098	0	PCs	ITGA7
MAP1B	0	1.86352	0.794	0.407	0	PCs	MAP1B
FRZB	0	1.66923	0.757	0.374	0	PCs	FRZB
ARHGEF17	0	2.06753	0.588	0.205	0	PCs	ARHGEF17
EDNRA	0	1.82202	0.643	0.266	0	PCs	EDNRA
KIAA0040	0	2.08938	0.532	0.164	0	PCs	KIAA0040
OR51E1	0	3.39098	0.414	0.047	0	PCs	OR51E1
ISYNA1	0	1.72752	0.608	0.242	0	PCs	ISYNA1
MYO1B	0	2.20805	0.61	0.247	0	PCs	MYO1B
GUCY1B1	0	2.00796	0.561	0.199	0	PCs	GUCY1B1
HEYL	0	1.97779	0.527	0.165	0	PCs	HEYL
COL18A1	0	2.01422	0.923	0.561	0	PCs	COL18A1
PLCE1	0	2.59804	0.465	0.105	0	PCs	PLCE1
SLIT3	0	1.55192	0.629	0.27	0	PCs	SLIT3
ADAMTS4	0	2.34887	0.52	0.163	0	PCs	ADAMTS4
ADCY3	0	2.07204	0.509	0.155	0	PCs	ADCY3
CPE	0	1.59207	0.65	0.298	0	PCs	CPE
PPP1R14A	0	1.16141	0.704	0.354	0	PCs	PPP1R14A
SMOC2	0	1.75336	0.611	0.265	0	PCs	SMOC2
OLFML2B	0	1.81908	0.593	0.249	0	PCs	OLFML2B
RNF152	0	2.22275	0.488	0.15	0	PCs	RNF152
OAZ2	0	1.8177	0.681	0.345	0	PCs	OAZ2
LHFPL6	0	1.86865	0.722	0.386	0	PCs	LHFPL6
COX4I2	0	3.80852	0.363	0.031	0	PCs	COX4I2
ADAMTS1	0	1.29715	0.705	0.375	0	PCs	ADAMTS1
SERPINI1	0	2.50046	0.421	0.092	0	PCs	SERPINI1
ITGA1	0	1.50355	0.809	0.484	0	PCs	ITGA1
APOLD1	0	3.24872	0.372	0.047	0	PCs	APOLD1
FILIP1	0	1.89496	0.49	0.165	0	PCs	FILIP1
COL5A3	0	2.52872	0.425	0.1	0	PCs	COL5A3
ADIRF	0	0.497262	0.698	0.374	0	PCs	ADIRF
EFHD1	0	1.61819	0.468	0.148	0	PCs	EFHD1
INPP4B	0	2.8051	0.389	0.069	0	PCs	INPP4B
GPR4	0	3.29633	0.355	0.035	0	PCs	GPR4
PDGFRB	0	1.55624	0.883	0.565	0	PCs	PDGFRB
ARHGAP29	0	1.72989	0.5	0.182	0	PCs	ARHGAP29
ETS1	0	1.67888	0.603	0.288	0	PCs	ETS1
CAV2	0	1.24798	0.687	0.377	0	PCs	CAV2
ID4	0	1.26303	0.677	0.368	0	PCs	ID4
PDE3A	0	1.55305	0.532	0.223	0	PCs	PDE3A
CAV1	0	1.09603	0.855	0.546	0	PCs	CAV1
CCDC3	0	1.18699	0.562	0.256	0	PCs	CCDC3
SPARCL1	0	1.34274	0.878	0.574	0	PCs	SPARCL1
EPB41L1	0	2.27618	0.457	0.153	0	PCs	EPB41L1
ECE1	0	1.51922	0.557	0.254	0	PCs	ECE1
FOXS1	0	2.27378	0.398	0.095	0	PCs	FOXS1
ARHGEF7	0	1.71208	0.491	0.188	0	PCs	ARHGEF7
CLMN	0	1.97219	0.414	0.111	0	PCs	CLMN
KCNJ8	0	3.31268	0.363	0.061	0	PCs	KCNJ8
EHD2	0	1.40386	0.714	0.412	0	PCs	EHD2
S1PR3	0	1.69847	0.501	0.2	0	PCs	S1PR3
SORT1	0	1.66007	0.484	0.184	0	PCs	SORT1
NFASC	0	1.5781	0.467	0.168	0	PCs	NFASC
SLCO3A1	0	1.67373	0.509	0.21	0	PCs	SLCO3A1
UACA	0	1.65055	0.777	0.479	0	PCs	UACA
CAMK2N1	0	1.8869	0.683	0.386	0	PCs	CAMK2N1
NRARP	0	2.81817	0.346	0.049	0	PCs	NRARP
FAM13C	0	2.20981	0.411	0.114	0	PCs	FAM13C
ABCC9	0	3.00678	0.374	0.078	0	PCs	ABCC9
A2M	0	0.556177	0.918	0.625	0	PCs	A2M
ATP1B2	0	2.61274	0.374	0.081	0	PCs	ATP1B2
RCAN2	0	1.14849	0.526	0.234	0	PCs	RCAN2
C1QTNF1	0	1.14781	0.644	0.352	0	PCs	C1QTNF1
CYTOR	0	1.99844	0.511	0.219	0	PCs	CYTOR
NR2F2	0	1.27969	0.909	0.618	0	PCs	NR2F2
CPM	0	2.63501	0.372	0.081	0	PCs	CPM
RAP2A	0	1.73905	0.491	0.201	0	PCs	RAP2A
STOM	0	1.4088	0.788	0.499	0	PCs	STOM
UTRN	0	1.27693	0.628	0.34	0	PCs	UTRN
CRIP2	0	1.18009	0.815	0.528	0	PCs	CRIP2
CHCHD10	0	1.24686	0.665	0.379	0	PCs	CHCHD10
B3GNT2	0	2.01846	0.409	0.123	0	PCs	B3GNT2
DAAM2	0	2.05479	0.402	0.117	0	PCs	DAAM2
PARM1	0	1.57348	0.409	0.126	0	PCs	PARM1
ANO1	0	1.38352	0.46	0.179	0	PCs	ANO1
COL4A1	0	1.49827	0.898	0.617	0	PCs	COL4A1
PMEPA1	0	1.20848	0.701	0.42	0	PCs	PMEPA1
MRVI1	0	1.14606	0.575	0.295	0	PCs	MRVI1
VASP	0	1.47336	0.526	0.247	0	PCs	VASP
ARHGAP15	0	1.71642	0.378	0.1	0	PCs	ARHGAP15
ACAN	0	2.87954	0.331	0.054	0	PCs	ACAN
PHLDA1	0	0.94052	0.828	0.551	0	PCs	PHLDA1
PPP1R12B	0	1.08048	0.538	0.262	0	PCs	PPP1R12B
MAP3K20	0	1.45142	0.644	0.368	0	PCs	MAP3K20
HIP1	0	1.51989	0.489	0.214	0	PCs	HIP1
MPRIP	0	1.20592	0.63	0.357	0	PCs	MPRIP
SLC7A2	0	1.3306	0.411	0.139	0	PCs	SLC7A2
MAPRE2	0	1.3871	0.576	0.304	0	PCs	MAPRE2
PEAK1	0	1.81791	0.505	0.235	0	PCs	PEAK1
RCSD1	0	1.95613	0.359	0.09	0	PCs	RCSD1
EGFL6	0	2.89496	0.351	0.083	0	PCs	EGFL6
SEMA5A	0	1.37787	0.515	0.248	0	PCs	SEMA5A
HEY2	0	2.21191	0.348	0.081	0	PCs	HEY2
UBA2	0	1.21527	0.569	0.303	0	PCs	UBA2
PPP1R12A	0	1.07258	0.742	0.477	0	PCs	PPP1R12A
KCNE4	0	1.44117	0.522	0.258	0	PCs	KCNE4
SYNE2	0	1.39247	0.512	0.248	0	PCs	SYNE2
LBH	0	1.1535	0.669	0.409	0	PCs	LBH
NCK2	0	1.41248	0.498	0.238	0	PCs	NCK2
LAMA5	0	1.50461	0.403	0.144	0	PCs	LAMA5
ARHGAP42	0	1.62484	0.415	0.157	0	PCs	ARHGAP42
PTGIR	0	1.40204	0.461	0.203	0	PCs	PTGIR
HES4	0	1.48635	0.469	0.214	0	PCs	HES4
CACNA1H	0	1.64462	0.386	0.131	0	PCs	CACNA1H
GPRC5C	0	1.89632	0.337	0.082	0	PCs	GPRC5C
MYLK	0	1.07873	0.837	0.584	0	PCs	MYLK
PDE5A	0	1.33901	0.458	0.205	0	PCs	PDE5A
NES	0	1.52889	0.429	0.178	0	PCs	NES
CARMN	0	1.35934	0.478	0.227	0	PCs	CARMN
DGKH	0	1.52821	0.425	0.174	0	PCs	DGKH
NAB1	0	1.62287	0.415	0.165	0	PCs	NAB1
ADGRA2	0	1.09994	0.647	0.399	0	PCs	ADGRA2
NRP1	0	1.18199	0.566	0.318	0	PCs	NRP1
GRK5	0	1.31795	0.432	0.185	0	PCs	GRK5
PLXND1	0	1.59666	0.399	0.153	0	PCs	PLXND1
PLEKHH3	0	1.84881	0.365	0.119	0	PCs	PLEKHH3
LGI4	0	0.655861	0.325	0.079	0	PCs	LGI4
TNS1	0	0.838234	0.734	0.489	0	PCs	TNS1
LZTS1	0	2.67899	0.308	0.064	0	PCs	LZTS1
PRKG1	0	1.17098	0.539	0.296	0	PCs	PRKG1
ADAMTS9	0	2.16337	0.333	0.09	0	PCs	ADAMTS9
ZFHX3	0	1.01616	0.628	0.385	0	PCs	ZFHX3
ITGA4	0	2.72438	0.3	0.058	0	PCs	ITGA4
COBLL1	0	1.45096	0.437	0.196	0	PCs	COBLL1
CAVIN3	0	1.06915	0.597	0.357	0	PCs	CAVIN3
COL4A2	0	1.08912	0.927	0.688	0	PCs	COL4A2
EGFLAM	0	3.44619	0.273	0.034	0	PCs	EGFLAM
PACSIN2	0	1.60621	0.405	0.166	0	PCs	PACSIN2
FBLIM1	0	1.06553	0.602	0.363	0	PCs	FBLIM1
FAM162B	0	2.91313	0.282	0.045	0	PCs	FAM162B
NID1	0	1.10214	0.669	0.433	0	PCs	NID1
SLC12A2	0	2.00773	0.367	0.132	0	PCs	SLC12A2
STEAP4	0	3.16194	0.297	0.063	0	PCs	STEAP4
SYTL2	0	1.49558	0.418	0.185	0	PCs	SYTL2
SH3KBP1	0	1.33941	0.443	0.211	0	PCs	SH3KBP1
RASL12	0	1.44536	0.367	0.135	0	PCs	RASL12
GMFG	0	1.77784	0.334	0.103	0	PCs	GMFG
ARPC5	0	1.25569	0.839	0.608	0	PCs	ARPC5
ACTA2	0	1.18406	0.934	0.704	0	PCs	ACTA2
TRPC6	0	3.25203	0.258	0.028	0	PCs	TRPC6
SNRK	0	1.93323	0.334	0.107	0	PCs	SNRK
ANGPT1	0	1.53884	0.392	0.165	0	PCs	ANGPT1
CHST2	0	2.52755	0.279	0.058	0	PCs	CHST2
LGALSL	0	1.96142	0.301	0.081	0	PCs	LGALSL
BCAM	0	1.0926	0.339	0.121	0	PCs	BCAM
PTEN	0	0.912196	0.744	0.527	0	PCs	PTEN
ARHGAP26	0	2.54417	0.263	0.051	0	PCs	ARHGAP26
NRIP2	0	2.12146	0.278	0.066	0	PCs	NRIP2
RASGRP2	0	2.0054	0.283	0.074	0	PCs	RASGRP2
FOXC2	0	1.74554	0.311	0.103	0	PCs	FOXC2
MOCS1	0	2.43882	0.26	0.054	0	PCs	MOCS1
C20orf27	0	2.30397	0.318	0.114	0	PCs	C20orf27
FILIP1L	0	0.997081	0.785	0.583	0	PCs	FILIP1L
PPM1L	0	2.05623	0.26	0.062	0	PCs	PPM1L
FAM241A	0	1.93974	0.26	0.063	0	PCs	FAM241A
PLEKHG2	0	1.70579	0.296	0.1	0	PCs	PLEKHG2
PRSS23	0	1.34456	0.749	0.56	0	PCs	PRSS23
ITGA3	0	1.64563	0.278	0.09	0	PCs	ITGA3
AFAP1L2	0	1.66716	0.264	0.08	0	PCs	AFAP1L2
SOD3	0	0.80603	0.902	0.723	0	PCs	SOD3
MYH9	0	0.708629	0.895	0.726	0	PCs	MYH9
CD59	0	0.835573	0.825	0.675	0	PCs	CD59
MYL9	0	0.681748	0.971	0.833	0	PCs	MYL9
2024-09-07	0	0.864372	0.906	0.777	0	PCs	2024-09-07
IGFBP7	0	0.843626	0.997	0.958	0	PCs	IGFBP7
CALD1	0	0.854245	0.995	0.959	0	PCs	CALD1
PTMA	0	0.793547	0.997	0.982	0	PCs	PTMA
ENTPD1	2.57822e-306	1.23791	0.47	0.236	9.29552e-302	PCs	ENTPD1
MIR4435-2HG	4.05959e-305	2.18142	0.372	0.176	1.46365e-300	PCs	MIR4435-2HG
MTHFD2	1.10786e-303	1.23066	0.429	0.202	3.9943e-299	PCs	MTHFD2
ARHGEF12	1.61162e-301	1.20031	0.558	0.326	5.81054e-297	PCs	ARHGEF12
TLE1	1.77017e-300	1.31972	0.399	0.182	6.38217e-296	PCs	TLE1
CACNA1C	2.65602e-299	1.53244	0.33	0.131	9.57601e-295	PCs	CACNA1C
KLHDC8B	4.95281e-296	1.63239	0.289	0.106	1.78569e-291	PCs	KLHDC8B
TPM2	8.27372e-293	0.476991	0.889	0.726	2.98301e-288	PCs	TPM2
TRIB2	9.10631e-292	1.36672	0.421	0.203	3.28319e-287	PCs	TRIB2
DSTN	1.33315e-288	0.462605	0.939	0.86	4.80654e-284	PCs	DSTN
KLF9	1.11224e-287	0.898989	0.738	0.535	4.01009e-283	PCs	KLF9
MYL6	2.42396e-287	0.475654	0.977	0.942	8.73936e-283	PCs	MYL6
HIPK2	3.90397e-287	1.32052	0.379	0.168	1.40754e-282	PCs	HIPK2
ITGB1	8.03707e-286	0.584849	0.937	0.875	2.89768e-281	PCs	ITGB1
ACTN4	2.49732e-285	0.855225	0.809	0.619	9.00385e-281	PCs	ACTN4
ARHGAP1	2.55681e-284	1.11749	0.607	0.385	9.21833e-280	PCs	ARHGAP1
RGS16	1.8171e-282	0.844729	0.506	0.261	6.55137e-278	PCs	RGS16
SLC25A5	5.70419e-282	0.918709	0.684	0.492	2.05659e-277	PCs	SLC25A5
RASD1	1.11738e-281	1.89424	0.264	0.094	4.02859e-277	PCs	RASD1
SPRY4	4.20817e-280	1.31716	0.397	0.184	1.51721e-275	PCs	SPRY4
NET1	3.4083e-279	1.37605	0.439	0.23	1.22883e-274	PCs	NET1
TGFB1I1	2.11164e-278	0.884535	0.668	0.46	7.61331e-274	PCs	TGFB1I1
HLA-B	2.04686e-276	0.605401	0.97	0.926	7.37976e-272	PCs	HLA-B
ARHGAP17	3.74968e-276	1.40607	0.381	0.175	1.35191e-271	PCs	ARHGAP17
IFITM3	4.97388e-276	0.53528	0.981	0.955	1.79328e-271	PCs	IFITM3
MEF2D	3.5557e-275	1.14164	0.48	0.254	1.28197e-270	PCs	MEF2D
TBC1D1	6.59411e-275	1.12698	0.436	0.215	2.37744e-270	PCs	TBC1D1
TRAK1	1.10554e-273	1.43845	0.321	0.131	3.98592e-269	PCs	TRAK1
RAPGEF2	1.11446e-270	1.40113	0.331	0.138	4.01808e-266	PCs	RAPGEF2
TFPI	3.89242e-267	0.914639	0.693	0.497	1.40337e-262	PCs	TFPI
C1orf54	4.45393e-266	1.23129	0.427	0.213	1.60582e-261	PCs	C1orf54
TLN1	2.72605e-265	0.770539	0.78	0.609	9.82849e-261	PCs	TLN1
NDRG2	1.26603e-264	0.962701	0.492	0.265	4.56455e-260	PCs	NDRG2
NUDT4	2.50759e-264	0.920221	0.597	0.37	9.04085e-260	PCs	NUDT4
AGT	2.87086e-264	1.0147	0.387	0.179	1.03506e-259	PCs	AGT
ATP2B4	5.9376e-263	1.09529	0.544	0.327	2.14074e-258	PCs	ATP2B4
EDNRB	1.17514e-261	0.793211	0.417	0.194	4.23684e-257	PCs	EDNRB
RABGAP1	8.4914e-261	1.06629	0.494	0.272	3.06149e-256	PCs	RABGAP1
ROCK1	9.74807e-260	0.857552	0.662	0.453	3.51457e-255	PCs	ROCK1
KIRREL1	4.7145e-256	1.3068	0.453	0.242	1.69977e-251	PCs	KIRREL1
JAK1	3.44324e-255	0.866315	0.662	0.471	1.24142e-250	PCs	JAK1
TAGLN	3.3219e-254	0.35272	0.891	0.705	1.19768e-249	PCs	TAGLN
B2M	2.18999e-250	0.434406	0.998	0.998	7.89579e-246	PCs	B2M
ZEB2	1.46561e-248	0.831432	0.699	0.493	5.28411e-244	PCs	ZEB2
GUCY1A1	9.49628e-247	0.85748	0.522	0.293	3.42379e-242	PCs	GUCY1A1
CHN1	6.61832e-246	1.76452	0.312	0.138	2.38617e-241	PCs	CHN1
ID3	1.71237e-244	0.743592	0.815	0.629	6.17377e-240	PCs	ID3
IFITM2	5.70407e-239	0.636593	0.908	0.801	2.05654e-234	PCs	IFITM2
TACC1	1.51432e-238	0.812352	0.706	0.521	5.45972e-234	PCs	TACC1
ROCK2	1.66056e-238	0.910005	0.606	0.397	5.98699e-234	PCs	ROCK2
ZMIZ1	7.17479e-238	1.3248	0.441	0.245	2.5868e-233	PCs	ZMIZ1
WFDC1	1.34043e-236	1.13377	0.376	0.178	4.83279e-232	PCs	WFDC1
NPNT	1.57916e-236	1.19894	0.294	0.119	5.69352e-232	PCs	NPNT
RASL11A	1.90959e-235	1.29869	0.266	0.102	6.88485e-231	PCs	RASL11A
SYNPO2	1.97863e-235	0.948284	0.596	0.368	7.13377e-231	PCs	SYNPO2
TDO2	1.52251e-234	1.76182	0.28	0.117	5.48924e-230	PCs	TDO2
GAPDH	2.42758e-232	0.496568	0.949	0.896	8.75238e-228	PCs	GAPDH
PDLIM1	4.28485e-232	0.739832	0.735	0.567	1.54486e-227	PCs	PDLIM1
LRRC32	1.2817e-230	0.859841	0.556	0.333	4.62105e-226	PCs	LRRC32
GNAS	2.3012e-230	0.510098	0.919	0.855	8.29675e-226	PCs	GNAS
FAT1	2.54879e-226	1.03015	0.5	0.298	9.18941e-222	PCs	FAT1
DAB2IP	2.6319e-218	1.29721	0.279	0.116	9.48906e-214	PCs	DAB2IP
LURAP1L	1.79442e-217	1.3598	0.336	0.161	6.46961e-213	PCs	LURAP1L
AGRN	8.93636e-217	1.32037	0.395	0.209	3.22192e-212	PCs	AGRN
RHOQ	1.94979e-216	0.991027	0.589	0.392	7.02978e-212	PCs	RHOQ
DLC1	5.61249e-213	0.928837	0.543	0.342	2.02353e-208	PCs	DLC1
CRTC3	1.10399e-212	1.03642	0.434	0.239	3.98032e-208	PCs	CRTC3
ATP5F1B	1.79073e-211	0.880994	0.58	0.392	6.45629e-207	PCs	ATP5F1B
PAG1	2.11875e-211	1.01769	0.404	0.211	7.63894e-207	PCs	PAG1
FBXO32	3.2764e-211	0.957522	0.488	0.284	1.18127e-206	PCs	FBXO32
RASAL2	6.78406e-211	1.07096	0.418	0.225	2.44592e-206	PCs	RASAL2
TMEM38B	1.61099e-210	1.39896	0.255	0.103	5.80827e-206	PCs	TMEM38B
TSPAN14	3.01501e-208	1.40987	0.251	0.101	1.08703e-203	PCs	TSPAN14
SH3BGRL	1.06262e-207	0.58775	0.789	0.636	3.83118e-203	PCs	SH3BGRL
HIF1A	5.14963e-207	0.724732	0.615	0.418	1.85665e-202	PCs	HIF1A
PAWR	3.52723e-206	0.936622	0.496	0.295	1.27171e-201	PCs	PAWR
CYCS	4.08828e-206	0.993643	0.639	0.462	1.47399e-201	PCs	CYCS
RBPMS	8.2102e-205	0.678728	0.709	0.518	2.9601e-200	PCs	RBPMS
SMAP2	1.37766e-204	1.26651	0.287	0.126	4.96701e-200	PCs	SMAP2
HLA-F	8.90781e-202	0.911138	0.497	0.296	3.21162e-197	PCs	HLA-F
SELENOW	5.22935e-200	0.675128	0.671	0.488	1.88539e-195	PCs	SELENOW
SASH1	6.10985e-200	1.19891	0.301	0.138	2.20285e-195	PCs	SASH1
RAC1	1.37273e-199	0.480552	0.889	0.817	4.94923e-195	PCs	RAC1
CD248	2.43186e-198	0.877544	0.538	0.349	8.76781e-194	PCs	CD248
CYSTM1	2.44817e-198	0.782474	0.592	0.402	8.82662e-194	PCs	CYSTM1
TNS3	1.50718e-194	0.942768	0.479	0.286	5.43399e-190	PCs	TNS3
KRT18	5.77291e-194	1.00307	0.392	0.213	2.08137e-189	PCs	KRT18
LAMB2	8.84482e-193	0.757343	0.621	0.433	3.18891e-188	PCs	LAMB2
KCNS3	9.02502e-191	1.15486	0.297	0.137	3.25388e-186	PCs	KCNS3
CSNK1E	1.93885e-190	0.917084	0.513	0.324	6.99033e-186	PCs	CSNK1E
SOGA1	2.45447e-190	1.29944	0.289	0.133	8.84934e-186	PCs	SOGA1
YWHAZ	4.3897e-190	0.642222	0.834	0.72	1.58266e-185	PCs	YWHAZ
FABP5	2.21924e-189	0.823458	0.345	0.176	8.00125e-185	PCs	FABP5
PDE1A	9.39617e-187	0.956459	0.41	0.228	3.3877e-182	PCs	PDE1A
ARPC2	4.80811e-183	0.514518	0.862	0.774	1.73351e-178	PCs	ARPC2
KCNMB1	4.829e-183	1.05999	0.292	0.134	1.74105e-178	PCs	KCNMB1
LAMC1	3.07172e-182	0.778982	0.684	0.54	1.10748e-177	PCs	LAMC1
AOC3	4.70098e-181	0.988598	0.38	0.202	1.69489e-176	PCs	AOC3
PRR16	1.3029e-179	1.03803	0.35	0.182	4.69748e-175	PCs	PRR16
AXL	1.40422e-179	0.787663	0.594	0.421	5.06277e-175	PCs	AXL
LRRFIP1	1.67532e-179	0.779613	0.566	0.378	6.04021e-175	PCs	LRRFIP1
RSU1	2.73331e-178	0.860404	0.563	0.386	9.85467e-174	PCs	RSU1
TPM1	1.31105e-177	0.438671	0.938	0.84	4.72685e-173	PCs	TPM1
MSN	2.09806e-177	0.713958	0.683	0.528	7.56436e-173	PCs	MSN
CRIP1	3.24894e-177	1.34381	0.317	0.159	1.17137e-172	PCs	CRIP1
CHSY1	7.6373e-177	0.940303	0.483	0.298	2.75355e-172	PCs	CHSY1
STARD13	8.02847e-176	1.07873	0.308	0.15	2.89458e-171	PCs	STARD13
FRMD4A	3.13921e-174	1.04698	0.295	0.14	1.13181e-169	PCs	FRMD4A
MGLL	1.02829e-173	0.893412	0.385	0.207	3.70738e-169	PCs	MGLL
VCL	2.55487e-172	0.677287	0.693	0.523	9.21132e-168	PCs	VCL
ARHGAP10	6.13853e-172	0.99865	0.387	0.216	2.21319e-167	PCs	ARHGAP10
RAP1B	2.89511e-171	0.827978	0.631	0.48	1.0438e-166	PCs	RAP1B
ECM2	5.08323e-171	1.07554	0.438	0.266	1.83271e-166	PCs	ECM2
LPP	1.97845e-168	0.548922	0.761	0.599	7.13311e-164	PCs	LPP
SYNM	3.94408e-168	0.827178	0.256	0.111	1.422e-163	PCs	SYNM
PKIG	1.11991e-167	0.726945	0.591	0.417	4.03773e-163	PCs	PKIG
TMEM47	3.60914e-166	0.772889	0.545	0.365	1.30124e-161	PCs	TMEM47
SDC2	6.56314e-166	0.737062	0.759	0.619	2.36627e-161	PCs	SDC2
NTN4	7.62479e-166	1.2691	0.29	0.143	2.74904e-161	PCs	NTN4
ATP5MC3	2.17268e-165	0.717925	0.605	0.432	7.83338e-161	PCs	ATP5MC3
DUSP14	2.15646e-164	1.34377	0.299	0.153	7.77489e-160	PCs	DUSP14
ANXA6	1.88892e-162	0.710711	0.638	0.492	6.81033e-158	PCs	ANXA6
YWHAB	3.15321e-162	0.535568	0.815	0.71	1.13686e-157	PCs	YWHAB
SGIP1	2.29041e-161	1.0013	0.36	0.197	8.25784e-157	PCs	SGIP1
FADS3	3.63814e-161	1.00232	0.293	0.145	1.31169e-156	PCs	FADS3
LMNA	6.27289e-160	0.404219	0.868	0.78	2.26163e-155	PCs	LMNA
NFATC4	1.04899e-159	1.16704	0.292	0.147	3.78202e-155	PCs	NFATC4
MT-CO3	2.03159e-159	0.284809	0.996	0.996	7.32468e-155	PCs	MT-CO3
TMEM165	2.83254e-159	0.814703	0.554	0.398	1.02124e-154	PCs	TMEM165
CALM1	1.57646e-157	0.414269	0.896	0.825	5.68378e-153	PCs	CALM1
2024-09-09	2.14535e-157	0.8807	0.471	0.3	7.73486e-153	PCs	2024-09-09
LAMA4	7.14837e-157	0.685176	0.682	0.547	2.57727e-152	PCs	LAMA4
H3F3A	1.00833e-156	0.328352	0.953	0.916	3.63544e-152	PCs	H3F3A
CFL1	1.65592e-156	0.473822	0.945	0.895	5.97026e-152	PCs	CFL1
SPECC1	2.97901e-155	1.00365	0.355	0.198	1.07405e-150	PCs	SPECC1
SYDE1	4.18023e-155	0.944265	0.435	0.27	1.50714e-150	PCs	SYDE1
CALM2	8.55602e-154	0.337645	0.935	0.874	3.08479e-149	PCs	CALM2
DACT3	4.02993e-153	1.00607	0.312	0.162	1.45295e-148	PCs	DACT3
PRKAR1A	5.66943e-153	0.668037	0.694	0.565	2.04405e-148	PCs	PRKAR1A
C5orf24	2.11734e-152	0.789858	0.498	0.329	7.63385e-148	PCs	C5orf24
PXDN	3.12614e-152	0.701197	0.59	0.418	1.1271e-147	PCs	PXDN
ARID5A	4.17892e-152	1.11343	0.281	0.14	1.50667e-147	PCs	ARID5A
LMOD1	1.19276e-151	0.626714	0.437	0.258	4.30039e-147	PCs	LMOD1
IFITM1	1.55511e-151	1.255	0.392	0.232	5.60681e-147	PCs	IFITM1
PTPRG	4.0526e-151	0.891866	0.394	0.231	1.46112e-146	PCs	PTPRG
CAP1	1.76411e-150	0.616226	0.718	0.59	6.36032e-146	PCs	CAP1
PFN1	4.82844e-149	0.50856	0.91	0.859	1.74085e-144	PCs	PFN1
MARCKSL1	1.03018e-148	1.09086	0.456	0.306	3.71421e-144	PCs	MARCKSL1
ASAP1	2.75582e-147	0.875708	0.421	0.259	9.93584e-143	PCs	ASAP1
SMG7	5.68075e-147	1.19553	0.252	0.12	2.04814e-142	PCs	SMG7
MFGE8	9.58325e-147	0.471006	0.851	0.734	3.45515e-142	PCs	MFGE8
ATP5MC2	1.03757e-146	0.552961	0.72	0.562	3.74085e-142	PCs	ATP5MC2
YPEL2	3.01977e-146	0.990835	0.342	0.191	1.08875e-141	PCs	YPEL2
PPIA	3.23131e-145	0.416639	0.929	0.888	1.16502e-140	PCs	PPIA
DDX5	1.81391e-144	0.353053	0.93	0.871	6.53987e-140	PCs	DDX5
STK38L	3.37173e-144	0.908875	0.36	0.206	1.21564e-139	PCs	STK38L
SEMA4B	2.09068e-142	1.06852	0.253	0.122	7.53776e-138	PCs	SEMA4B
ISG15	1.8262e-141	0.807345	0.537	0.373	6.58419e-137	PCs	ISG15
PTMS	3.01043e-141	0.401772	0.886	0.801	1.08538e-136	PCs	PTMS
PELO	3.09873e-141	0.944801	0.379	0.226	1.11722e-136	PCs	PELO
KNOP1	3.3834e-139	1.02321	0.298	0.159	1.21985e-134	PCs	KNOP1
TPM4	4.00953e-139	0.425938	0.917	0.828	1.4456e-134	PCs	TPM4
CLIC1	1.55792e-138	0.661133	0.711	0.586	5.61692e-134	PCs	CLIC1
NT5DC2	3.49601e-138	0.686833	0.456	0.285	1.26045e-133	PCs	NT5DC2
LIMS1	9.67293e-138	0.607694	0.672	0.535	3.48748e-133	PCs	LIMS1
ABTB1	5.17328e-137	1.10341	0.252	0.124	1.86517e-132	PCs	ABTB1
HLA-A	3.38541e-136	0.429386	0.97	0.948	1.22057e-131	PCs	HLA-A
SSRP1	4.60188e-136	1.07027	0.464	0.321	1.65916e-131	PCs	SSRP1
FURIN	2.11916e-135	1.06497	0.302	0.163	7.64042e-131	PCs	FURIN
ATP5F1D	1.20277e-134	0.775955	0.427	0.268	4.33647e-130	PCs	ATP5F1D
PHLDA2	2.41139e-134	0.83673	0.38	0.226	8.69402e-130	PCs	PHLDA2
LASP1	4.53566e-134	0.877919	0.515	0.367	1.63529e-129	PCs	LASP1
ITPR1	1.14577e-132	0.856711	0.273	0.138	4.13096e-128	PCs	ITPR1
IQGAP1	1.38688e-132	0.620214	0.685	0.55	5.00024e-128	PCs	IQGAP1
ATP1B3	1.70246e-132	0.68764	0.568	0.41	6.13804e-128	PCs	ATP1B3
IGFBP4	1.58546e-131	0.344854	0.858	0.764	5.7162e-127	PCs	IGFBP4
PLS3	4.35804e-131	0.622783	0.673	0.527	1.57125e-126	PCs	PLS3
PTPN12	1.04258e-130	0.742365	0.503	0.343	3.75891e-126	PCs	PTPN12
CD46	1.71152e-130	0.675007	0.531	0.367	6.17073e-126	PCs	CD46
UGCG	3.71189e-130	0.63239	0.557	0.39	1.33829e-125	PCs	UGCG
MYL12A	1.95296e-129	0.535698	0.835	0.753	7.04121e-125	PCs	MYL12A
FKBP4	3.08539e-129	0.968928	0.316	0.178	1.11241e-124	PCs	FKBP4
INAFM1	6.91766e-129	0.797738	0.474	0.32	2.49409e-124	PCs	INAFM1
MYLIP	2.4499e-128	0.89166	0.338	0.194	8.83289e-124	PCs	MYLIP
SORBS3	3.99848e-127	0.768325	0.516	0.363	1.44161e-122	PCs	SORBS3
ASAH1	5.80785e-125	0.651025	0.579	0.429	2.09396e-120	PCs	ASAH1
OSTF1	1.11302e-124	1.01365	0.301	0.171	4.01289e-120	PCs	OSTF1
SAMHD1	1.1724e-124	0.595899	0.408	0.251	4.22698e-120	PCs	SAMHD1
ASAP2	2.20721e-124	0.853138	0.31	0.173	7.95786e-120	PCs	ASAP2
KANK2	5.07731e-124	0.594349	0.681	0.541	1.83057e-119	PCs	KANK2
HIPK1	5.66373e-124	0.86097	0.366	0.22	2.042e-119	PCs	HIPK1
ITGAV	8.29477e-124	0.654341	0.609	0.468	2.9906e-119	PCs	ITGAV
CDC42BPA	1.44481e-123	0.797699	0.433	0.284	5.2091e-119	PCs	CDC42BPA
DMD	2.91394e-122	0.71293	0.331	0.186	1.05059e-117	PCs	DMD
IFIT3	3.71686e-121	1.04121	0.253	0.132	1.34008e-116	PCs	IFIT3
MAP2K1	5.2894e-119	1.10989	0.261	0.139	1.90704e-114	PCs	MAP2K1
SLC25A3	6.31401e-119	0.439624	0.79	0.694	2.27645e-114	PCs	SLC25A3
KITLG	2.82689e-117	0.961463	0.254	0.132	1.01921e-112	PCs	KITLG
GNB4	1.02854e-116	0.707242	0.445	0.295	3.7083e-112	PCs	GNB4
RAPH1	1.24992e-116	0.990482	0.258	0.136	4.50647e-112	PCs	RAPH1
ATP5MD	2.53736e-115	0.611943	0.522	0.367	9.1482e-111	PCs	ATP5MD
ATP2A2	6.71129e-115	0.550071	0.646	0.498	2.41969e-110	PCs	ATP2A2
ACTR3	2.70176e-114	0.579878	0.665	0.547	9.74094e-110	PCs	ACTR3
NMD3	3.30437e-114	0.857189	0.349	0.212	1.19136e-109	PCs	NMD3
FAM129A	1.56408e-113	0.663858	0.409	0.26	5.63912e-109	PCs	FAM129A
SPEN	9.56842e-113	0.688934	0.392	0.244	3.4498e-108	PCs	SPEN
SEMA4C	1.03542e-111	1.01413	0.261	0.14	3.7331e-107	PCs	SEMA4C
WDR1	2.54431e-109	0.5796	0.565	0.425	9.17326e-105	PCs	WDR1
TNS2	5.48075e-109	0.698269	0.425	0.279	1.97603e-104	PCs	TNS2
TNKS1BP1	1.22228e-108	0.789173	0.419	0.278	4.40682e-104	PCs	TNKS1BP1
KTN1	1.24842e-107	0.459459	0.733	0.606	4.50106e-103	PCs	KTN1
FLNA	1.79375e-107	0.290458	0.801	0.675	6.4672e-103	PCs	FLNA
HLA-C	2.08593e-107	0.325073	0.957	0.92	7.52062e-103	PCs	HLA-C
FOXC1	2.24214e-106	0.92288	0.267	0.146	8.0838e-102	PCs	FOXC1
CAVIN1	9.82113e-106	0.568502	0.718	0.585	3.54091e-101	PCs	CAVIN1
ARPC1A	1.34017e-105	0.601267	0.488	0.347	4.83185e-101	PCs	ARPC1A
FRY	2.74168e-105	0.817809	0.302	0.174	9.88487e-101	PCs	FRY
SEM1	7.2825e-105	0.573825	0.535	0.387	2.62563e-100	PCs	SEM1
SMIM12	1.88184e-104	0.791627	0.299	0.174	6.78478e-100	PCs	SMIM12
OSBPL9	6.55595e-104	0.791335	0.421	0.284	2.36368e-99	PCs	OSBPL9
CDKN1B	1.25815e-102	0.839312	0.293	0.17	4.53613e-98	PCs	CDKN1B
YAP1	7.9336e-102	0.684129	0.493	0.354	2.86038e-97	PCs	YAP1
CTBP2	1.66956e-101	0.687823	0.387	0.251	6.01944e-97	PCs	CTBP2
ARPC3	2.33816e-101	0.509677	0.692	0.59	8.43e-97	PCs	ARPC3
POMP	2.84773e-101	0.562365	0.726	0.627	1.02672e-96	PCs	POMP
GBP4	2.82715e-100	1.00542	0.321	0.197	1.0193e-95	PCs	GBP4
ANP32A	3.29758e-100	0.664364	0.44	0.301	1.18891e-95	PCs	ANP32A
HSDL2	5.23502e-100	0.873922	0.278	0.159	1.88743e-95	PCs	HSDL2
RB1	5.87001e-100	0.888544	0.266	0.149	2.11637e-95	PCs	RB1
CD44	8.3813e-100	0.608778	0.544	0.405	3.02179e-95	PCs	CD44
PPP1R12C	2.14872e-99	0.810683	0.275	0.156	7.74699e-95	PCs	PPP1R12C
PTPRK	6.1993e-99	0.792338	0.331	0.204	2.2351e-94	PCs	PTPRK
LGMN	8.49816e-99	0.674797	0.403	0.268	3.06393e-94	PCs	LGMN
DENND5A	5.25405e-98	0.897652	0.265	0.151	1.8943e-93	PCs	DENND5A
CD4	9.34646e-98	0.742517	0.288	0.165	3.36977e-93	PCs	CD4
MLLT6	2.95939e-97	0.760185	0.352	0.223	1.06698e-92	PCs	MLLT6
BCL6	1.06439e-96	0.841817	0.302	0.18	3.83757e-92	PCs	BCL6
CHURC1	2.91414e-96	0.607997	0.544	0.414	1.05066e-91	PCs	CHURC1
ATP5F1C	4.67744e-96	0.599849	0.481	0.345	1.6864e-91	PCs	ATP5F1C
TGFB3	1.93839e-95	0.957232	0.324	0.204	6.98866e-91	PCs	TGFB3
RPS7	8.95319e-95	0.343711	0.962	0.93	3.22798e-90	PCs	RPS7
SLC44A2	1.99069e-94	0.740121	0.332	0.207	7.17722e-90	PCs	SLC44A2
EIF4G2	3.19675e-94	0.423708	0.79	0.705	1.15255e-89	PCs	EIF4G2
ZNF618	7.20598e-94	0.935027	0.253	0.144	2.59805e-89	PCs	ZNF618
SELENOT	1.14182e-93	0.680757	0.346	0.216	4.11673e-89	PCs	SELENOT
SMARCB1	1.58084e-93	0.74721	0.366	0.242	5.69955e-89	PCs	SMARCB1
BMP1	3.45292e-93	0.755497	0.425	0.3	1.24492e-88	PCs	BMP1
MSRB3	1.08267e-92	0.48907	0.59	0.449	3.90347e-88	PCs	MSRB3
GNB1	6.91786e-91	0.525226	0.679	0.561	2.49416e-86	PCs	GNB1
PURB	1.53146e-90	0.77788	0.335	0.213	5.52154e-86	PCs	PURB
APBB2	1.53486e-90	0.814377	0.306	0.188	5.53378e-86	PCs	APBB2
BBX	1.65617e-90	0.566919	0.529	0.399	5.97116e-86	PCs	BBX
PHACTR2	4.42755e-90	0.585317	0.495	0.364	1.59631e-85	PCs	PHACTR2
AKT3	5.84015e-90	0.661443	0.404	0.271	2.10561e-85	PCs	AKT3
NDUFB2	6.5766e-90	0.429536	0.704	0.597	2.37113e-85	PCs	NDUFB2
TMEM184B	1.74437e-89	0.788009	0.325	0.206	6.28917e-85	PCs	TMEM184B
ARHGEF2	3.52707e-89	0.75696	0.298	0.181	1.27165e-84	PCs	ARHGEF2
GBP2	5.44307e-89	0.742471	0.469	0.346	1.96245e-84	PCs	GBP2
ATP5MG	1.38402e-88	0.526977	0.542	0.411	4.98996e-84	PCs	ATP5MG
H2AFJ	1.84238e-88	0.658615	0.576	0.467	6.64251e-84	PCs	H2AFJ
FARP1	2.15239e-88	0.587445	0.449	0.317	7.76024e-84	PCs	FARP1
ENAH	3.97364e-88	0.57694	0.571	0.437	1.43266e-83	PCs	ENAH
REEP3	5.11773e-88	0.62807	0.466	0.34	1.84515e-83	PCs	REEP3
HNRNPU	8.41518e-88	0.433387	0.746	0.642	3.03401e-83	PCs	HNRNPU
IER5L	1.07714e-87	0.752996	0.362	0.237	3.88353e-83	PCs	IER5L
PLEKHA2	3.58634e-87	0.942924	0.255	0.149	1.29302e-82	PCs	PLEKHA2
ATP5F1A	8.23638e-86	0.51048	0.488	0.35	2.96954e-81	PCs	ATP5F1A
LRRFIP2	9.89828e-86	0.689854	0.365	0.244	3.56873e-81	PCs	LRRFIP2
IGFBP2	1.45127e-85	1.02644	0.273	0.166	5.23242e-81	PCs	IGFBP2
HSPA2	3.23084e-85	0.872372	0.291	0.18	1.16485e-80	PCs	HSPA2
FHL3	2.08068e-84	0.713971	0.359	0.24	7.50167e-80	PCs	FHL3
MGST3	2.63034e-84	0.40206	0.795	0.699	9.48341e-80	PCs	MGST3
PHC2	3.34248e-84	0.55518	0.442	0.309	1.2051e-79	PCs	PHC2
ADGRE5	3.57087e-84	0.698937	0.271	0.16	1.28744e-79	PCs	ADGRE5
MACF1	2.21885e-83	0.44597	0.631	0.506	7.99985e-79	PCs	MACF1
BCL2L1	3.42564e-83	0.750436	0.321	0.204	1.23508e-78	PCs	BCL2L1
FMNL3	3.45253e-83	0.792247	0.25	0.145	1.24477e-78	PCs	FMNL3
ARID1A	3.55487e-83	0.664036	0.393	0.269	1.28167e-78	PCs	ARID1A
PPP2R5E	9.36816e-83	0.619893	0.421	0.295	3.3776e-78	PCs	PPP2R5E
SET	1.26726e-82	0.355508	0.776	0.667	4.569e-78	PCs	SET
PDLIM5	4.79214e-82	0.639977	0.645	0.531	1.72776e-77	PCs	PDLIM5
DEK	7.75213e-82	0.420033	0.653	0.533	2.79495e-77	PCs	DEK
TMX3	1.02973e-81	0.649239	0.364	0.241	3.71261e-77	PCs	TMX3
TAGLN2	1.60765e-81	0.405101	0.815	0.746	5.79623e-77	PCs	TAGLN2
GLRX5	2.20778e-81	0.611527	0.372	0.251	7.95992e-77	PCs	GLRX5
RACK1	2.35002e-81	0.399183	0.764	0.652	8.47275e-77	PCs	RACK1
SMC6	3.19639e-81	0.840295	0.304	0.192	1.15243e-76	PCs	SMC6
RAB13	4.90773e-81	0.537058	0.512	0.394	1.76943e-76	PCs	RAB13
MYO1C	5.17597e-81	0.551424	0.497	0.37	1.86614e-76	PCs	MYO1C
MXI1	8.54416e-81	0.682509	0.324	0.208	3.08051e-76	PCs	MXI1
ING1	9.10817e-81	0.878299	0.259	0.155	3.28386e-76	PCs	ING1
SNX6	1.02189e-80	0.545104	0.52	0.405	3.68432e-76	PCs	SNX6
ADD1	1.33856e-80	0.474671	0.628	0.507	4.82605e-76	PCs	ADD1
ITM2C	5.6254e-80	0.536547	0.609	0.5	2.02818e-75	PCs	ITM2C
UFD1	6.38978e-80	0.675167	0.286	0.174	2.30377e-75	PCs	UFD1
BAZ1A	1.31592e-79	0.668255	0.318	0.203	4.74443e-75	PCs	BAZ1A
ARFGAP3	1.494e-79	0.623116	0.412	0.291	5.38647e-75	PCs	ARFGAP3
VSTM4	2.50325e-79	0.700768	0.322	0.207	9.02521e-75	PCs	VSTM4
PDCD10	3.66078e-79	0.646334	0.359	0.244	1.31986e-74	PCs	PDCD10
PHLDB2	9.11031e-79	0.747266	0.353	0.238	3.28463e-74	PCs	PHLDB2
HNRNPA3	1.21216e-78	0.348359	0.771	0.675	4.37031e-74	PCs	HNRNPA3
SGCA	2.45373e-78	0.647534	0.258	0.151	8.84668e-74	PCs	SGCA
ATP5PO	4.73541e-78	0.523627	0.43	0.301	1.7073e-73	PCs	ATP5PO
PICALM	5.34081e-78	0.554214	0.508	0.38	1.92558e-73	PCs	PICALM
BCAR1	7.99371e-78	0.797019	0.31	0.202	2.88205e-73	PCs	BCAR1
DCAF7	9.6782e-78	0.665963	0.36	0.243	3.48938e-73	PCs	DCAF7
ATP5PB	1.3669e-77	0.535134	0.453	0.324	4.92822e-73	PCs	ATP5PB
MAGED2	1.67422e-77	0.462066	0.617	0.507	6.03623e-73	PCs	MAGED2
ACTB	1.87088e-77	0.251081	0.995	0.989	6.74527e-73	PCs	ACTB
CBX6	4.20792e-77	0.58883	0.483	0.359	1.51712e-72	PCs	CBX6
RALBP1	4.55377e-77	0.496617	0.503	0.376	1.64182e-72	PCs	RALBP1
SMTN	9.43666e-77	0.373237	0.421	0.292	3.40229e-72	PCs	SMTN
COX7B	3.55778e-76	0.542781	0.552	0.445	1.28272e-71	PCs	COX7B
CCT8	1.24103e-75	0.579425	0.478	0.364	4.47441e-71	PCs	CCT8
ZBTB38	1.66516e-75	0.510421	0.509	0.391	6.00357e-71	PCs	ZBTB38
CDS2	1.96002e-75	0.743587	0.281	0.175	7.06666e-71	PCs	CDS2
TES	1.28547e-73	0.793965	0.295	0.19	4.63464e-69	PCs	TES
NID2	2.09653e-73	0.882562	0.304	0.203	7.55884e-69	PCs	NID2
PLEKHO1	3.08279e-73	0.682985	0.323	0.212	1.11147e-68	PCs	PLEKHO1
XRCC5	3.19617e-73	0.416981	0.646	0.539	1.15235e-68	PCs	XRCC5
ABI2	7.67087e-73	0.576006	0.432	0.313	2.76565e-68	PCs	ABI2
EVA1B	1.45304e-72	0.723233	0.386	0.28	5.23878e-68	PCs	EVA1B
ZNF580	1.65816e-72	0.641521	0.363	0.25	5.97833e-68	PCs	ZNF580
CCT5	5.26608e-72	0.587159	0.421	0.309	1.89863e-67	PCs	CCT5
PPM1G	8.48237e-72	0.569717	0.438	0.323	3.05823e-67	PCs	PPM1G
UQCRH	2.05709e-71	0.391888	0.704	0.613	7.41662e-67	PCs	UQCRH
BACH1	2.18589e-71	0.674756	0.29	0.185	7.88102e-67	PCs	BACH1
TMOD3	2.48829e-71	0.53607	0.452	0.336	8.97127e-67	PCs	TMOD3
PTPN9	5.461e-71	0.723501	0.251	0.153	1.96891e-66	PCs	PTPN9
FKBP5	1.12002e-70	0.616092	0.414	0.309	4.03812e-66	PCs	FKBP5
CHD4	9.07171e-70	0.659558	0.407	0.297	3.27072e-65	PCs	CHD4
ACTR2	3.70526e-69	0.46597	0.658	0.549	1.33589e-64	PCs	ACTR2
BTG1	4.90909e-69	0.305224	0.717	0.608	1.76992e-64	PCs	BTG1
OSBPL1A	6.3694e-69	0.570731	0.381	0.267	2.29642e-64	PCs	OSBPL1A
PSMA5	7.31663e-69	0.656254	0.364	0.261	2.63794e-64	PCs	PSMA5
SEC14L1	1.87303e-68	0.738656	0.3	0.198	6.75301e-64	PCs	SEC14L1
ATP5PF	2.15856e-68	0.385571	0.569	0.438	7.78247e-64	PCs	ATP5PF
ATP6V1G1	3.47147e-68	0.383173	0.691	0.598	1.2516e-63	PCs	ATP6V1G1
THY1	7.96919e-68	0.756295	0.721	0.676	2.87321e-63	PCs	THY1
OSTM1	1.62392e-67	0.612693	0.322	0.216	5.85486e-63	PCs	OSTM1
CCND2	1.98337e-67	0.519527	0.447	0.33	7.15083e-63	PCs	CCND2
MAP7D3	2.60036e-67	0.677754	0.31	0.209	9.37535e-63	PCs	MAP7D3
ADGRL2	2.96523e-67	0.621737	0.311	0.204	1.06908e-62	PCs	ADGRL2
UBE2E1	1.80589e-66	0.617887	0.373	0.266	6.51097e-62	PCs	UBE2E1
RRAS	2.03171e-66	0.451273	0.538	0.428	7.32513e-62	PCs	RRAS
CSRP1	3.01077e-66	0.370129	0.691	0.592	1.0855e-61	PCs	CSRP1
SELENOK	6.69843e-66	0.427463	0.41	0.286	2.41505e-61	PCs	SELENOK
CCT3	1.0858e-65	0.49448	0.473	0.365	3.91475e-61	PCs	CCT3
FERMT2	1.51515e-65	0.393139	0.611	0.499	5.46271e-61	PCs	FERMT2
ELOB	1.70369e-65	0.424529	0.536	0.419	6.14248e-61	PCs	ELOB
SNRPB	2.63958e-65	0.465099	0.518	0.412	9.51674e-61	PCs	SNRPB
NDUFS6	4.8219e-65	0.452713	0.553	0.446	1.73849e-60	PCs	NDUFS6
SRGN	5.65169e-65	0.549533	0.269	0.171	2.03766e-60	PCs	SRGN
RNF5	8.67679e-65	0.641492	0.337	0.234	3.12833e-60	PCs	RNF5
TRIM38	8.76614e-65	0.670847	0.289	0.189	3.16055e-60	PCs	TRIM38
MAML2	8.77158e-65	0.600814	0.322	0.217	3.16251e-60	PCs	MAML2
NPTN	9.7479e-65	0.449455	0.542	0.424	3.51451e-60	PCs	NPTN
RAD23A	1.84781e-64	0.450598	0.57	0.461	6.66209e-60	PCs	RAD23A
ZNF532	2.10937e-64	0.685807	0.342	0.238	7.60511e-60	PCs	ZNF532
NDUFA12	2.18309e-64	0.449448	0.522	0.412	7.87089e-60	PCs	NDUFA12
TPI1	3.15914e-64	0.28527	0.778	0.7	1.139e-59	PCs	TPI1
GNAI1	3.84871e-64	0.610392	0.31	0.208	1.38761e-59	PCs	GNAI1
BCAP29	4.58318e-64	0.483524	0.459	0.346	1.65242e-59	PCs	BCAP29
NSD3	5.34893e-64	0.465858	0.416	0.295	1.9285e-59	PCs	NSD3
NECTIN2	6.94683e-64	0.556197	0.32	0.213	2.50461e-59	PCs	NECTIN2
ELOVL5	1.25138e-63	0.586233	0.35	0.245	4.51173e-59	PCs	ELOVL5
UBE2D2	1.42561e-63	0.393243	0.597	0.49	5.13988e-59	PCs	UBE2D2
FXYD6	2.96187e-63	0.493175	0.416	0.303	1.06787e-58	PCs	FXYD6
DDA1	4.097e-63	0.658175	0.282	0.185	1.47713e-58	PCs	DDA1
THOC2	4.74318e-63	0.535971	0.426	0.318	1.71011e-58	PCs	THOC2
EPN2	6.41189e-63	0.558534	0.331	0.225	2.31174e-58	PCs	EPN2
RTRAF	1.05596e-62	0.47561	0.425	0.31	3.80716e-58	PCs	RTRAF
CFL2	1.16221e-62	0.508117	0.356	0.247	4.19023e-58	PCs	CFL2
AKAP13	1.3247e-62	0.38949	0.608	0.501	4.77606e-58	PCs	AKAP13
RB1CC1	2.90863e-62	0.516448	0.432	0.321	1.04868e-57	PCs	RB1CC1
MAP4	2.97717e-62	0.357124	0.64	0.536	1.07339e-57	PCs	MAP4
TUSC1	4.23024e-62	0.692819	0.281	0.185	1.52517e-57	PCs	TUSC1
SP100	1.0206e-61	0.573546	0.478	0.378	3.67968e-57	PCs	SP100
ADAM9	1.60137e-61	0.604716	0.4	0.296	5.77358e-57	PCs	ADAM9
SMIM10	2.58074e-61	0.623406	0.289	0.19	9.3046e-57	PCs	SMIM10
UBE2A	3.16609e-61	0.567445	0.42	0.315	1.1415e-56	PCs	UBE2A
HOOK3	3.57303e-61	0.488005	0.464	0.354	1.28822e-56	PCs	HOOK3
LDHB	3.61172e-61	0.502203	0.541	0.442	1.30217e-56	PCs	LDHB
BST2	9.33383e-61	0.293996	0.711	0.589	3.36522e-56	PCs	BST2
RTL8A	1.13975e-60	0.519223	0.369	0.258	4.10924e-56	PCs	RTL8A
ZNF703	1.98876e-60	0.541019	0.368	0.261	7.17029e-56	PCs	ZNF703
SBDS	3.07724e-59	0.31829	0.677	0.577	1.10947e-54	PCs	SBDS
TAX1BP1	4.64069e-59	0.40689	0.579	0.475	1.67316e-54	PCs	TAX1BP1
H1F0	1.90025e-58	0.434416	0.507	0.395	6.85117e-54	PCs	H1F0
NBDY	2.53593e-58	0.549863	0.289	0.19	9.14306e-54	PCs	NBDY
AKIRIN1	2.66037e-58	0.644898	0.291	0.198	9.59171e-54	PCs	AKIRIN1
TUSC3	7.38842e-58	0.565404	0.325	0.228	2.66382e-53	PCs	TUSC3
CCT6A	8.27244e-58	0.486592	0.446	0.344	2.98254e-53	PCs	CCT6A
BAZ2A	1.20438e-57	0.593406	0.32	0.222	4.34226e-53	PCs	BAZ2A
SLC25A6	1.27344e-57	0.280193	0.858	0.785	4.59127e-53	PCs	SLC25A6
TBC1D2B	3.7588e-57	0.491025	0.36	0.254	1.3552e-52	PCs	TBC1D2B
CENPB	4.50022e-57	0.549947	0.314	0.215	1.62251e-52	PCs	CENPB
CRISPLD2	5.31917e-57	0.275568	0.726	0.61	1.91777e-52	PCs	CRISPLD2
UBE2M	8.21104e-57	0.506231	0.333	0.231	2.96041e-52	PCs	UBE2M
PSMD8	9.31794e-57	0.464388	0.538	0.448	3.35949e-52	PCs	PSMD8
ATP5PD	1.60558e-56	0.353425	0.553	0.429	5.78875e-52	PCs	ATP5PD
COX7A1	2.66039e-56	0.465681	0.54	0.43	9.59177e-52	PCs	COX7A1
GLUD1	3.89788e-56	0.436736	0.428	0.323	1.40534e-51	PCs	GLUD1
VASN	4.03331e-56	0.510515	0.449	0.346	1.45417e-51	PCs	VASN
FYTTD1	1.16875e-55	0.543419	0.363	0.263	4.21381e-51	PCs	FYTTD1
MED13L	1.46638e-55	0.543259	0.37	0.266	5.28687e-51	PCs	MED13L
PRKACA	1.7578e-55	0.593076	0.319	0.223	6.33756e-51	PCs	PRKACA
VPS4B	1.79882e-55	0.556014	0.333	0.235	6.48545e-51	PCs	VPS4B
IQSEC1	2.01203e-55	0.571614	0.275	0.182	7.25416e-51	PCs	IQSEC1
EZR	2.21903e-55	0.393235	0.286	0.19	8.00048e-51	PCs	EZR
CTNNA1	2.33908e-55	0.400505	0.541	0.44	8.43333e-51	PCs	CTNNA1
STARD7	3.29332e-55	0.666747	0.262	0.174	1.18737e-50	PCs	STARD7
RHOC	3.48225e-55	0.353305	0.621	0.527	1.25549e-50	PCs	RHOC
PLEKHB2	5.26327e-55	0.627003	0.253	0.166	1.89762e-50	PCs	PLEKHB2
NCOR1	7.40904e-55	0.42626	0.453	0.35	2.67126e-50	PCs	NCOR1
KLHL42	9.21481e-55	0.597617	0.291	0.198	3.32231e-50	PCs	KLHL42
MCRIP1	1.62036e-54	0.480623	0.345	0.243	5.84206e-50	PCs	MCRIP1
MFSD10	4.86792e-54	0.523207	0.386	0.29	1.75508e-49	PCs	MFSD10
SYNE1	6.50138e-54	0.475483	0.411	0.306	2.34401e-49	PCs	SYNE1
TSPAN3	7.10004e-54	0.451076	0.501	0.399	2.55985e-49	PCs	TSPAN3
SKA2	2.41482e-53	0.579933	0.303	0.212	8.70638e-49	PCs	SKA2
DAG1	2.61235e-53	0.546456	0.294	0.202	9.41855e-49	PCs	DAG1
GSK3B	3.71212e-53	0.641441	0.272	0.184	1.33837e-48	PCs	GSK3B
DNAJB4	4.43484e-53	0.552689	0.399	0.299	1.59894e-48	PCs	DNAJB4
MRPL34	4.44986e-53	0.460374	0.465	0.364	1.60435e-48	PCs	MRPL34
MXD4	7.69524e-53	0.553692	0.314	0.221	2.77444e-48	PCs	MXD4
OPTN	1.11066e-52	0.414538	0.548	0.449	4.00436e-48	PCs	OPTN
BCL9L	1.38613e-52	0.488965	0.363	0.262	4.99757e-48	PCs	BCL9L
UBE2E2	1.42298e-52	0.597942	0.336	0.243	5.13042e-48	PCs	UBE2E2
TNIP1	1.78014e-52	0.59791	0.334	0.243	6.4181e-48	PCs	TNIP1
DLGAP4	3.03955e-52	0.498668	0.388	0.289	1.09588e-47	PCs	DLGAP4
SUSD6	5.46928e-52	0.55736	0.35	0.253	1.97189e-47	PCs	SUSD6
ZBTB10	5.56029e-52	0.614873	0.261	0.174	2.00471e-47	PCs	ZBTB10
2024-09-02	7.36591e-52	0.310343	0.754	0.677	2.6557e-47	PCs	2024-09-02
CCDC107	7.39014e-52	0.434571	0.435	0.336	2.66444e-47	PCs	CCDC107
MTMR2	1.12947e-51	0.597536	0.275	0.188	4.0722e-47	PCs	MTMR2
CCND1	1.32671e-51	0.570155	0.373	0.276	4.78331e-47	PCs	CCND1
BDP1	1.73419e-51	0.496791	0.33	0.236	6.25244e-47	PCs	BDP1
AGO2	2.27945e-51	0.499198	0.295	0.202	8.21833e-47	PCs	AGO2
CRK	2.40241e-51	0.45587	0.375	0.278	8.66165e-47	PCs	CRK
TOMM20	3.17431e-51	0.335763	0.64	0.546	1.14446e-46	PCs	TOMM20
HMOX2	1.54491e-50	0.741795	0.257	0.177	5.57002e-46	PCs	HMOX2
TMEM242	2.16223e-50	0.582637	0.277	0.189	7.7957e-46	PCs	TMEM242
DICER1	2.89343e-50	0.4858	0.312	0.218	1.0432e-45	PCs	DICER1
ATP5MF	4.18816e-50	0.364473	0.478	0.363	1.51e-45	PCs	ATP5MF
PWWP2A	6.73425e-50	0.566503	0.256	0.17	2.42796e-45	PCs	PWWP2A
DEPP1	1.11991e-49	0.42946	0.292	0.198	4.03772e-45	PCs	DEPP1
TGFB1	1.7721e-49	0.535352	0.333	0.24	6.38912e-45	PCs	TGFB1
NDUFB10	2.01728e-49	0.361079	0.555	0.462	7.2731e-45	PCs	NDUFB10
PJA2	2.05839e-49	0.394826	0.516	0.416	7.42132e-45	PCs	PJA2
DMWD	2.15409e-49	0.517878	0.267	0.18	7.76635e-45	PCs	DMWD
MRPL32	2.53187e-49	0.500532	0.39	0.295	9.12839e-45	PCs	MRPL32
ELOC	7.76757e-49	0.461421	0.354	0.255	2.80052e-44	PCs	ELOC
SETBP1	7.78211e-49	0.525562	0.266	0.18	2.80576e-44	PCs	SETBP1
ATRX	1.06706e-48	0.382822	0.591	0.504	3.84718e-44	PCs	ATRX
KDM5A	1.38727e-48	0.48524	0.342	0.247	5.00166e-44	PCs	KDM5A
PIP4K2A	1.78519e-48	0.533083	0.282	0.195	6.43633e-44	PCs	PIP4K2A
GNA11	2.19085e-48	0.486211	0.297	0.207	7.89891e-44	PCs	GNA11
COX6A1	2.27133e-48	0.28926	0.729	0.64	8.18904e-44	PCs	COX6A1
TMEM204	2.58715e-48	0.459375	0.37	0.274	9.32772e-44	PCs	TMEM204
EIF3K	4.96221e-48	0.339496	0.659	0.573	1.78908e-43	PCs	EIF3K
GADD45GIP1	7.30088e-48	0.473989	0.466	0.375	2.63226e-43	PCs	GADD45GIP1
SERINC3	7.44513e-48	0.37077	0.574	0.478	2.68427e-43	PCs	SERINC3
CTCF	8.13126e-48	0.589844	0.282	0.196	2.93165e-43	PCs	CTCF
RAB21	8.71944e-48	0.518607	0.35	0.257	3.14371e-43	PCs	RAB21
LIX1L	9.5239e-48	0.550723	0.327	0.238	3.43375e-43	PCs	LIX1L
ZHX1	3.37612e-47	0.562189	0.282	0.197	1.21723e-42	PCs	ZHX1
RAN	5.30905e-47	0.294661	0.716	0.641	1.91412e-42	PCs	RAN
GSTK1	5.64717e-47	0.407043	0.486	0.392	2.03603e-42	PCs	GSTK1
STK24	1.57402e-46	0.374034	0.426	0.327	5.67498e-42	PCs	STK24
TMEM50A	1.84853e-46	0.306143	0.676	0.586	6.66469e-42	PCs	TMEM50A
NBEAL1	2.4704e-46	0.381323	0.514	0.409	8.90677e-42	PCs	NBEAL1
EIF4EBP2	2.85254e-46	0.579947	0.384	0.295	1.02846e-41	PCs	EIF4EBP2
ILK	3.14556e-46	0.337952	0.562	0.469	1.1341e-41	PCs	ILK
CALHM2	4.47149e-46	0.575792	0.261	0.179	1.61215e-41	PCs	CALHM2
COPS9	4.63609e-46	0.417643	0.363	0.264	1.67149e-41	PCs	COPS9
WASF2	7.63385e-46	0.299246	0.662	0.576	2.75231e-41	PCs	WASF2
ANP32B	8.73524e-46	0.258432	0.67	0.566	3.1494e-41	PCs	ANP32B
NDUFS2	8.75107e-46	0.416907	0.37	0.277	3.15511e-41	PCs	NDUFS2
TKT	8.75494e-46	0.458442	0.385	0.296	3.15651e-41	PCs	TKT
PPP1R18	1.05197e-45	0.512995	0.418	0.328	3.79279e-41	PCs	PPP1R18
AIG1	1.40382e-45	0.536681	0.358	0.271	5.06132e-41	PCs	AIG1
SERBP1	1.55924e-45	0.2945	0.707	0.628	5.62169e-41	PCs	SERBP1
FBXL3	1.82358e-45	0.493014	0.351	0.261	6.57474e-41	PCs	FBXL3
RERG	2.244e-45	0.445725	0.293	0.204	8.09053e-41	PCs	RERG
ZNF24	3.02844e-45	0.518645	0.347	0.258	1.09187e-40	PCs	ZNF24
SPTSSA	3.31194e-45	0.344241	0.451	0.357	1.19409e-40	PCs	SPTSSA
CCDC92	4.06244e-45	0.594007	0.284	0.2	1.46467e-40	PCs	CCDC92
CEP350	4.3515e-45	0.478194	0.324	0.236	1.56889e-40	PCs	CEP350
PTPRA	8.29426e-45	0.420354	0.429	0.334	2.99041e-40	PCs	PTPRA
MAPKAPK2	8.67193e-45	0.423488	0.377	0.284	3.12658e-40	PCs	MAPKAPK2
NCL	1.29861e-44	0.268755	0.759	0.687	4.682e-40	PCs	NCL
PSMC4	1.32034e-44	0.46443	0.361	0.273	4.76035e-40	PCs	PSMC4
RAB2A	1.35011e-44	0.27727	0.73	0.657	4.86768e-40	PCs	RAB2A
CRIM1	1.55668e-44	0.562546	0.421	0.328	5.61245e-40	PCs	CRIM1
RBX1	1.66596e-44	0.334845	0.598	0.508	6.00645e-40	PCs	RBX1
SH3GLB1	1.6795e-44	0.301403	0.59	0.493	6.05526e-40	PCs	SH3GLB1
SMIM26	1.81073e-44	0.420499	0.299	0.209	6.5284e-40	PCs	SMIM26
PKN2	2.58446e-44	0.451421	0.283	0.199	9.31801e-40	PCs	PKN2
POR	2.96052e-44	0.559005	0.281	0.2	1.06739e-39	PCs	POR
UBXN1	3.14825e-44	0.397806	0.481	0.392	1.13507e-39	PCs	UBXN1
AP2M1	3.19093e-44	0.317236	0.661	0.58	1.15046e-39	PCs	AP2M1
SLAIN2	3.79206e-44	0.543572	0.323	0.236	1.36719e-39	PCs	SLAIN2
BRD7	4.42176e-44	0.472131	0.312	0.224	1.59422e-39	PCs	BRD7
SLC38A2	7.69972e-44	0.39234	0.615	0.529	2.77606e-39	PCs	SLC38A2
ATP5MC1	8.59401e-44	0.40498	0.361	0.265	3.09849e-39	PCs	ATP5MC1
HSPB8	1.23701e-43	0.666192	0.275	0.196	4.45991e-39	PCs	HSPB8
NT5C3B	1.3571e-43	0.602442	0.256	0.179	4.89288e-39	PCs	NT5C3B
ERBIN	1.78896e-43	0.494296	0.251	0.17	6.4499e-39	PCs	ERBIN
COX7A2	1.83054e-43	0.306632	0.66	0.571	6.59984e-39	PCs	COX7A2
ATP5IF1	4.57457e-43	0.326222	0.462	0.354	1.64931e-38	PCs	ATP5IF1
TRIR	4.73195e-43	0.279166	0.559	0.448	1.70606e-38	PCs	TRIR
NAPA	5.10812e-43	0.487997	0.404	0.317	1.84168e-38	PCs	NAPA
AES	5.99945e-43	0.319318	0.676	0.592	2.16304e-38	PCs	AES
PPP1CA	6.21929e-43	0.453215	0.375	0.289	2.2423e-38	PCs	PPP1CA
UBE2N	1.55246e-42	0.394455	0.447	0.358	5.59723e-38	PCs	UBE2N
TRIM44	1.65909e-42	0.482614	0.357	0.27	5.98168e-38	PCs	TRIM44
CPEB4	2.07729e-42	0.571363	0.261	0.182	7.48946e-38	PCs	CPEB4
PAFAH1B1	3.25913e-42	0.398395	0.446	0.355	1.17505e-37	PCs	PAFAH1B1
SMAP1	5.10031e-42	0.537939	0.318	0.237	1.83887e-37	PCs	SMAP1
ALKBH7	5.35696e-42	0.456892	0.414	0.328	1.9314e-37	PCs	ALKBH7
ATP6V0D1	5.51173e-42	0.472895	0.382	0.296	1.9872e-37	PCs	ATP6V0D1
TEAD2	7.97103e-42	0.560664	0.274	0.194	2.87387e-37	PCs	TEAD2
SRSF9	1.07977e-41	0.349594	0.544	0.461	3.89302e-37	PCs	SRSF9
MALAT1	1.09721e-41	0.439615	0.994	0.993	3.9559e-37	PCs	MALAT1
AAK1	1.39033e-41	0.512363	0.282	0.202	5.01268e-37	PCs	AAK1
TPR	2.58653e-41	0.372109	0.549	0.462	9.32549e-37	PCs	TPR
NDUFA6	3.11999e-41	0.402327	0.422	0.336	1.12488e-36	PCs	NDUFA6
BCL7B	3.70656e-41	0.610214	0.259	0.183	1.33636e-36	PCs	BCL7B
MAPRE1	3.93294e-41	0.398381	0.416	0.326	1.41798e-36	PCs	MAPRE1
HNRNPR	4.42897e-41	0.310428	0.59	0.504	1.59682e-36	PCs	HNRNPR
ANKRD10	4.57263e-41	0.412798	0.483	0.396	1.64862e-36	PCs	ANKRD10
RUSC1	1.06016e-40	0.583191	0.259	0.183	3.82231e-36	PCs	RUSC1
PTPN1	1.55751e-40	0.42905	0.322	0.238	5.61543e-36	PCs	PTPN1
IK	1.81019e-40	0.354872	0.458	0.368	6.52645e-36	PCs	IK
MAP2K2	2.13574e-40	0.495981	0.295	0.214	7.7002e-36	PCs	MAP2K2
HMGN3	2.56642e-40	0.322109	0.505	0.413	9.25296e-36	PCs	HMGN3
ATP5MPL	3.04032e-40	0.305756	0.434	0.334	1.09616e-35	PCs	ATP5MPL
XRN2	3.72987e-40	0.413697	0.429	0.341	1.34477e-35	PCs	XRN2
RTF2	4.26108e-40	0.3899	0.295	0.209	1.53629e-35	PCs	RTF2
SMC1A	6.45041e-40	0.479958	0.272	0.193	2.32563e-35	PCs	SMC1A
WDR60	1.04558e-39	0.446752	0.271	0.192	3.76973e-35	PCs	WDR60
YY1	1.06903e-39	0.325503	0.515	0.423	3.85429e-35	PCs	YY1
PPA1	1.30932e-39	0.382025	0.533	0.447	4.72064e-35	PCs	PPA1
ACO2	1.33736e-39	0.518077	0.321	0.241	4.82171e-35	PCs	ACO2
SHOC2	2.43964e-39	0.516977	0.311	0.231	8.79589e-35	PCs	SHOC2
MAP1LC3A	3.09221e-39	0.395193	0.451	0.365	1.11487e-34	PCs	MAP1LC3A
HNRNPAB	3.18443e-39	0.357189	0.492	0.402	1.14811e-34	PCs	HNRNPAB
COMT	3.77101e-39	0.257654	0.599	0.518	1.3596e-34	PCs	COMT
KMT2E	4.59538e-39	0.280675	0.566	0.475	1.65682e-34	PCs	KMT2E
PSMD4	4.64619e-39	0.335563	0.483	0.393	1.67514e-34	PCs	PSMD4
NCOA4	5.79158e-39	0.459993	0.368	0.284	2.0881e-34	PCs	NCOA4
AKT1	9.23607e-39	0.412443	0.379	0.292	3.32997e-34	PCs	AKT1
PSMA7	1.10184e-38	0.290409	0.673	0.598	3.97259e-34	PCs	PSMA7
DNM1L	1.53971e-38	0.525269	0.259	0.184	5.55127e-34	PCs	DNM1L
NSD1	2.10564e-38	0.44681	0.282	0.204	7.59168e-34	PCs	NSD1
EIF5A	3.17169e-38	0.304317	0.603	0.528	1.14352e-33	PCs	EIF5A
SRSF4	3.2276e-38	0.306007	0.501	0.411	1.16368e-33	PCs	SRSF4
CYC1	3.36235e-38	0.398487	0.4	0.318	1.21226e-33	PCs	CYC1
CLINT1	3.8948e-38	0.451113	0.329	0.247	1.40423e-33	PCs	CLINT1
GEM	7.43006e-38	0.267484	0.546	0.442	2.67883e-33	PCs	GEM
DDX3X	8.41953e-38	0.275123	0.583	0.496	3.03558e-33	PCs	DDX3X
PON2	1.20783e-37	0.348031	0.273	0.196	4.35473e-33	PCs	PON2
PCM1	1.40245e-37	0.364296	0.481	0.391	5.05638e-33	PCs	PCM1
GNB2	1.69045e-37	0.355327	0.491	0.411	6.09475e-33	PCs	GNB2
CHORDC1	2.12776e-37	0.424464	0.284	0.206	7.67142e-33	PCs	CHORDC1
CDV3	2.16675e-37	0.394762	0.409	0.321	7.81201e-33	PCs	CDV3
VPS36	2.41537e-37	0.39925	0.325	0.242	8.70839e-33	PCs	VPS36
PTBP3	2.51367e-37	0.410723	0.356	0.27	9.06278e-33	PCs	PTBP3
IDH2	2.88687e-37	0.495442	0.255	0.182	1.04083e-32	PCs	IDH2
NDUFV3	3.70455e-37	0.431968	0.305	0.227	1.33564e-32	PCs	NDUFV3
2024-03-07	6.91805e-37	0.440587	0.312	0.233	2.49424e-32	PCs	2024-03-07
CS	8.75067e-37	0.471587	0.285	0.208	3.15497e-32	PCs	CS
KAT6B	8.96487e-37	0.477507	0.271	0.196	3.23219e-32	PCs	KAT6B
BIRC6	9.40402e-37	0.42958	0.284	0.207	3.39053e-32	PCs	BIRC6
CHD6	9.44004e-37	0.42502	0.27	0.194	3.40351e-32	PCs	CHD6
ETV6	9.57378e-37	0.501717	0.267	0.192	3.45173e-32	PCs	ETV6
LOXL2	1.4476e-36	0.601349	0.439	0.35	5.21917e-32	PCs	LOXL2
ACSL3	1.5299e-36	0.414338	0.347	0.264	5.51589e-32	PCs	ACSL3
CCT2	1.92205e-36	0.364108	0.459	0.375	6.92975e-32	PCs	CCT2
VDAC2	2.83395e-36	0.281054	0.56	0.48	1.02175e-31	PCs	VDAC2
COX5A	2.87955e-36	0.367918	0.455	0.374	1.03819e-31	PCs	COX5A
PSME1	3.1654e-36	0.288169	0.602	0.518	1.14125e-31	PCs	PSME1
NDUFS1	3.22589e-36	0.449205	0.318	0.238	1.16306e-31	PCs	NDUFS1
2024-09-08	3.25805e-36	0.412263	0.385	0.302	1.17466e-31	PCs	2024-09-08
RBM3	3.35406e-36	0.268375	0.719	0.651	1.20927e-31	PCs	RBM3
CHRAC1	3.40102e-36	0.462242	0.25	0.177	1.22621e-31	PCs	CHRAC1
MAZ	4.89227e-36	0.351536	0.372	0.287	1.76386e-31	PCs	MAZ
CELF1	5.38585e-36	0.399501	0.373	0.29	1.94181e-31	PCs	CELF1
ANO6	5.71949e-36	0.436983	0.322	0.243	2.06211e-31	PCs	ANO6
SPRED1	5.946e-36	0.463814	0.319	0.241	2.14377e-31	PCs	SPRED1
DR1	6.91386e-36	0.455754	0.317	0.238	2.49272e-31	PCs	DR1
KMT2C	7.89621e-36	0.392328	0.326	0.244	2.8469e-31	PCs	KMT2C
NDUFAB1	8.10177e-36	0.299261	0.526	0.444	2.92101e-31	PCs	NDUFAB1
DYNC1I2	1.28607e-35	0.308458	0.615	0.541	4.63679e-31	PCs	DYNC1I2
R3HDM2	1.31625e-35	0.414481	0.325	0.246	4.7456e-31	PCs	R3HDM2
ADAM10	1.46778e-35	0.44351	0.31	0.234	5.29193e-31	PCs	ADAM10
HLA-E	1.49937e-35	0.280977	0.796	0.741	5.40583e-31	PCs	HLA-E
HK1	1.61895e-35	0.471433	0.282	0.207	5.83697e-31	PCs	HK1
DTX3	1.74436e-35	0.481508	0.304	0.227	6.28913e-31	PCs	DTX3
IER5	2.34984e-35	0.396363	0.338	0.254	8.4721e-31	PCs	IER5
COX4I1	3.10868e-35	0.253756	0.753	0.696	1.1208e-30	PCs	COX4I1
CORO1B	3.4405e-35	0.418216	0.334	0.255	1.24044e-30	PCs	CORO1B
ANKRD11	3.67039e-35	0.307183	0.496	0.41	1.32332e-30	PCs	ANKRD11
DYNC1LI1	3.94219e-35	0.445703	0.262	0.189	1.42132e-30	PCs	DYNC1LI1
MTUS1	4.17911e-35	0.503461	0.26	0.188	1.50674e-30	PCs	MTUS1
ELOVL1	4.85445e-35	0.559786	0.259	0.19	1.75022e-30	PCs	ELOVL1
CAMTA1	4.89498e-35	0.274146	0.509	0.42	1.76484e-30	PCs	CAMTA1
PDS5B	5.15202e-35	0.39662	0.285	0.209	1.85751e-30	PCs	PDS5B
PITPNB	5.63213e-35	0.364879	0.361	0.28	2.03061e-30	PCs	PITPNB
2024-09-10	6.05972e-35	0.355321	0.365	0.282	2.18477e-30	PCs	2024-09-10
SUGT1	8.14154e-35	0.396145	0.351	0.272	2.93535e-30	PCs	SUGT1
TMX1	9.99245e-35	0.396846	0.311	0.233	3.60268e-30	PCs	TMX1
FAM210B	1.31445e-34	0.435913	0.387	0.309	4.73911e-30	PCs	FAM210B
DDX46	1.55831e-34	0.340309	0.425	0.343	5.61833e-30	PCs	DDX46
SLC40A1	3.4974e-34	0.374951	0.287	0.209	1.26095e-29	PCs	SLC40A1
GBP1	3.69691e-34	0.50868	0.356	0.28	1.33288e-29	PCs	GBP1
CASC3	4.06922e-34	0.474805	0.25	0.179	1.46712e-29	PCs	CASC3
SERPINB6	4.19121e-34	0.307876	0.533	0.453	1.5111e-29	PCs	SERPINB6
PRRC2B	4.36626e-34	0.333536	0.411	0.325	1.57421e-29	PCs	PRRC2B
TWISTNB	5.49392e-34	0.428282	0.263	0.191	1.98078e-29	PCs	TWISTNB
SAR1B	7.44715e-34	0.447153	0.301	0.227	2.685e-29	PCs	SAR1B
LPGAT1	7.91718e-34	0.448126	0.291	0.216	2.85446e-29	PCs	LPGAT1
ACADVL	9.85052e-34	0.282602	0.524	0.44	3.55151e-29	PCs	ACADVL
PSMD6	1.0581e-33	0.433081	0.295	0.221	3.81487e-29	PCs	PSMD6
TMEM30A	1.08144e-33	0.26501	0.517	0.431	3.89904e-29	PCs	TMEM30A
ICMT	1.14338e-33	0.460111	0.282	0.209	4.12233e-29	PCs	ICMT
ISCA1	1.24975e-33	0.460067	0.306	0.232	4.50584e-29	PCs	ISCA1
NFIL3	1.29479e-33	0.482978	0.262	0.191	4.66822e-29	PCs	NFIL3
HNRNPM	1.41348e-33	0.286995	0.57	0.493	5.09615e-29	PCs	HNRNPM
CALCOCO2	1.73074e-33	0.370306	0.439	0.358	6.24002e-29	PCs	CALCOCO2
NCKAP1	1.8155e-33	0.32867	0.468	0.387	6.54562e-29	PCs	NCKAP1
PLEKHA3	2.53257e-33	0.429645	0.293	0.219	9.13092e-29	PCs	PLEKHA3
PAK2	3.42066e-33	0.356788	0.404	0.322	1.23329e-28	PCs	PAK2
DDX21	3.60492e-33	0.320457	0.474	0.391	1.29972e-28	PCs	DDX21
MOB4	4.1165e-33	0.447464	0.296	0.223	1.48416e-28	PCs	MOB4
EMC2	5.31029e-33	0.48592	0.285	0.214	1.91457e-28	PCs	EMC2
PDHB	7.27319e-33	0.418924	0.374	0.298	2.62228e-28	PCs	PDHB
HDAC1	8.53774e-33	0.422193	0.267	0.195	3.0782e-28	PCs	HDAC1
NDUFV2	1.06294e-32	0.332907	0.471	0.395	3.83231e-28	PCs	NDUFV2
SETD2	1.099e-32	0.42207	0.281	0.208	3.96232e-28	PCs	SETD2
CDC5L	1.12312e-32	0.394711	0.352	0.275	4.0493e-28	PCs	CDC5L
DKK3	1.14001e-32	0.269874	0.6	0.508	4.1102e-28	PCs	DKK3
SNRNP200	1.1846e-32	0.408833	0.307	0.232	4.27097e-28	PCs	SNRNP200
DNTTIP2	1.22009e-32	0.424673	0.258	0.188	4.39893e-28	PCs	DNTTIP2
RAB11B	1.36314e-32	0.383359	0.559	0.49	4.91467e-28	PCs	RAB11B
ZNHIT1	1.55869e-32	0.31353	0.564	0.489	5.61972e-28	PCs	ZNHIT1
SYF2	1.92203e-32	0.291687	0.528	0.448	6.92969e-28	PCs	SYF2
MAT2A	2.2652e-32	0.336543	0.394	0.313	8.16695e-28	PCs	MAT2A
CUX1	2.7286e-32	0.370043	0.436	0.356	9.83771e-28	PCs	CUX1
C16orf72	4.57863e-32	0.386275	0.348	0.273	1.65078e-27	PCs	C16orf72
SMARCA4	4.7907e-32	0.433165	0.276	0.205	1.72724e-27	PCs	SMARCA4
NOL7	5.63225e-32	0.341939	0.432	0.354	2.03065e-27	PCs	NOL7
NUTF2	6.1095e-32	0.396537	0.448	0.372	2.20272e-27	PCs	NUTF2
UBE2K	6.49148e-32	0.377662	0.397	0.32	2.34044e-27	PCs	UBE2K
PSMD7	7.81407e-32	0.39876	0.42	0.346	2.81729e-27	PCs	PSMD7
RBM17	9.57247e-32	0.338293	0.446	0.369	3.45126e-27	PCs	RBM17
MOB1A	9.75068e-32	0.321586	0.447	0.365	3.51551e-27	PCs	MOB1A
TANC1	1.06806e-31	0.367027	0.261	0.19	3.85078e-27	PCs	TANC1
CCDC82	1.18553e-31	0.431064	0.284	0.214	4.2743e-27	PCs	CCDC82
CCDC88A	1.19457e-31	0.355606	0.351	0.273	4.3069e-27	PCs	CCDC88A
TMED5	1.32771e-31	0.477369	0.266	0.197	4.78693e-27	PCs	TMED5
TEAD3	1.6448e-31	0.340118	0.328	0.251	5.93016e-27	PCs	TEAD3
PRPF40A	1.719e-31	0.309425	0.461	0.38	6.19767e-27	PCs	PRPF40A
PPP1R14B	2.38914e-31	0.330831	0.421	0.341	8.61381e-27	PCs	PPP1R14B
TROVE2	2.76296e-31	0.34012	0.406	0.328	9.96158e-27	PCs	TROVE2
CDC73	3.03365e-31	0.460451	0.268	0.199	1.09375e-26	PCs	CDC73
NDUFB3	3.13548e-31	0.353499	0.435	0.359	1.13047e-26	PCs	NDUFB3
SNW1	3.40912e-31	0.352905	0.37	0.292	1.22912e-26	PCs	SNW1
ID1	3.5225e-31	0.346305	0.343	0.267	1.27e-26	PCs	ID1
EXOSC6	3.78633e-31	0.430025	0.25	0.181	1.36512e-26	PCs	EXOSC6
TRIP12	3.83645e-31	0.389231	0.327	0.254	1.38319e-26	PCs	TRIP12
BOD1L1	4.50866e-31	0.278285	0.431	0.348	1.62555e-26	PCs	BOD1L1
PARP14	4.86132e-31	0.35148	0.322	0.247	1.7527e-26	PCs	PARP14
STAT6	4.9302e-31	0.343611	0.342	0.264	1.77753e-26	PCs	STAT6
ZNF148	5.66057e-31	0.420942	0.334	0.262	2.04086e-26	PCs	ZNF148
IPO7	8.86724e-31	0.329081	0.411	0.331	3.19699e-26	PCs	IPO7
STRAP	1.03287e-30	0.368966	0.396	0.323	3.72392e-26	PCs	STRAP
NDUFA1	1.06845e-30	0.265007	0.701	0.638	3.85218e-26	PCs	NDUFA1
PURA	1.26486e-30	0.28418	0.456	0.373	4.56032e-26	PCs	PURA
FEM1B	1.32834e-30	0.366414	0.253	0.184	4.78919e-26	PCs	FEM1B
ELK4	1.4859e-30	0.469788	0.252	0.185	5.35725e-26	PCs	ELK4
DYNC1H1	1.77893e-30	0.292426	0.489	0.411	6.41376e-26	PCs	DYNC1H1
CDC42BPB	1.85617e-30	0.408161	0.259	0.19	6.69223e-26	PCs	CDC42BPB
CCDC85B	2.13478e-30	0.438076	0.406	0.338	7.69673e-26	PCs	CCDC85B
ADNP	2.29691e-30	0.432597	0.274	0.204	8.28128e-26	PCs	ADNP
ARPP19	2.40901e-30	0.36489	0.353	0.28	8.68544e-26	PCs	ARPP19
CCDC50	2.69433e-30	0.366667	0.428	0.351	9.71414e-26	PCs	CCDC50
MIER1	3.3205e-30	0.339252	0.408	0.331	1.19717e-25	PCs	MIER1
SZRD1	3.46069e-30	0.398227	0.351	0.278	1.24772e-25	PCs	SZRD1
PSMA3	3.76204e-30	0.320921	0.48	0.405	1.35637e-25	PCs	PSMA3
MBD2	4.29005e-30	0.334705	0.338	0.261	1.54673e-25	PCs	MBD2
SMC4	4.7242e-30	0.253364	0.297	0.223	1.70326e-25	PCs	SMC4
BAG1	5.01792e-30	0.398558	0.325	0.254	1.80916e-25	PCs	BAG1
PRRX1	5.4608e-30	0.287107	0.498	0.416	1.96884e-25	PCs	PRRX1
BRD4	5.46697e-30	0.281998	0.515	0.432	1.97106e-25	PCs	BRD4
ARIH1	5.84598e-30	0.404569	0.308	0.237	2.10771e-25	PCs	ARIH1
COMMD7	7.9092e-30	0.505473	0.257	0.192	2.85158e-25	PCs	COMMD7
SP3	7.99632e-30	0.398962	0.264	0.197	2.88299e-25	PCs	SP3
TMEM245	8.00185e-30	0.435042	0.273	0.204	2.88499e-25	PCs	TMEM245
IRF2	8.36569e-30	0.425753	0.257	0.19	3.01617e-25	PCs	IRF2
MRPS5	9.85817e-30	0.371811	0.263	0.196	3.55427e-25	PCs	MRPS5
TMEM127	1.14527e-29	0.487584	0.252	0.188	4.12915e-25	PCs	TMEM127
REEP5	1.2394e-29	0.259442	0.622	0.555	4.46852e-25	PCs	REEP5
PRKAA1	1.26974e-29	0.385591	0.267	0.199	4.57793e-25	PCs	PRKAA1
RNF24	1.29144e-29	0.467549	0.306	0.236	4.65615e-25	PCs	RNF24
C1QBP	1.81831e-29	0.390251	0.372	0.303	6.55573e-25	PCs	C1QBP
MAT2B	2.08273e-29	0.444002	0.258	0.193	7.50906e-25	PCs	MAT2B
PAIP2	2.09769e-29	0.303317	0.495	0.419	7.56303e-25	PCs	PAIP2
UBE2L3	2.32443e-29	0.292741	0.527	0.456	8.38049e-25	PCs	UBE2L3
CAMK2D	2.4783e-29	0.429637	0.294	0.224	8.93525e-25	PCs	CAMK2D
PRDX3	2.81311e-29	0.306011	0.438	0.36	1.01424e-24	PCs	PRDX3
MAF	3.11268e-29	0.32896	0.393	0.319	1.12224e-24	PCs	MAF
LAPTM4B	3.15596e-29	0.471364	0.332	0.264	1.13785e-24	PCs	LAPTM4B
USP16	3.16701e-29	0.349642	0.37	0.295	1.14183e-24	PCs	USP16
TAOK1	5.41404e-29	0.395072	0.365	0.293	1.95198e-24	PCs	TAOK1
CREB1	8.28393e-29	0.429885	0.259	0.193	2.98669e-24	PCs	CREB1
GTF3C6	8.87016e-29	0.397721	0.339	0.271	3.19805e-24	PCs	GTF3C6
EP300	9.77355e-29	0.358729	0.342	0.267	3.52376e-24	PCs	EP300
CCAR1	9.89848e-29	0.359559	0.35	0.278	3.5688e-24	PCs	CCAR1
LEPROTL1	1.094e-28	0.414624	0.332	0.261	3.9443e-24	PCs	LEPROTL1
CYTH2	1.28155e-28	0.464452	0.276	0.211	4.62049e-24	PCs	CYTH2
PHACTR4	1.35686e-28	0.4357	0.264	0.198	4.89204e-24	PCs	PHACTR4
PSMD12	1.47543e-28	0.396886	0.298	0.229	5.3195e-24	PCs	PSMD12
UQCRC2	3.2066e-28	0.313184	0.421	0.349	1.15611e-23	PCs	UQCRC2
KPNA6	3.41002e-28	0.407761	0.299	0.231	1.22945e-23	PCs	KPNA6
ENSA	3.62552e-28	0.307302	0.5	0.425	1.30714e-23	PCs	ENSA
RIF1	4.29234e-28	0.344966	0.331	0.259	1.54756e-23	PCs	RIF1
PRPF38B	5.10215e-28	0.291088	0.437	0.36	1.83953e-23	PCs	PRPF38B
IARS2	9.15265e-28	0.440041	0.27	0.204	3.2999e-23	PCs	IARS2
HMG20B	1.20319e-27	0.345296	0.329	0.259	4.33798e-23	PCs	HMG20B
PSMC6	1.22232e-27	0.330266	0.358	0.287	4.40696e-23	PCs	PSMC6
PPM1A	1.43972e-27	0.399698	0.265	0.2	5.19076e-23	PCs	PPM1A
SSBP3	1.63006e-27	0.313679	0.412	0.335	5.87701e-23	PCs	SSBP3
BICD2	1.73473e-27	0.362899	0.282	0.214	6.25439e-23	PCs	BICD2
SUN1	2.13583e-27	0.360458	0.319	0.249	7.70053e-23	PCs	SUN1
KLF7	2.30552e-27	0.422451	0.27	0.205	8.31233e-23	PCs	KLF7
UBE2D1	3.17909e-27	0.386474	0.273	0.208	1.14619e-22	PCs	UBE2D1
KANSL1	3.65462e-27	0.334299	0.293	0.226	1.31764e-22	PCs	KANSL1
CBX5	3.79966e-27	0.353002	0.383	0.312	1.36993e-22	PCs	CBX5
RNASEH2C	4.70369e-27	0.363206	0.404	0.336	1.69587e-22	PCs	RNASEH2C
RSF1	5.38062e-27	0.319369	0.494	0.424	1.93993e-22	PCs	RSF1
EIF4G3	6.69426e-27	0.358417	0.358	0.285	2.41355e-22	PCs	EIF4G3
PSMC5	7.79557e-27	0.276273	0.494	0.42	2.81062e-22	PCs	PSMC5
TWF1	7.88038e-27	0.407806	0.297	0.232	2.84119e-22	PCs	TWF1
MCFD2	8.76234e-27	0.353109	0.358	0.289	3.15917e-22	PCs	MCFD2
BAZ1B	1.00897e-26	0.299282	0.386	0.311	3.63774e-22	PCs	BAZ1B
PPP6C	1.2886e-26	0.45124	0.28	0.217	4.64592e-22	PCs	PPP6C
NIPBL	1.32753e-26	0.331697	0.359	0.288	4.78628e-22	PCs	NIPBL
ZFYVE16	2.25742e-26	0.355352	0.265	0.2	8.13892e-22	PCs	ZFYVE16
SEL1L	3.21208e-26	0.338775	0.321	0.253	1.15808e-21	PCs	SEL1L
MDH1	3.43897e-26	0.282858	0.512	0.442	1.23989e-21	PCs	MDH1
MYCBP2	3.88408e-26	0.303394	0.366	0.294	1.40036e-21	PCs	MYCBP2
ARF3	4.23649e-26	0.335349	0.435	0.365	1.52742e-21	PCs	ARF3
KMT2A	4.41886e-26	0.275449	0.393	0.319	1.59318e-21	PCs	KMT2A
CLDND1	6.56107e-26	0.260566	0.422	0.347	2.36553e-21	PCs	CLDND1
SMDT1	7.1212e-26	0.253694	0.488	0.41	2.56748e-21	PCs	SMDT1
SS18	7.25715e-26	0.363257	0.308	0.242	2.61649e-21	PCs	SS18
COX17	7.33793e-26	0.274357	0.44	0.364	2.64562e-21	PCs	COX17
IRF2BPL	7.67055e-26	0.257006	0.375	0.298	2.76554e-21	PCs	IRF2BPL
CDC42SE1	7.7725e-26	0.281206	0.385	0.311	2.8023e-21	PCs	CDC42SE1
PSMB2	9.28727e-26	0.274603	0.515	0.447	3.34843e-21	PCs	PSMB2
CAPZA2	1.13377e-25	0.251831	0.481	0.41	4.0877e-21	PCs	CAPZA2
MRPL42	1.15041e-25	0.371833	0.303	0.238	4.14768e-21	PCs	MRPL42
TAF7	1.22813e-25	0.27209	0.491	0.417	4.42791e-21	PCs	TAF7
NFE2L1	2.39348e-25	0.29494	0.439	0.366	8.62947e-21	PCs	NFE2L1
PTPN11	2.41823e-25	0.367083	0.274	0.21	8.71869e-21	PCs	PTPN11
ARID1B	2.61004e-25	0.255021	0.393	0.316	9.41022e-21	PCs	ARID1B
CMPK1	3.06695e-25	0.260601	0.465	0.393	1.10576e-20	PCs	CMPK1
CCT7	3.13942e-25	0.308583	0.398	0.329	1.13189e-20	PCs	CCT7
DCBLD2	3.17193e-25	0.476185	0.294	0.232	1.14361e-20	PCs	DCBLD2
WDR26	3.56617e-25	0.377699	0.34	0.274	1.28575e-20	PCs	WDR26
RBBP7	3.91299e-25	0.300861	0.419	0.35	1.41079e-20	PCs	RBBP7
PKN1	6.76894e-25	0.327551	0.271	0.208	2.44047e-20	PCs	PKN1
SLC25A39	8.49498e-25	0.461677	0.29	0.232	3.06278e-20	PCs	SLC25A39
SMCHD1	1.08998e-24	0.340167	0.281	0.216	3.9298e-20	PCs	SMCHD1
COX20	1.19656e-24	0.295587	0.379	0.309	4.31408e-20	PCs	COX20
BPTF	1.25357e-24	0.25578	0.48	0.406	4.51961e-20	PCs	BPTF
IFRD1	1.38955e-24	0.321468	0.326	0.26	5.0099e-20	PCs	IFRD1
NOP56	1.52724e-24	0.332541	0.34	0.275	5.5063e-20	PCs	NOP56
FAM50A	2.51686e-24	0.333039	0.332	0.268	9.07429e-20	PCs	FAM50A
PNPLA8	2.54441e-24	0.349792	0.282	0.219	9.17361e-20	PCs	PNPLA8
ZNF22	3.07076e-24	0.304898	0.33	0.265	1.10713e-19	PCs	ZNF22
PSMF1	3.37513e-24	0.311928	0.441	0.372	1.21687e-19	PCs	PSMF1
FAM118A	3.49635e-24	0.358878	0.263	0.203	1.26058e-19	PCs	FAM118A
MAP9	4.31892e-24	0.373752	0.251	0.191	1.55714e-19	PCs	MAP9
NDUFA5	4.56027e-24	0.250142	0.518	0.449	1.64416e-19	PCs	NDUFA5
LNPEP	4.77078e-24	0.376966	0.286	0.223	1.72006e-19	PCs	LNPEP
OSMR	6.24272e-24	0.336243	0.355	0.288	2.25075e-19	PCs	OSMR
ZYX	6.3312e-24	0.32165	0.523	0.457	2.28265e-19	PCs	ZYX
ATF7IP	6.99127e-24	0.355783	0.286	0.223	2.52063e-19	PCs	ATF7IP
PUF60	7.00812e-24	0.300183	0.372	0.306	2.52671e-19	PCs	PUF60
PPP2CA	7.94873e-24	0.323328	0.392	0.324	2.86583e-19	PCs	PPP2CA
H1FX	1.10601e-23	0.286329	0.437	0.369	3.98759e-19	PCs	H1FX
WNK1	1.10791e-23	0.265372	0.37	0.3	3.99446e-19	PCs	WNK1
RSBN1L	1.1665e-23	0.362557	0.303	0.241	4.20569e-19	PCs	RSBN1L
BTN3A2	1.1822e-23	0.386766	0.305	0.244	4.26229e-19	PCs	BTN3A2
MDH2	1.186e-23	0.314016	0.413	0.35	4.276e-19	PCs	MDH2
USP33	1.36633e-23	0.335925	0.266	0.204	4.92618e-19	PCs	USP33
ITPRIPL2	1.36817e-23	0.279572	0.452	0.38	4.9328e-19	PCs	ITPRIPL2
LARP7	1.60759e-23	0.29372	0.396	0.327	5.79601e-19	PCs	LARP7
ARID4A	1.65621e-23	0.373428	0.263	0.203	5.9713e-19	PCs	ARID4A
DDT	2.0681e-23	0.357291	0.344	0.284	7.45631e-19	PCs	DDT
ARID4B	2.08292e-23	0.254803	0.448	0.38	7.50974e-19	PCs	ARID4B
PSMD1	2.92941e-23	0.305502	0.332	0.266	1.05617e-18	PCs	PSMD1
TOB1	3.00344e-23	0.308128	0.397	0.328	1.08286e-18	PCs	TOB1
HAT1	3.35342e-23	0.317708	0.276	0.215	1.20904e-18	PCs	HAT1
C1D	4.1757e-23	0.330554	0.315	0.252	1.50551e-18	PCs	C1D
CGGBP1	4.35831e-23	0.279169	0.377	0.31	1.57135e-18	PCs	CGGBP1
KIAA1143	4.81242e-23	0.390267	0.25	0.193	1.73507e-18	PCs	KIAA1143
HNRNPL	4.89679e-23	0.256954	0.409	0.337	1.76549e-18	PCs	HNRNPL
PQBP1	7.76644e-23	0.339146	0.272	0.212	2.80011e-18	PCs	PQBP1
UQCRFS1	9.64401e-23	0.322653	0.354	0.29	3.47705e-18	PCs	UQCRFS1
PRKAR2A	1.01478e-22	0.327844	0.285	0.224	3.65868e-18	PCs	PRKAR2A
MKLN1	1.04833e-22	0.289146	0.295	0.232	3.77966e-18	PCs	MKLN1
PSME2	1.04923e-22	0.254661	0.42	0.353	3.78291e-18	PCs	PSME2
OLA1	1.19847e-22	0.326852	0.33	0.266	4.32095e-18	PCs	OLA1
MAPK1	1.64153e-22	0.33054	0.303	0.241	5.91839e-18	PCs	MAPK1
SLTM	1.8508e-22	0.260296	0.433	0.365	6.67288e-18	PCs	SLTM
LSM12	1.98581e-22	0.347187	0.276	0.215	7.15963e-18	PCs	LSM12
MAP4K4	2.00898e-22	0.257808	0.445	0.375	7.24317e-18	PCs	MAP4K4
ZNF644	2.14889e-22	0.334999	0.284	0.223	7.74759e-18	PCs	ZNF644
UBLCP1	2.1807e-22	0.409257	0.262	0.205	7.86231e-18	PCs	UBLCP1
NARS	2.22004e-22	0.300276	0.399	0.334	8.00415e-18	PCs	NARS
PSMD2	2.97175e-22	0.290194	0.369	0.305	1.07143e-17	PCs	PSMD2
ZNF655	3.93229e-22	0.380349	0.251	0.193	1.41775e-17	PCs	ZNF655
RELA	4.79732e-22	0.319485	0.328	0.266	1.72962e-17	PCs	RELA
NR3C1	5.32523e-22	0.274517	0.474	0.407	1.91996e-17	PCs	NR3C1
KPNA4	5.33349e-22	0.338637	0.321	0.259	1.92294e-17	PCs	KPNA4
AHSA1	5.93032e-22	0.355354	0.293	0.233	2.13812e-17	PCs	AHSA1
GRSF1	6.60154e-22	0.366162	0.292	0.234	2.38012e-17	PCs	GRSF1
KAT6A	7.27515e-22	0.315654	0.255	0.197	2.62298e-17	PCs	KAT6A
GSK3A	8.33275e-22	0.307846	0.261	0.202	3.00429e-17	PCs	GSK3A
HDGFL3	8.66313e-22	0.288631	0.274	0.211	3.12341e-17	PCs	HDGFL3
ARHGDIA	9.44626e-22	0.259427	0.564	0.507	3.40576e-17	PCs	ARHGDIA
MAPK1IP1L	1.01909e-21	0.33221	0.359	0.297	3.67421e-17	PCs	MAPK1IP1L
NONO	1.09309e-21	0.25167	0.563	0.499	3.94104e-17	PCs	NONO
EIF6	1.18244e-21	0.315787	0.366	0.306	4.26318e-17	PCs	EIF6
TMF1	1.21291e-21	0.275017	0.377	0.313	4.37303e-17	PCs	TMF1
TJP1	1.33804e-21	0.293112	0.331	0.267	4.82418e-17	PCs	TJP1
RALY	1.38589e-21	0.28905	0.386	0.323	4.99668e-17	PCs	RALY
USP9X	1.534e-21	0.354645	0.302	0.242	5.53068e-17	PCs	USP9X
GOLPH3	1.89288e-21	0.328373	0.339	0.278	6.8246e-17	PCs	GOLPH3
GALNT2	2.08593e-21	0.325949	0.344	0.283	7.5206e-17	PCs	GALNT2
SP110	2.57052e-21	0.355256	0.26	0.202	9.26775e-17	PCs	SP110
NF1	2.61622e-21	0.263264	0.35	0.285	9.4325e-17	PCs	NF1
DNAJC21	2.75135e-21	0.262209	0.297	0.235	9.91973e-17	PCs	DNAJC21
SMARCA5	3.08852e-21	0.280769	0.406	0.342	1.11354e-16	PCs	SMARCA5
APEX1	3.50631e-21	0.263675	0.457	0.395	1.26416e-16	PCs	APEX1
MKRN1	4.35511e-21	0.326247	0.3	0.242	1.57019e-16	PCs	MKRN1
PBRM1	5.77296e-21	0.338422	0.281	0.223	2.08138e-16	PCs	PBRM1
USP8	6.001e-21	0.296656	0.348	0.287	2.1636e-16	PCs	USP8
HSD17B10	7.20285e-21	0.307825	0.343	0.282	2.59691e-16	PCs	HSD17B10
ARIH2	7.38268e-21	0.333361	0.25	0.194	2.66175e-16	PCs	ARIH2
CDC27	8.69572e-21	0.327127	0.262	0.205	3.13516e-16	PCs	CDC27
VEZF1	8.82766e-21	0.279047	0.339	0.275	3.18273e-16	PCs	VEZF1
CSNK2A1	1.06384e-20	0.276858	0.341	0.278	3.83556e-16	PCs	CSNK2A1
ARL3	1.11439e-20	0.278702	0.395	0.335	4.01782e-16	PCs	ARL3
FAM120A	1.15644e-20	0.269502	0.465	0.402	4.16943e-16	PCs	FAM120A
ATL3	1.21401e-20	0.25137	0.369	0.305	4.377e-16	PCs	ATL3
UQCRC1	1.2242e-20	0.30331	0.324	0.264	4.41372e-16	PCs	UQCRC1
IGF2R	1.22684e-20	0.312327	0.296	0.238	4.42326e-16	PCs	IGF2R
ASH1L	1.27315e-20	0.273364	0.414	0.353	4.59022e-16	PCs	ASH1L
VAMP3	1.59953e-20	0.289487	0.347	0.287	5.76695e-16	PCs	VAMP3
EIF4A1	1.93739e-20	0.267896	0.52	0.466	6.98508e-16	PCs	EIF4A1
SSNA1	3.52814e-20	0.317428	0.292	0.236	1.27203e-15	PCs	SSNA1
EBNA1BP2	3.86117e-20	0.334257	0.252	0.198	1.39211e-15	PCs	EBNA1BP2
FAM107B	4.45933e-20	0.431639	0.297	0.24	1.60777e-15	PCs	FAM107B
GNA12	5.4011e-20	0.302296	0.256	0.199	1.94731e-15	PCs	GNA12
MRPL36	1.00168e-19	0.372103	0.281	0.227	3.61146e-15	PCs	MRPL36
MDM4	1.22756e-19	0.293755	0.281	0.223	4.42584e-15	PCs	MDM4
RAB10	1.34686e-19	0.261052	0.451	0.39	4.85596e-15	PCs	RAB10
TIPARP	1.42841e-19	0.302193	0.275	0.218	5.14997e-15	PCs	TIPARP
MARK3	1.53382e-19	0.258388	0.337	0.276	5.53005e-15	PCs	MARK3
TRIM28	1.58683e-19	0.252365	0.345	0.284	5.72116e-15	PCs	TRIM28
AURKAIP1	1.67819e-19	0.25711	0.444	0.385	6.05056e-15	PCs	AURKAIP1
DHX15	1.71775e-19	0.30193	0.292	0.235	6.19317e-15	PCs	DHX15
IMPAD1	1.87461e-19	0.287154	0.376	0.314	6.75873e-15	PCs	IMPAD1
MTCH2	2.0454e-19	0.356658	0.284	0.23	7.37447e-15	PCs	MTCH2
GFPT1	2.65787e-19	0.283624	0.322	0.262	9.58269e-15	PCs	GFPT1
MRPS36	2.71935e-19	0.275979	0.323	0.265	9.80436e-15	PCs	MRPS36
GPI	2.89433e-19	0.263649	0.414	0.353	1.04352e-14	PCs	GPI
MPG	4.08401e-19	0.309006	0.341	0.284	1.47245e-14	PCs	MPG
RBM42	5.19457e-19	0.273772	0.312	0.255	1.87285e-14	PCs	RBM42
DNAJA2	5.48826e-19	0.26686	0.346	0.287	1.97874e-14	PCs	DNAJA2
MYO6	5.91225e-19	0.299906	0.273	0.218	2.1316e-14	PCs	MYO6
OXR1	6.37398e-19	0.324538	0.263	0.21	2.29807e-14	PCs	OXR1
GLRX3	6.84502e-19	0.33286	0.255	0.203	2.4679e-14	PCs	GLRX3
STX12	7.4752e-19	0.302283	0.335	0.279	2.69511e-14	PCs	STX12
HSPA4	8.16515e-19	0.321621	0.306	0.25	2.94386e-14	PCs	HSPA4
BNIP2	9.29951e-19	0.296556	0.293	0.237	3.35284e-14	PCs	BNIP2
NBR1	1.26743e-18	0.337491	0.311	0.256	4.56958e-14	PCs	NBR1
ATF7	1.40308e-18	0.315333	0.265	0.211	5.05865e-14	PCs	ATF7
SNRPC	1.72798e-18	0.274229	0.344	0.287	6.23007e-14	PCs	SNRPC
COQ10B	2.082e-18	0.281455	0.293	0.238	7.50645e-14	PCs	COQ10B
PFDN2	2.12461e-18	0.251187	0.449	0.391	7.66006e-14	PCs	PFDN2
ABCF1	2.17642e-18	0.288796	0.302	0.246	7.84686e-14	PCs	ABCF1
RAB8A	2.26032e-18	0.333391	0.265	0.213	8.14937e-14	PCs	RAB8A
SMARCC1	2.44764e-18	0.300087	0.266	0.212	8.82472e-14	PCs	SMARCC1
IFI27	2.86945e-18	0.278777	0.498	0.444	1.03455e-13	PCs	IFI27
ELAVL1	6.16011e-18	0.328198	0.31	0.255	2.22097e-13	PCs	ELAVL1
TXNDC17	6.47811e-18	0.292934	0.356	0.302	2.33562e-13	PCs	TXNDC17
UBR5	7.70615e-18	0.285717	0.25	0.197	2.77838e-13	PCs	UBR5
MSL1	9.56815e-18	0.296522	0.344	0.287	3.4497e-13	PCs	MSL1
SDHB	1.19015e-17	0.312516	0.307	0.254	4.29096e-13	PCs	SDHB
REST	1.36404e-17	0.2938	0.297	0.243	4.91793e-13	PCs	REST
NSRP1	1.37883e-17	0.26252	0.362	0.306	4.97124e-13	PCs	NSRP1
TAF15	1.43379e-17	0.266017	0.29	0.235	5.16937e-13	PCs	TAF15
EIF2S1	1.52843e-17	0.339669	0.252	0.202	5.51061e-13	PCs	EIF2S1
AMOTL1	1.56107e-17	0.351072	0.253	0.203	5.62827e-13	PCs	AMOTL1
LAP3	1.59894e-17	0.251536	0.318	0.263	5.76482e-13	PCs	LAP3
CAMSAP2	1.81161e-17	0.273483	0.303	0.246	6.53159e-13	PCs	CAMSAP2
RAB5A	2.32141e-17	0.253903	0.315	0.261	8.3696e-13	PCs	RAB5A
POLR2G	2.41175e-17	0.251293	0.384	0.325	8.69532e-13	PCs	POLR2G
PPA2	3.29213e-17	0.332108	0.259	0.209	1.18694e-12	PCs	PPA2
ARCN1	3.37214e-17	0.25493	0.339	0.283	1.21579e-12	PCs	ARCN1
G3BP1	3.41513e-17	0.252498	0.42	0.362	1.23129e-12	PCs	G3BP1
MRPL47	3.62865e-17	0.350256	0.257	0.208	1.30827e-12	PCs	MRPL47
WBP11	3.6858e-17	0.260503	0.342	0.283	1.32888e-12	PCs	WBP11
DNAJC10	3.85943e-17	0.309219	0.35	0.294	1.39148e-12	PCs	DNAJC10
HOXB2	3.91817e-17	0.269971	0.353	0.296	1.41266e-12	PCs	HOXB2
PRKRA	4.33888e-17	0.331959	0.257	0.207	1.56434e-12	PCs	PRKRA
MECP2	5.16925e-17	0.280538	0.273	0.221	1.86372e-12	PCs	MECP2
LARS	5.3764e-17	0.262582	0.304	0.25	1.93841e-12	PCs	LARS
RBBP6	6.76142e-17	0.255108	0.396	0.338	2.43776e-12	PCs	RBBP6
PIN1	6.97004e-17	0.257636	0.305	0.252	2.51298e-12	PCs	PIN1
SCAMP1	8.01591e-17	0.25697	0.279	0.226	2.89006e-12	PCs	SCAMP1
POLR2H	8.67387e-17	0.300633	0.256	0.205	3.12728e-12	PCs	POLR2H
USP47	8.71572e-17	0.280881	0.325	0.271	3.14237e-12	PCs	USP47
RAB1B	8.83687e-17	0.266018	0.381	0.325	3.18605e-12	PCs	RAB1B
SMARCA1	9.24512e-17	0.260714	0.354	0.3	3.33323e-12	PCs	SMARCA1
PRKDC	9.81404e-17	0.278756	0.323	0.268	3.53835e-12	PCs	PRKDC
SNF8	1.00298e-16	0.257169	0.32	0.267	3.61613e-12	PCs	SNF8
SSBP4	1.07482e-16	0.268655	0.31	0.257	3.87517e-12	PCs	SSBP4
EMC6	1.08151e-16	0.296945	0.25	0.201	3.89929e-12	PCs	EMC6
GTF2F1	1.27646e-16	0.275329	0.298	0.245	4.60214e-12	PCs	GTF2F1
VDAC3	1.45239e-16	0.258226	0.379	0.325	5.23644e-12	PCs	VDAC3
RPAIN	1.45404e-16	0.280118	0.27	0.219	5.24238e-12	PCs	RPAIN
EIF4E	1.55363e-16	0.274379	0.3	0.247	5.60147e-12	PCs	EIF4E
KIAA1109	1.62048e-16	0.301308	0.253	0.204	5.84247e-12	PCs	KIAA1109
SMG1	1.87031e-16	0.267333	0.279	0.225	6.74322e-12	PCs	SMG1
EIF3B	2.12321e-16	0.270253	0.277	0.224	7.65503e-12	PCs	EIF3B
TIMM10	2.20459e-16	0.357234	0.25	0.203	7.94844e-12	PCs	TIMM10
WDR33	2.30998e-16	0.310951	0.26	0.212	8.32838e-12	PCs	WDR33
M6PR	2.94873e-16	0.292697	0.327	0.274	1.06313e-11	PCs	M6PR
C1QTNF6	3.2717e-16	0.320956	0.252	0.203	1.17958e-11	PCs	C1QTNF6
SF3B4	4.00404e-16	0.276729	0.324	0.27	1.44362e-11	PCs	SF3B4
RNPEP	4.58464e-16	0.316278	0.25	0.202	1.65295e-11	PCs	RNPEP
BRWD1	5.4195e-16	0.288591	0.259	0.209	1.95395e-11	PCs	BRWD1
TIMM17A	5.982e-16	0.309473	0.27	0.222	2.15675e-11	PCs	TIMM17A
MAGOH	6.40514e-16	0.266199	0.314	0.262	2.30931e-11	PCs	MAGOH
DHX9	8.83315e-16	0.275088	0.325	0.273	3.1847e-11	PCs	DHX9
AAMP	9.18131e-16	0.255663	0.398	0.345	3.31023e-11	PCs	AAMP
RNF115	1.43347e-15	0.255011	0.331	0.279	5.16823e-11	PCs	RNF115
DCTN1	1.95262e-15	0.256281	0.278	0.227	7.03998e-11	PCs	DCTN1
SLMAP	2.06743e-15	0.303005	0.253	0.205	7.45391e-11	PCs	SLMAP
PSMD11	3.00693e-15	0.252346	0.329	0.277	1.08412e-10	PCs	PSMD11
FAM96B	3.28164e-15	0.250566	0.343	0.293	1.18316e-10	PCs	FAM96B
GTF2A2	3.81229e-15	0.255796	0.415	0.363	1.37448e-10	PCs	GTF2A2
TAP1	4.54677e-15	0.295806	0.302	0.252	1.63929e-10	PCs	TAP1
PWP1	4.6004e-15	0.273383	0.288	0.239	1.65863e-10	PCs	PWP1
CYFIP1	5.53771e-15	0.290558	0.267	0.22	1.99657e-10	PCs	CYFIP1
TRIP6	1.51325e-14	0.263992	0.345	0.295	5.45588e-10	PCs	TRIP6
KHSRP	1.99225e-14	0.262604	0.362	0.311	7.18287e-10	PCs	KHSRP
FBXW5	2.0315e-14	0.28108	0.285	0.238	7.32435e-10	PCs	FBXW5
EVI5	3.02043e-14	0.258357	0.258	0.211	1.08898e-09	PCs	EVI5
TSR3	3.08428e-14	0.267258	0.267	0.221	1.11201e-09	PCs	TSR3
HDAC2	4.692e-14	0.261496	0.355	0.308	1.69166e-09	PCs	HDAC2
CYGB	4.7191e-14	0.4248	0.438	0.4	1.70142e-09	PCs	CYGB
BECN1	5.08267e-14	0.27213	0.281	0.234	1.83251e-09	PCs	BECN1
SLC25A11	7.6835e-14	0.286487	0.264	0.219	2.77021e-09	PCs	SLC25A11
DVL3	9.7946e-14	0.270113	0.287	0.24	3.53135e-09	PCs	DVL3
BRD3	1.40049e-13	0.252364	0.266	0.221	5.04934e-09	PCs	BRD3
TXNL4A	2.7352e-13	0.267455	0.324	0.277	9.8615e-09	PCs	TXNL4A
PPP4R3B	4.57836e-13	0.261287	0.28	0.233	1.65068e-08	PCs	PPP4R3B
ADRM1	7.06086e-13	0.268687	0.31	0.267	2.54572e-08	PCs	ADRM1
PCSK7	7.65997e-13	0.252646	0.297	0.251	2.76172e-08	PCs	PCSK7
NAA10	9.50127e-13	0.257322	0.273	0.23	3.42559e-08	PCs	NAA10
SNX1	1.08785e-12	0.250883	0.287	0.241	3.92214e-08	PCs	SNX1
PUM2	1.11396e-12	0.256625	0.257	0.213	4.01628e-08	PCs	PUM2
BAX	3.01648e-12	0.266872	0.414	0.371	1.08756e-07	PCs	BAX
PPP2R2A	4.52791e-12	0.251782	0.273	0.231	1.63249e-07	PCs	PPP2R2A
ARPC5L	4.85923e-12	0.258847	0.26	0.218	1.75195e-07	PCs	ARPC5L
MCTS1	8.5039e-12	0.287211	0.258	0.219	3.066e-07	PCs	MCTS1
FIBP	1.31353e-11	0.256138	0.3	0.259	4.73582e-07	PCs	FIBP
BAG3	1.8898e-09	0.302346	0.316	0.276	6.8135e-05	PCs	BAG3
APOL6	2.10939e-09	0.257599	0.277	0.239	7.6052e-05	PCs	APOL6
COL10A1	0	2.34066	0.705	0.164	0	COL11A1+ CAFs	COL10A1
CTHRC1	0	2.33882	0.914	0.374	0	COL11A1+ CAFs	CTHRC1
COL11A1	0	3.21304	0.649	0.132	0	COL11A1+ CAFs	COL11A1
POSTN	0	1.92766	0.889	0.418	0	COL11A1+ CAFs	POSTN
INHBA	0	1.73709	0.867	0.405	0	COL11A1+ CAFs	INHBA
THBS2	0	1.81871	0.927	0.471	0	COL11A1+ CAFs	THBS2
ARL4C	0	2.07552	0.683	0.236	0	COL11A1+ CAFs	ARL4C
FAP	0	1.65904	0.712	0.295	0	COL11A1+ CAFs	FAP
SFRP4	0	2.12296	0.609	0.198	0	COL11A1+ CAFs	SFRP4
ISLR	0	1.63547	0.873	0.469	0	COL11A1+ CAFs	ISLR
MMP11	0	2.1698	0.701	0.299	0	COL11A1+ CAFs	MMP11
COL8A1	0	1.4259	0.741	0.348	0	COL11A1+ CAFs	COL8A1
MXRA5	0	1.41989	0.801	0.413	0	COL11A1+ CAFs	MXRA5
SULF1	0	1.64828	0.846	0.466	0	COL11A1+ CAFs	SULF1
FNDC1	0	1.62648	0.611	0.233	0	COL11A1+ CAFs	FNDC1
NTM	0	1.68824	0.618	0.241	0	COL11A1+ CAFs	NTM
GREM1	0	1.79852	0.565	0.188	0	COL11A1+ CAFs	GREM1
MFAP2	0	1.57964	0.683	0.309	0	COL11A1+ CAFs	MFAP2
HOPX	0	1.95456	0.602	0.234	0	COL11A1+ CAFs	HOPX
ASPN	0	1.40252	0.765	0.406	0	COL11A1+ CAFs	ASPN
ITGBL1	0	1.65377	0.523	0.181	0	COL11A1+ CAFs	ITGBL1
NREP	0	1.39188	0.731	0.393	0	COL11A1+ CAFs	NREP
CTSK	0	1.21171	0.862	0.528	0	COL11A1+ CAFs	CTSK
MMP2	0	0.891097	0.925	0.596	0	COL11A1+ CAFs	MMP2
CHPF	0	1.6583	0.613	0.285	0	COL11A1+ CAFs	CHPF
PLXDC2	0	1.03666	0.715	0.387	0	COL11A1+ CAFs	PLXDC2
CDH11	0	1.15896	0.83	0.502	0	COL11A1+ CAFs	CDH11
VCAN	0	1.23242	0.942	0.617	0	COL11A1+ CAFs	VCAN
COL5A1	0	1.53352	0.939	0.615	0	COL11A1+ CAFs	COL5A1
MMP14	0	1.52263	0.827	0.512	0	COL11A1+ CAFs	MMP14
SLC6A6	0	1.98787	0.466	0.152	0	COL11A1+ CAFs	SLC6A6
LUM	0	0.712334	0.988	0.674	0	COL11A1+ CAFs	LUM
IGFBP3	0	1.35451	0.52	0.21	0	COL11A1+ CAFs	IGFBP3
DPYSL3	0	1.08051	0.721	0.414	0	COL11A1+ CAFs	DPYSL3
COL6A3	0	1.20349	0.964	0.657	0	COL11A1+ CAFs	COL6A3
SPON2	0	0.999408	0.816	0.515	0	COL11A1+ CAFs	SPON2
BASP1	0	0.832218	0.662	0.364	0	COL11A1+ CAFs	BASP1
ADAMTS2	0	1.29322	0.595	0.297	0	COL11A1+ CAFs	ADAMTS2
CNN2	0	1.07259	0.745	0.456	0	COL11A1+ CAFs	CNN2
ADAM12	0	2.28387	0.401	0.113	0	COL11A1+ CAFs	ADAM12
UNC5B	0	1.34376	0.536	0.253	0	COL11A1+ CAFs	UNC5B
MDK	0	1.21035	0.68	0.4	0	COL11A1+ CAFs	MDK
CREB3L1	0	1.47649	0.529	0.251	0	COL11A1+ CAFs	CREB3L1
THY11	0	0.585629	0.917	0.64	0	COL11A1+ CAFs	THY1
RCN3	0	1.24122	0.676	0.4	0	COL11A1+ CAFs	RCN3
PLPP4	0	2.75427	0.346	0.072	0	COL11A1+ CAFs	PLPP4
ANTXR1	0	1.31805	0.85	0.581	0	COL11A1+ CAFs	ANTXR1
ADAMTS12	0	1.73607	0.449	0.181	0	COL11A1+ CAFs	ADAMTS12
SLC12A8	0	1.91292	0.385	0.119	0	COL11A1+ CAFs	SLC12A8
LOXL1	0	1.13264	0.567	0.301	0	COL11A1+ CAFs	LOXL1
COL15A1	0	1.16347	0.591	0.327	0	COL11A1+ CAFs	COL15A1
COL5A2	0	1.23707	0.94	0.677	0	COL11A1+ CAFs	COL5A2
PDGFC	0	1.25179	0.485	0.223	0	COL11A1+ CAFs	PDGFC
ANKH	0	1.47694	0.465	0.204	0	COL11A1+ CAFs	ANKH
IL32	0	0.910694	0.769	0.513	0	COL11A1+ CAFs	IL32
SDC1	0	3.46162	0.299	0.044	0	COL11A1+ CAFs	SDC1
FAM198B	0	1.33801	0.454	0.202	0	COL11A1+ CAFs	FAM198B
HTRA1	0	1.19838	0.764	0.512	0	COL11A1+ CAFs	HTRA1
MARCKS	0	0.82434	0.86	0.61	0	COL11A1+ CAFs	MARCKS
GJB2	0	3.25558	0.299	0.049	0	COL11A1+ CAFs	GJB2
SULF2	0	1.29472	0.477	0.227	0	COL11A1+ CAFs	SULF2
LMO7	0	1.39238	0.439	0.194	0	COL11A1+ CAFs	LMO7
ITGA11	0	1.56224	0.419	0.174	0	COL11A1+ CAFs	ITGA11
RAB31	0	1.14369	0.723	0.485	0	COL11A1+ CAFs	RAB31
SPOCK1	0	1.7099	0.364	0.127	0	COL11A1+ CAFs	SPOCK1
NBL1	0	1.04212	0.794	0.56	0	COL11A1+ CAFs	NBL1
BHLHE41	0	1.97073	0.329	0.096	0	COL11A1+ CAFs	BHLHE41
MXRA8	0	1.03349	0.805	0.58	0	COL11A1+ CAFs	MXRA8
CST1	0	2.25906	0.323	0.099	0	COL11A1+ CAFs	CST1
COL12A1	0	1.30768	0.718	0.495	0	COL11A1+ CAFs	COL12A1
COMP	0	3.10618	0.293	0.071	0	COL11A1+ CAFs	COMP
WNT2	0	1.96495	0.313	0.093	0	COL11A1+ CAFs	WNT2
LEF1	0	1.68764	0.346	0.128	0	COL11A1+ CAFs	LEF1
AEBP1	0	1.21509	0.904	0.69	0	COL11A1+ CAFs	AEBP1
CTSB	0	0.99888	0.865	0.657	0	COL11A1+ CAFs	CTSB
SERPINH1	0	0.806735	0.878	0.672	0	COL11A1+ CAFs	SERPINH1
BGN	0	0.932186	0.981	0.789	0	COL11A1+ CAFs	BGN
SUGCT	0	2.36983	0.265	0.074	0	COL11A1+ CAFs	SUGCT
FN1	0	1.13885	0.944	0.77	0	COL11A1+ CAFs	FN1
TIMP2	0	0.767672	0.945	0.795	0	COL11A1+ CAFs	TIMP2
COL3A1	0	1.4388	0.997	0.867	0	COL11A1+ CAFs	COL3A1
COL1A1	0	1.8693	0.996	0.876	0	COL11A1+ CAFs	COL1A1
COL1A2	0	1.59448	0.997	0.9	0	COL11A1+ CAFs	COL1A2
SPARC	0	1.02318	0.994	0.916	0	COL11A1+ CAFs	SPARC
PODNL1	9.41844e-307	1.93979	0.258	0.082	3.39572e-302	COL11A1+ CAFs	PODNL1
SPATS2L	3.19228e-306	0.885623	0.77	0.537	1.15095e-301	COL11A1+ CAFs	SPATS2L
CLEC11A	6.78686e-296	0.872264	0.759	0.522	2.44693e-291	COL11A1+ CAFs	CLEC11A
CD99	2.62258e-289	0.652634	0.908	0.8	9.45545e-285	COL11A1+ CAFs	CD99
LXN	1.4165e-280	1.25096	0.437	0.209	5.10703e-276	COL11A1+ CAFs	LXN
CERCAM	8.70351e-260	1.11912	0.551	0.331	3.13796e-255	COL11A1+ CAFs	CERCAM
KIAA1217	9.14926e-259	1.21947	0.42	0.203	3.29868e-254	COL11A1+ CAFs	KIAA1217
ARF4	3.76696e-255	0.722297	0.803	0.644	1.35814e-250	COL11A1+ CAFs	ARF4
COL16A1	2.33164e-251	1.2526	0.434	0.223	8.40651e-247	COL11A1+ CAFs	COL16A1
PCDH7	5.03021e-247	1.03731	0.419	0.199	1.81359e-242	COL11A1+ CAFs	PCDH7
CMTM3	2.0032e-246	1.09687	0.533	0.314	7.22234e-242	COL11A1+ CAFs	CMTM3
LRP1	3.4219e-246	0.626814	0.818	0.584	1.23373e-241	COL11A1+ CAFs	LRP1
GPX8	1.08126e-244	0.97627	0.586	0.365	3.89838e-240	COL11A1+ CAFs	GPX8
FBN1	5.68222e-242	0.588915	0.748	0.538	2.04867e-237	COL11A1+ CAFs	FBN1
CDC42EP3	1.88055e-241	1.26585	0.358	0.16	6.78013e-237	COL11A1+ CAFs	CDC42EP3
CYP1B1	2.97561e-240	1.06058	0.383	0.176	1.07282e-235	COL11A1+ CAFs	CYP1B1
PLOD2	1.31314e-237	0.707448	0.663	0.418	4.73438e-233	COL11A1+ CAFs	PLOD2
HTRA3	1.47381e-235	1.19747	0.458	0.244	5.31369e-231	COL11A1+ CAFs	HTRA3
S100A16	3.8779e-233	1.14687	0.458	0.254	1.39814e-228	COL11A1+ CAFs	S100A16
CKAP4	1.33661e-225	0.92205	0.622	0.41	4.81903e-221	COL11A1+ CAFs	CKAP4
MYH91	2.22543e-224	0.564032	0.906	0.727	8.02358e-220	COL11A1+ CAFs	MYH9
F2R	8.97722e-224	0.715333	0.691	0.443	3.23665e-219	COL11A1+ CAFs	F2R
TMSB10	6.4128e-221	0.659172	0.97	0.911	2.31207e-216	COL11A1+ CAFs	TMSB10
SLC44A1	6.62208e-220	1.00415	0.551	0.34	2.38752e-215	COL11A1+ CAFs	SLC44A1
PPIC	1.41876e-219	0.758068	0.686	0.494	5.11521e-215	COL11A1+ CAFs	PPIC
CALU	1.51856e-217	0.61365	0.82	0.66	5.47502e-213	COL11A1+ CAFs	CALU
LTBP2	4.44503e-215	0.773174	0.578	0.339	1.60261e-210	COL11A1+ CAFs	LTBP2
SH3PXD2A	2.62067e-214	0.949744	0.624	0.415	9.44856e-210	COL11A1+ CAFs	SH3PXD2A
LMCD1	5.38039e-214	1.02529	0.453	0.248	1.93985e-209	COL11A1+ CAFs	LMCD1
PTK7	3.08373e-213	1.26891	0.391	0.202	1.11181e-208	COL11A1+ CAFs	PTK7
HSPG2	1.77734e-211	0.919389	0.572	0.366	6.40804e-207	COL11A1+ CAFs	HSPG2
SPSB1	8.38598e-209	1.09664	0.509	0.306	3.02348e-204	COL11A1+ CAFs	SPSB1
LGALS9	6.59692e-202	1.63035	0.26	0.108	2.37845e-197	COL11A1+ CAFs	LGALS9
NRP2	1.4354e-199	0.963147	0.411	0.215	5.17517e-195	COL11A1+ CAFs	NRP2
PALLD	1.18597e-198	0.682722	0.837	0.672	4.27589e-194	COL11A1+ CAFs	PALLD
LOXL21	1.72018e-198	0.639928	0.555	0.33	6.20195e-194	COL11A1+ CAFs	LOXL2
ITGB5	2.06303e-194	0.829571	0.629	0.428	7.43805e-190	COL11A1+ CAFs	ITGB5
EPDR1	1.13076e-193	1.26983	0.311	0.144	4.07682e-189	COL11A1+ CAFs	EPDR1
PRRX11	5.14105e-193	0.748621	0.613	0.396	1.85355e-188	COL11A1+ CAFs	PRRX1
HMCN1	5.81116e-193	1.31793	0.287	0.127	2.09516e-188	COL11A1+ CAFs	HMCN1
FSCN1	6.86766e-191	1.14933	0.362	0.183	2.47607e-186	COL11A1+ CAFs	FSCN1
FBLN2	5.03645e-189	0.363961	0.593	0.35	1.81584e-184	COL11A1+ CAFs	FBLN2
MRC2	1.26899e-187	0.69499	0.616	0.408	4.57523e-183	COL11A1+ CAFs	MRC2
MAGED1	1.1689e-186	0.906554	0.576	0.381	4.21436e-182	COL11A1+ CAFs	MAGED1
GOLM1	1.1981e-184	1.13171	0.392	0.212	4.31962e-180	COL11A1+ CAFs	GOLM1
S100A11	5.50535e-182	0.510709	0.901	0.824	1.9849e-177	COL11A1+ CAFs	S100A11
FSTL1	1.83866e-178	0.463862	0.876	0.708	6.6291e-174	COL11A1+ CAFs	FSTL1
MOXD1	3.97827e-177	0.939393	0.384	0.202	1.43432e-172	COL11A1+ CAFs	MOXD1
SPHK1	4.77274e-177	1.3217	0.279	0.128	1.72076e-172	COL11A1+ CAFs	SPHK1
PCOLCE	1.12623e-176	0.538059	0.814	0.631	4.06052e-172	COL11A1+ CAFs	PCOLCE
VMP1	1.88836e-175	0.681565	0.76	0.601	6.80831e-171	COL11A1+ CAFs	VMP1
RUNX1	7.08226e-175	0.75062	0.581	0.379	2.55344e-170	COL11A1+ CAFs	RUNX1
PDLIM7	2.27285e-174	0.752031	0.684	0.523	8.19454e-170	COL11A1+ CAFs	PDLIM7
SOX4	1.21321e-170	0.718909	0.69	0.498	4.37412e-166	COL11A1+ CAFs	SOX4
PTTG1IP	1.30061e-170	0.690469	0.71	0.542	4.68922e-166	COL11A1+ CAFs	PTTG1IP
TPM41	6.00158e-170	0.417577	0.935	0.826	2.16381e-165	COL11A1+ CAFs	TPM4
RAI14	3.7342e-168	0.901422	0.436	0.25	1.34633e-163	COL11A1+ CAFs	RAI14
RIN2	1.08163e-167	1.12881	0.35	0.184	3.89973e-163	COL11A1+ CAFs	RIN2
CFL11	2.80808e-167	0.403455	0.952	0.894	1.01242e-162	COL11A1+ CAFs	CFL1
EMILIN1	2.16024e-164	0.740105	0.681	0.52	7.78852e-160	COL11A1+ CAFs	EMILIN1
C1QTNF61	9.79059e-159	1.18088	0.346	0.186	3.5299e-154	COL11A1+ CAFs	C1QTNF6
FKBP10	1.45991e-156	0.71532	0.634	0.466	5.26355e-152	COL11A1+ CAFs	FKBP10
VEGFB	1.65942e-154	0.869253	0.557	0.38	5.98289e-150	COL11A1+ CAFs	VEGFB
SSR3	4.9398e-154	0.604882	0.707	0.558	1.78099e-149	COL11A1+ CAFs	SSR3
LOX	9.58698e-151	0.896354	0.4	0.231	3.45649e-146	COL11A1+ CAFs	LOX
SERPINF1	1.21625e-149	0.355556	0.816	0.607	4.38505e-145	COL11A1+ CAFs	SERPINF1
CAPZB	2.17843e-147	0.465468	0.849	0.737	7.8541e-143	COL11A1+ CAFs	CAPZB
LAMB1	2.08675e-146	0.537469	0.732	0.53	7.52358e-142	COL11A1+ CAFs	LAMB1
C1S	3.648e-146	0.328826	0.961	0.776	1.31525e-141	COL11A1+ CAFs	C1S
BRI3	3.66957e-145	0.662465	0.705	0.548	1.32303e-140	COL11A1+ CAFs	BRI3
KIAA0930	1.7658e-144	1.12382	0.333	0.18	6.36642e-140	COL11A1+ CAFs	KIAA0930
P4HB	2.11362e-144	0.601309	0.742	0.616	7.62046e-140	COL11A1+ CAFs	P4HB
NUAK1	1.33819e-143	1.1245	0.271	0.132	4.82471e-139	COL11A1+ CAFs	NUAK1
KDELR3	1.05335e-141	1.04489	0.358	0.206	3.79774e-137	COL11A1+ CAFs	KDELR3
SSC5D	1.00065e-140	0.905674	0.407	0.241	3.60773e-136	COL11A1+ CAFs	SSC5D
STK17B	2.68938e-139	1.07422	0.301	0.157	9.69631e-135	COL11A1+ CAFs	STK17B
LTBP1	5.62738e-138	0.51053	0.7	0.503	2.0289e-133	COL11A1+ CAFs	LTBP1
MT-ND5	3.90182e-137	0.588391	0.975	0.963	1.40676e-132	COL11A1+ CAFs	MT-ND5
HDLBP	1.77844e-135	0.570797	0.728	0.584	6.41197e-131	COL11A1+ CAFs	HDLBP
CD276	2.19148e-134	0.941907	0.448	0.287	7.90115e-130	COL11A1+ CAFs	CD276
PDPN	4.45055e-134	0.495809	0.456	0.271	1.6046e-129	COL11A1+ CAFs	PDPN
GLIS2	1.72607e-132	1.0597	0.363	0.212	6.22316e-128	COL11A1+ CAFs	GLIS2
2024-09-11	2.70205e-130	0.597599	0.715	0.558	9.74195e-126	COL11A1+ CAFs	2024-09-11
PRELP	4.82415e-130	0.686853	0.584	0.402	1.7393e-125	COL11A1+ CAFs	PRELP
DCBLD1	3.1095e-129	1.03265	0.315	0.172	1.1211e-124	COL11A1+ CAFs	DCBLD1
VGLL4	4.82071e-129	0.776848	0.527	0.367	1.73806e-124	COL11A1+ CAFs	VGLL4
TSHZ2	7.86331e-129	0.606503	0.463	0.283	2.83504e-124	COL11A1+ CAFs	TSHZ2
GXYLT2	3.31841e-128	1.06514	0.262	0.131	1.19642e-123	COL11A1+ CAFs	GXYLT2
ZBED1	3.9866e-128	1.01924	0.361	0.213	1.43733e-123	COL11A1+ CAFs	ZBED1
FKBP9	6.17137e-127	0.707558	0.553	0.389	2.22502e-122	COL11A1+ CAFs	FKBP9
PIEZO2	9.48574e-126	1.23788	0.277	0.147	3.41999e-121	COL11A1+ CAFs	PIEZO2
APOL1	2.70819e-125	0.777322	0.522	0.361	9.76411e-121	COL11A1+ CAFs	APOL1
TMEM98	1.81452e-124	0.63676	0.586	0.416	6.54208e-120	COL11A1+ CAFs	TMEM98
C4orf48	5.30628e-124	1.05951	0.33	0.193	1.91313e-119	COL11A1+ CAFs	C4orf48
P3H4	3.96653e-123	1.01765	0.327	0.187	1.43009e-118	COL11A1+ CAFs	P3H4
WISP1	6.22602e-122	0.984228	0.275	0.143	2.24473e-117	COL11A1+ CAFs	WISP1
OSTC	7.32383e-119	0.65772	0.637	0.517	2.64053e-114	COL11A1+ CAFs	OSTC
PKM	1.57114e-118	0.534458	0.774	0.673	5.66458e-114	COL11A1+ CAFs	PKM
ACTN1	3.306e-118	0.466603	0.821	0.671	1.19195e-113	COL11A1+ CAFs	ACTN1
TPM11	2.799e-117	0.41237	0.911	0.846	1.00915e-112	COL11A1+ CAFs	TPM1
RARRES1	1.27219e-115	0.590804	0.391	0.233	4.58674e-111	COL11A1+ CAFs	RARRES1
BCAT1	2.20797e-115	0.957574	0.261	0.135	7.96062e-111	COL11A1+ CAFs	BCAT1
FHL2	3.84845e-115	0.490034	0.595	0.411	1.38752e-110	COL11A1+ CAFs	FHL2
SEC24D	9.0762e-114	0.725564	0.466	0.311	3.27233e-109	COL11A1+ CAFs	SEC24D
CALR	1.22842e-113	0.34747	0.903	0.802	4.42895e-109	COL11A1+ CAFs	CALR
MICAL2	1.40727e-113	0.750636	0.475	0.319	5.07376e-109	COL11A1+ CAFs	MICAL2
KDELR2	2.31174e-113	0.551023	0.699	0.587	8.33475e-109	COL11A1+ CAFs	KDELR2
DAP	1.78472e-112	0.801068	0.451	0.305	6.43463e-108	COL11A1+ CAFs	DAP
MT-ND3	5.7765e-112	0.416664	0.988	0.994	2.08266e-107	COL11A1+ CAFs	MT-ND3
ENC1	7.44067e-112	0.771126	0.387	0.237	2.68266e-107	COL11A1+ CAFs	ENC1
FIBIN	1.56306e-110	0.786681	0.339	0.198	5.63546e-106	COL11A1+ CAFs	FIBIN
COL4A21	2.9681e-110	0.635367	0.842	0.708	1.07012e-105	COL11A1+ CAFs	COL4A2
MARVELD1	3.50408e-110	0.769544	0.447	0.298	1.26336e-105	COL11A1+ CAFs	MARVELD1
TMEM119	7.2374e-110	0.714865	0.369	0.222	2.60937e-105	COL11A1+ CAFs	TMEM119
FZD1	1.40943e-109	0.983017	0.357	0.218	5.08156e-105	COL11A1+ CAFs	FZD1
ETV1	7.05721e-108	0.93116	0.279	0.152	2.54441e-103	COL11A1+ CAFs	ETV1
CTGF	1.06198e-106	0.482352	0.714	0.571	3.82888e-102	COL11A1+ CAFs	CTGF
TUBB	2.36047e-106	0.429986	0.805	0.71	8.51043e-102	COL11A1+ CAFs	TUBB
MT-ND4L	3.12335e-106	0.605409	0.871	0.778	1.12609e-101	COL11A1+ CAFs	MT-ND4L
TWIST1	1.22169e-105	1.07572	0.302	0.176	4.4047e-101	COL11A1+ CAFs	TWIST1
GPX7	5.07733e-105	0.987006	0.304	0.178	1.83058e-100	COL11A1+ CAFs	GPX7
BICC1	8.25568e-105	0.718362	0.407	0.258	2.9765e-100	COL11A1+ CAFs	BICC1
GPNMB	1.32518e-104	0.25164	0.597	0.408	4.77779e-100	COL11A1+ CAFs	GPNMB
P3H1	1.66329e-104	0.80435	0.363	0.225	5.99682e-100	COL11A1+ CAFs	P3H1
SRPX2	1.8299e-104	0.926133	0.293	0.167	6.59754e-100	COL11A1+ CAFs	SRPX2
EPSTI1	2.88411e-104	0.893924	0.327	0.195	1.03984e-99	COL11A1+ CAFs	EPSTI1
TTC3	1.2109e-103	0.531398	0.68	0.551	4.36578e-99	COL11A1+ CAFs	TTC3
NCOR2	3.21948e-103	0.717495	0.479	0.331	1.16075e-98	COL11A1+ CAFs	NCOR2
ANXA5	4.31754e-103	0.381896	0.895	0.83	1.55664e-98	COL11A1+ CAFs	ANXA5
PLAUR	3.84797e-102	0.698121	0.358	0.22	1.38735e-97	COL11A1+ CAFs	PLAUR
TMEM45A	6.25724e-101	0.772276	0.392	0.255	2.25599e-96	COL11A1+ CAFs	TMEM45A
RRBP1	9.83225e-101	0.430127	0.763	0.624	3.54492e-96	COL11A1+ CAFs	RRBP1
TMEM167A	2.66708e-99	0.626316	0.522	0.38	9.61589e-95	COL11A1+ CAFs	TMEM167A
NAP1L1	3.15517e-99	0.389414	0.923	0.85	1.13756e-94	COL11A1+ CAFs	NAP1L1
SEC31A	7.20507e-99	0.462763	0.742	0.605	2.59772e-94	COL11A1+ CAFs	SEC31A
RARRES2	7.79019e-99	0.540447	0.779	0.643	2.80868e-94	COL11A1+ CAFs	RARRES2
ELN	8.35142e-99	0.601781	0.533	0.384	3.01102e-94	COL11A1+ CAFs	ELN
PHLDA3	2.58843e-98	0.663318	0.437	0.296	9.33234e-94	COL11A1+ CAFs	PHLDA3
SGCD	3.06715e-98	0.768571	0.291	0.164	1.10583e-93	COL11A1+ CAFs	SGCD
ZCCHC24	1.98917e-97	0.64666	0.469	0.319	7.17176e-93	COL11A1+ CAFs	ZCCHC24
MT-ATP8	9.88915e-97	0.61158	0.655	0.534	3.56543e-92	COL11A1+ CAFs	MT-ATP8
EFEMP2	4.36432e-96	0.53196	0.622	0.49	1.57351e-91	COL11A1+ CAFs	EFEMP2
TMED9	1.33327e-95	0.506067	0.672	0.552	4.80698e-91	COL11A1+ CAFs	TMED9
COLGALT1	2.99255e-95	0.740099	0.396	0.259	1.07893e-90	COL11A1+ CAFs	COLGALT1
COPZ2	3.46483e-95	0.81913	0.373	0.242	1.24921e-90	COL11A1+ CAFs	COPZ2
ZMAT3	1.45922e-94	0.649024	0.5	0.352	5.26108e-90	COL11A1+ CAFs	ZMAT3
PERP	5.68664e-94	0.939498	0.296	0.176	2.05026e-89	COL11A1+ CAFs	PERP
TSKU	2.62703e-93	0.844761	0.271	0.153	9.4715e-89	COL11A1+ CAFs	TSKU
PSAP	9.63335e-93	0.304291	0.927	0.843	3.47321e-88	COL11A1+ CAFs	PSAP
HCFC1R1	1.1541e-92	0.446881	0.746	0.62	4.161e-88	COL11A1+ CAFs	HCFC1R1
RPL31	1.81259e-91	0.328106	0.943	0.902	6.53512e-87	COL11A1+ CAFs	RPL31
GALNT1	1.91595e-90	0.737991	0.445	0.312	6.90778e-86	COL11A1+ CAFs	GALNT1
TNFRSF12A	1.36362e-89	0.812748	0.399	0.273	4.91641e-85	COL11A1+ CAFs	TNFRSF12A
BMP11	1.82528e-89	0.652578	0.437	0.3	6.58085e-85	COL11A1+ CAFs	BMP1
TMEM258	2.36547e-88	0.376429	0.783	0.693	8.52847e-84	COL11A1+ CAFs	TMEM258
PKDCC	3.01524e-88	0.946345	0.315	0.198	1.08712e-83	COL11A1+ CAFs	PKDCC
TMED3	3.84231e-88	0.609486	0.464	0.33	1.38531e-83	COL11A1+ CAFs	TMED3
SERPINE1	1.2862e-87	0.578561	0.431	0.29	4.63725e-83	COL11A1+ CAFs	SERPINE1
MTRNR2L12	4.39681e-87	0.530018	0.699	0.578	1.58523e-82	COL11A1+ CAFs	MTRNR2L12
PLOD1	4.87556e-86	0.638869	0.438	0.303	1.75783e-81	COL11A1+ CAFs	PLOD1
SSPN	5.78055e-86	0.462514	0.617	0.471	2.08412e-81	COL11A1+ CAFs	SSPN
MYH10	1.42124e-85	0.631802	0.405	0.27	5.12415e-81	COL11A1+ CAFs	MYH10
MTRNR2L8	2.08509e-84	0.597904	0.669	0.554	7.51759e-80	COL11A1+ CAFs	MTRNR2L8
DNM3OS	2.58254e-84	0.887624	0.25	0.142	9.3111e-80	COL11A1+ CAFs	DNM3OS
GLT8D2	2.94625e-84	0.622864	0.438	0.302	1.06224e-79	COL11A1+ CAFs	GLT8D2
STAT2	1.29039e-83	0.718586	0.39	0.264	4.65236e-79	COL11A1+ CAFs	STAT2
PLEC	2.8592e-83	0.60269	0.519	0.388	1.03086e-78	COL11A1+ CAFs	PLEC
SLIT2	5.00088e-82	0.723681	0.37	0.245	1.80302e-77	COL11A1+ CAFs	SLIT2
PARVA	6.04281e-82	0.486144	0.605	0.472	2.17867e-77	COL11A1+ CAFs	PARVA
SDC3	6.93423e-82	0.875163	0.265	0.156	2.50007e-77	COL11A1+ CAFs	SDC3
LY96	1.29179e-81	0.924846	0.253	0.148	4.65742e-77	COL11A1+ CAFs	LY96
VAT1	7.21661e-81	0.606257	0.413	0.281	2.60188e-76	COL11A1+ CAFs	VAT1
SKIL	1.40903e-80	0.585936	0.476	0.342	5.08012e-76	COL11A1+ CAFs	SKIL
ITGB11	1.90616e-80	0.262629	0.948	0.874	6.87249e-76	COL11A1+ CAFs	ITGB1
SH3BGRL3	3.04079e-80	0.364025	0.756	0.663	1.09633e-75	COL11A1+ CAFs	SH3BGRL3
BNC2	5.3545e-80	0.767588	0.253	0.145	1.93051e-75	COL11A1+ CAFs	BNC2
COPG1	6.75845e-79	0.702376	0.413	0.289	2.43669e-74	COL11A1+ CAFs	COPG1
FOXO1	2.79914e-77	0.844804	0.294	0.184	1.0092e-72	COL11A1+ CAFs	FOXO1
FKBP7	3.74415e-77	0.633447	0.429	0.303	1.34992e-72	COL11A1+ CAFs	FKBP7
CFI	2.8433e-76	0.656085	0.331	0.212	1.02512e-71	COL11A1+ CAFs	CFI
IRS1	5.11828e-76	0.818986	0.301	0.189	1.84535e-71	COL11A1+ CAFs	IRS1
DAB2	5.61279e-76	0.479241	0.511	0.375	2.02363e-71	COL11A1+ CAFs	DAB2
KDELR1	8.98794e-75	0.410635	0.738	0.626	3.24051e-70	COL11A1+ CAFs	KDELR1
NT5DC21	2.79569e-74	0.731446	0.416	0.295	1.00796e-69	COL11A1+ CAFs	NT5DC2
SURF4	1.01036e-72	0.483082	0.54	0.41	3.64275e-68	COL11A1+ CAFs	SURF4
GLMP	1.44913e-72	0.751588	0.316	0.205	5.22471e-68	COL11A1+ CAFs	GLMP
FMOD	4.17198e-72	0.525257	0.47	0.337	1.50417e-67	COL11A1+ CAFs	FMOD
MT-ND4	1.12964e-71	0.273894	0.991	0.996	4.0728e-67	COL11A1+ CAFs	MT-ND4
EMC10	1.52231e-70	0.52723	0.48	0.356	5.48852e-66	COL11A1+ CAFs	EMC10
ATP5F1E	1.90732e-70	0.422525	0.705	0.631	6.87665e-66	COL11A1+ CAFs	ATP5F1E
CTSZ	3.08758e-70	0.586647	0.496	0.38	1.1132e-65	COL11A1+ CAFs	CTSZ
MPZL1	4.33365e-70	0.524676	0.472	0.348	1.56245e-65	COL11A1+ CAFs	MPZL1
TRIO	6.84149e-70	0.713259	0.3	0.192	2.46663e-65	COL11A1+ CAFs	TRIO
OST4	8.87388e-70	0.392579	0.822	0.772	3.19939e-65	COL11A1+ CAFs	OST4
TAX1BP3	3.4224e-69	0.625812	0.479	0.37	1.23391e-64	COL11A1+ CAFs	TAX1BP3
ZNF281	6.40187e-68	0.732426	0.314	0.206	2.30813e-63	COL11A1+ CAFs	ZNF281
KCTD12	7.53074e-68	0.549758	0.374	0.254	2.71513e-63	COL11A1+ CAFs	KCTD12
GAS1	2.05725e-67	0.891928	0.266	0.166	7.41723e-63	COL11A1+ CAFs	GAS1
MT-ND2	3.96317e-67	0.367306	0.987	0.995	1.42888e-62	COL11A1+ CAFs	MT-ND2
SLC39A7	1.03489e-66	0.539501	0.474	0.353	3.73119e-62	COL11A1+ CAFs	SLC39A7
VKORC1	5.49759e-66	0.408822	0.625	0.526	1.9821e-61	COL11A1+ CAFs	VKORC1
NPC2	1.06175e-64	0.291879	0.766	0.646	3.82803e-60	COL11A1+ CAFs	NPC2
TGFBI	2.29472e-64	0.500122	0.576	0.453	8.27337e-60	COL11A1+ CAFs	TGFBI
MYO1E	1.06295e-63	0.680223	0.345	0.238	3.83235e-59	COL11A1+ CAFs	MYO1E
PACS1	2.47659e-63	0.631747	0.375	0.264	8.9291e-59	COL11A1+ CAFs	PACS1
TPST1	8.19685e-63	0.648784	0.35	0.24	2.95529e-58	COL11A1+ CAFs	TPST1
ACTB1	1.3897e-62	0.25238	0.995	0.989	5.01042e-58	COL11A1+ CAFs	ACTB
FKBP14	1.94862e-62	0.641134	0.339	0.233	7.02555e-58	COL11A1+ CAFs	FKBP14
CDC42EP1	2.44151e-62	0.558256	0.439	0.326	8.8026e-58	COL11A1+ CAFs	CDC42EP1
MYL12A1	3.18275e-61	0.353296	0.812	0.759	1.14751e-56	COL11A1+ CAFs	MYL12A
EVL	3.20242e-61	0.63313	0.296	0.195	1.1546e-56	COL11A1+ CAFs	EVL
SH3BP4	3.85636e-61	0.8345	0.268	0.174	1.39037e-56	COL11A1+ CAFs	SH3BP4
PEA15	5.63456e-61	0.423841	0.566	0.438	2.03148e-56	COL11A1+ CAFs	PEA15
PDLIM3	5.85658e-61	0.353601	0.614	0.486	2.11153e-56	COL11A1+ CAFs	PDLIM3
AFAP1	8.07181e-61	0.634139	0.306	0.204	2.91021e-56	COL11A1+ CAFs	AFAP1
GPR107	3.45386e-60	0.823504	0.255	0.161	1.24525e-55	COL11A1+ CAFs	GPR107
IFI6	7.87487e-60	0.584397	0.605	0.495	2.8392e-55	COL11A1+ CAFs	IFI6
SRPRB	8.86638e-60	0.644768	0.306	0.205	3.19668e-55	COL11A1+ CAFs	SRPRB
TNFAIP6	1.01165e-59	0.393756	0.304	0.199	3.6474e-55	COL11A1+ CAFs	TNFAIP6
CSGALNACT2	1.81483e-59	0.592208	0.374	0.265	6.54318e-55	COL11A1+ CAFs	CSGALNACT2
BACE2	2.27306e-59	0.673703	0.333	0.231	8.19528e-55	COL11A1+ CAFs	BACE2
RTL8C	3.13771e-59	0.516232	0.557	0.465	1.13127e-54	COL11A1+ CAFs	RTL8C
SVIL	8.88712e-59	0.510693	0.472	0.357	3.20416e-54	COL11A1+ CAFs	SVIL
FRMD6	1.78291e-57	0.573575	0.314	0.211	6.4281e-53	COL11A1+ CAFs	FRMD6
MXRA7	4.21868e-57	0.464594	0.532	0.418	1.521e-52	COL11A1+ CAFs	MXRA7
TMED10	4.30024e-57	0.342416	0.707	0.611	1.55041e-52	COL11A1+ CAFs	TMED10
COL4A11	9.14218e-57	0.295124	0.774	0.645	3.29612e-52	COL11A1+ CAFs	COL4A1
MLXIP	1.21958e-56	0.513787	0.42	0.31	4.39706e-52	COL11A1+ CAFs	MLXIP
TUBA1A	6.01504e-56	0.337802	0.764	0.685	2.16866e-51	COL11A1+ CAFs	TUBA1A
SPATS2	8.8291e-56	0.661489	0.302	0.205	3.18324e-51	COL11A1+ CAFs	SPATS2
TIMP1	1.14762e-55	0.337829	0.944	0.883	4.13763e-51	COL11A1+ CAFs	TIMP1
STAT1	1.70664e-55	0.553429	0.44	0.332	6.15313e-51	COL11A1+ CAFs	STAT1
PPIB	1.78018e-54	0.348842	0.792	0.729	6.41826e-50	COL11A1+ CAFs	PPIB
CTNNB1	1.8201e-54	0.437825	0.603	0.49	6.56219e-50	COL11A1+ CAFs	CTNNB1
TMEM214	2.61708e-54	0.624376	0.34	0.241	9.43561e-50	COL11A1+ CAFs	TMEM214
NR2F1	3.68261e-54	0.521231	0.423	0.314	1.32773e-49	COL11A1+ CAFs	NR2F1
TGFBR1	5.70813e-54	0.700208	0.262	0.172	2.05801e-49	COL11A1+ CAFs	TGFBR1
PDLIM2	6.85852e-54	0.569126	0.453	0.362	2.47277e-49	COL11A1+ CAFs	PDLIM2
MYOF	8.77136e-54	0.48581	0.441	0.332	3.16243e-49	COL11A1+ CAFs	MYOF
GPC1	3.12792e-53	0.607159	0.294	0.2	1.12774e-48	COL11A1+ CAFs	GPC1
SSH1	4.27947e-53	0.68727	0.291	0.199	1.54292e-48	COL11A1+ CAFs	SSH1
CASC4	8.99268e-53	0.47623	0.487	0.379	3.24222e-48	COL11A1+ CAFs	CASC4
UBAC2	1.01658e-52	0.651131	0.269	0.179	3.66518e-48	COL11A1+ CAFs	UBAC2
ATXN1	1.85159e-52	0.547665	0.35	0.249	6.67571e-48	COL11A1+ CAFs	ATXN1
DBN1	3.82366e-52	0.508458	0.38	0.273	1.37858e-47	COL11A1+ CAFs	DBN1
LTBP3	1.04574e-51	0.37578	0.569	0.452	3.77031e-47	COL11A1+ CAFs	LTBP3
AKR1A1	1.40395e-51	0.467049	0.446	0.344	5.06179e-47	COL11A1+ CAFs	AKR1A1
PDIA3	1.5626e-51	0.288647	0.789	0.703	5.6338e-47	COL11A1+ CAFs	PDIA3
HAPLN3	1.55644e-50	0.675986	0.253	0.166	5.6116e-46	COL11A1+ CAFs	HAPLN3
CHST14	1.81414e-50	0.675421	0.293	0.203	6.54068e-46	COL11A1+ CAFs	CHST14
RALA	3.41594e-50	0.536484	0.367	0.267	1.23158e-45	COL11A1+ CAFs	RALA
TPP1	3.66589e-50	0.444148	0.502	0.39	1.3217e-45	COL11A1+ CAFs	TPP1
FAM114A1	5.56814e-50	0.431163	0.49	0.392	2.00754e-45	COL11A1+ CAFs	FAM114A1
MICU1	6.23113e-50	0.586818	0.301	0.208	2.24657e-45	COL11A1+ CAFs	MICU1
C11orf24	7.65121e-50	0.660946	0.261	0.175	2.75857e-45	COL11A1+ CAFs	C11orf24
RPS27L	8.54813e-50	0.277665	0.788	0.725	3.08194e-45	COL11A1+ CAFs	RPS27L
BAX1	9.96407e-50	0.450103	0.466	0.362	3.59244e-45	COL11A1+ CAFs	BAX
PDLIM4	1.00037e-49	0.398161	0.342	0.243	3.60675e-45	COL11A1+ CAFs	PDLIM4
SLC39A13	3.22779e-49	0.605915	0.304	0.213	1.16375e-44	COL11A1+ CAFs	SLC39A13
ATP6V0E1	4.23591e-49	0.283394	0.782	0.723	1.52722e-44	COL11A1+ CAFs	ATP6V0E1
PDIA4	6.77998e-49	0.400956	0.509	0.402	2.44445e-44	COL11A1+ CAFs	PDIA4
NFYB	8.21719e-49	0.74296	0.333	0.244	2.96262e-44	COL11A1+ CAFs	NFYB
XAF1	2.04855e-48	0.494068	0.404	0.303	7.38583e-44	COL11A1+ CAFs	XAF1
ISOC2	1.43785e-47	0.507188	0.321	0.229	5.18401e-43	COL11A1+ CAFs	ISOC2
LRRC321	1.6247e-47	0.389534	0.464	0.354	5.85768e-43	COL11A1+ CAFs	LRRC32
RPN1	1.94625e-47	0.419036	0.494	0.389	7.01701e-43	COL11A1+ CAFs	RPN1
TRIM22	2.02023e-47	0.514272	0.331	0.236	7.28375e-43	COL11A1+ CAFs	TRIM22
YIPF2	2.77508e-47	0.546123	0.303	0.212	1.00053e-42	COL11A1+ CAFs	YIPF2
SPIN1	2.98826e-47	0.472843	0.431	0.329	1.07739e-42	COL11A1+ CAFs	SPIN1
CCND11	3.89168e-47	0.414494	0.38	0.276	1.4031e-42	COL11A1+ CAFs	CCND1
P3H3	4.47128e-47	0.671561	0.259	0.175	1.61208e-42	COL11A1+ CAFs	P3H3
PLXNB2	7.6817e-47	0.476749	0.413	0.311	2.76956e-42	COL11A1+ CAFs	PLXNB2
GGT5	1.64858e-46	0.341815	0.499	0.382	5.94381e-42	COL11A1+ CAFs	GGT5
ID31	6.35933e-46	0.355996	0.736	0.647	2.29279e-41	COL11A1+ CAFs	ID3
TPBG	1.42299e-45	0.463157	0.294	0.204	5.13045e-41	COL11A1+ CAFs	TPBG
LGALS1	1.50151e-45	0.442265	0.957	0.938	5.41355e-41	COL11A1+ CAFs	LGALS1
MAP4K41	3.11061e-45	0.429805	0.473	0.37	1.1215e-40	COL11A1+ CAFs	MAP4K4
HEXB	3.47725e-45	0.384717	0.539	0.435	1.25369e-40	COL11A1+ CAFs	HEXB
NRBP1	9.84009e-45	0.433575	0.442	0.346	3.54775e-40	COL11A1+ CAFs	NRBP1
PKD2	2.76567e-44	0.455598	0.439	0.339	9.97134e-40	COL11A1+ CAFs	PKD2
GOLGA2	2.94147e-44	0.498191	0.435	0.341	1.06052e-39	COL11A1+ CAFs	GOLGA2
MYDGF	4.61603e-44	0.434943	0.519	0.435	1.66426e-39	COL11A1+ CAFs	MYDGF
NNMT	6.49305e-44	0.269715	0.726	0.635	2.34101e-39	COL11A1+ CAFs	NNMT
CPXM1	1.22861e-43	0.417229	0.302	0.21	4.42962e-39	COL11A1+ CAFs	CPXM1
SERF2	2.43406e-43	0.278616	0.945	0.924	8.77576e-39	COL11A1+ CAFs	SERF2
IRS2	6.07135e-43	0.576769	0.299	0.212	2.18896e-38	COL11A1+ CAFs	IRS2
TSPAN9	6.12059e-43	0.630666	0.29	0.206	2.20672e-38	COL11A1+ CAFs	TSPAN9
MYL12B	6.65161e-43	0.261489	0.839	0.792	2.39817e-38	COL11A1+ CAFs	MYL12B
COTL1	4.06112e-42	0.517572	0.27	0.186	1.4642e-37	COL11A1+ CAFs	COTL1
BMPR2	1.00362e-41	0.386222	0.525	0.424	3.61847e-37	COL11A1+ CAFs	BMPR2
TNS31	1.53074e-41	0.424597	0.403	0.304	5.51894e-37	COL11A1+ CAFs	TNS3
ANGPTL2	1.70807e-40	0.415288	0.433	0.335	6.15826e-36	COL11A1+ CAFs	ANGPTL2
GDI2	1.80901e-40	0.312916	0.648	0.559	6.5222e-36	COL11A1+ CAFs	GDI2
PFN2	1.88461e-40	0.431942	0.347	0.258	6.79478e-36	COL11A1+ CAFs	PFN2
TMEM248	8.31057e-40	0.421955	0.495	0.402	2.99629e-35	COL11A1+ CAFs	TMEM248
PTGFRN	2.58712e-39	0.450924	0.316	0.229	9.32761e-35	COL11A1+ CAFs	PTGFRN
SUMO3	3.22255e-39	0.424762	0.474	0.384	1.16186e-34	COL11A1+ CAFs	SUMO3
RHBDD2	4.98045e-39	0.532869	0.341	0.256	1.79565e-34	COL11A1+ CAFs	RHBDD2
SMIM3	1.11867e-38	0.331396	0.463	0.36	4.03326e-34	COL11A1+ CAFs	SMIM3
P4HA1	2.50913e-38	0.352489	0.405	0.313	9.04641e-34	COL11A1+ CAFs	P4HA1
MYO1D	3.18093e-38	0.491102	0.333	0.249	1.14685e-33	COL11A1+ CAFs	MYO1D
CLEC2B	3.63911e-38	0.36038	0.387	0.294	1.31205e-33	COL11A1+ CAFs	CLEC2B
SEC13	4.13173e-38	0.468308	0.385	0.299	1.48965e-33	COL11A1+ CAFs	SEC13
GLT8D1	7.20953e-38	0.464975	0.329	0.246	2.59932e-33	COL11A1+ CAFs	GLT8D1
PLIN3	8.25908e-38	0.445271	0.41	0.324	2.97773e-33	COL11A1+ CAFs	PLIN3
MFSD1	2.75769e-37	0.545748	0.326	0.243	9.94259e-33	COL11A1+ CAFs	MFSD1
C6orf48	3.22441e-37	0.311135	0.676	0.598	1.16253e-32	COL11A1+ CAFs	C6orf48
YIF1A	3.96032e-37	0.455186	0.414	0.336	1.42785e-32	COL11A1+ CAFs	YIF1A
RAB1A	4.62562e-37	0.266697	0.646	0.563	1.66772e-32	COL11A1+ CAFs	RAB1A
WDFY1	4.92759e-37	0.611051	0.262	0.187	1.77659e-32	COL11A1+ CAFs	WDFY1
PAPSS1	5.40985e-37	0.537428	0.296	0.216	1.95047e-32	COL11A1+ CAFs	PAPSS1
RFTN1	1.1363e-36	0.525069	0.318	0.236	4.09681e-32	COL11A1+ CAFs	RFTN1
MANF	1.41404e-36	0.455133	0.409	0.328	5.09816e-32	COL11A1+ CAFs	MANF
NORAD	1.50965e-36	0.448704	0.542	0.476	5.44289e-32	COL11A1+ CAFs	NORAD
NEO1	4.08724e-36	0.544928	0.273	0.197	1.47361e-31	COL11A1+ CAFs	NEO1
VPS25	4.70294e-36	0.479727	0.333	0.252	1.6956e-31	COL11A1+ CAFs	VPS25
NID21	5.39351e-36	0.49236	0.286	0.208	1.94457e-31	COL11A1+ CAFs	NID2
SNHG18	5.60503e-36	0.539395	0.289	0.213	2.02084e-31	COL11A1+ CAFs	SNHG18
PLD3	8.36426e-36	0.279968	0.592	0.496	3.01565e-31	COL11A1+ CAFs	PLD3
TAPBP	1.9073e-35	0.370747	0.524	0.438	6.87659e-31	COL11A1+ CAFs	TAPBP
PAPSS2	2.49206e-35	0.523702	0.301	0.223	8.98488e-31	COL11A1+ CAFs	PAPSS2
FKBP11	3.32509e-35	0.438903	0.298	0.219	1.19883e-30	COL11A1+ CAFs	FKBP11
PRAF2	3.57675e-35	0.521107	0.299	0.222	1.28956e-30	COL11A1+ CAFs	PRAF2
DYRK2	8.84737e-35	0.504764	0.292	0.215	3.18983e-30	COL11A1+ CAFs	DYRK2
PLBD2	9.22697e-35	0.637119	0.262	0.191	3.32669e-30	COL11A1+ CAFs	PLBD2
GGCT	2.41705e-34	0.482041	0.309	0.232	8.71442e-30	COL11A1+ CAFs	GGCT
ABCG1	4.55997e-34	0.589046	0.25	0.179	1.64405e-29	COL11A1+ CAFs	ABCG1
USP22	6.54329e-34	0.430517	0.442	0.357	2.35912e-29	COL11A1+ CAFs	USP22
MAFB	1.89649e-33	0.418971	0.277	0.203	6.8376e-29	COL11A1+ CAFs	MAFB
ZYX1	4.55247e-33	0.309999	0.543	0.454	1.64135e-28	COL11A1+ CAFs	ZYX
IFNGR2	5.72785e-33	0.441565	0.401	0.32	2.06512e-28	COL11A1+ CAFs	IFNGR2
1981-09-01	8.87215e-33	0.39388	0.386	0.303	3.19877e-28	COL11A1+ CAFs	2024-09-08
CSTB	9.1657e-33	0.264287	0.634	0.557	3.3046e-28	COL11A1+ CAFs	CSTB
SRPRA	1.14053e-32	0.389666	0.443	0.36	4.11208e-28	COL11A1+ CAFs	SRPRA
SEC22B	1.58541e-32	0.404051	0.404	0.321	5.71603e-28	COL11A1+ CAFs	SEC22B
ISG151	2.02565e-32	0.442292	0.471	0.389	7.30329e-28	COL11A1+ CAFs	ISG15
FAM129B	4.73427e-32	0.44695	0.343	0.265	1.70689e-27	COL11A1+ CAFs	FAM129B
GFPT2	6.65317e-32	0.416401	0.251	0.18	2.39874e-27	COL11A1+ CAFs	GFPT2
GANAB	7.24552e-32	0.401379	0.446	0.364	2.6123e-27	COL11A1+ CAFs	GANAB
KLF6	7.39851e-32	0.343685	0.783	0.709	2.66746e-27	COL11A1+ CAFs	KLF6
PSD3	9.82634e-32	0.372897	0.303	0.226	3.54279e-27	COL11A1+ CAFs	PSD3
CTSA	1.56925e-31	0.320542	0.459	0.376	5.65779e-27	COL11A1+ CAFs	CTSA
TCEAL4	2.26524e-31	0.272574	0.639	0.565	8.16709e-27	COL11A1+ CAFs	TCEAL4
WBP1L	3.30323e-31	0.518885	0.284	0.213	1.19095e-26	COL11A1+ CAFs	WBP1L
ARHGDIA1	4.46825e-31	0.283683	0.581	0.505	1.61098e-26	COL11A1+ CAFs	ARHGDIA
PPFIBP1	6.59811e-31	0.277938	0.435	0.349	2.37888e-26	COL11A1+ CAFs	PPFIBP1
MGAT1	7.51174e-31	0.360834	0.409	0.327	2.70828e-26	COL11A1+ CAFs	MGAT1
GOLIM4	1.3092e-30	0.324547	0.563	0.474	4.72019e-26	COL11A1+ CAFs	GOLIM4
BANF1	2.79093e-30	0.251053	0.635	0.55	1.00624e-25	COL11A1+ CAFs	BANF1
ITPRIPL21	3.88287e-30	0.331934	0.465	0.379	1.39993e-25	COL11A1+ CAFs	ITPRIPL2
TUBA1C	5.41249e-30	0.278035	0.396	0.314	1.95142e-25	COL11A1+ CAFs	TUBA1C
MRPL41	7.78568e-30	0.351461	0.456	0.383	2.80705e-25	COL11A1+ CAFs	MRPL41
STX7	7.89989e-30	0.413126	0.274	0.202	2.84823e-25	COL11A1+ CAFs	STX7
SEC61A1	9.70041e-30	0.466228	0.309	0.237	3.49739e-25	COL11A1+ CAFs	SEC61A1
EIF4E2	1.05618e-29	0.357032	0.394	0.315	3.80794e-25	COL11A1+ CAFs	EIF4E2
VEZT	6.34395e-29	0.396624	0.311	0.238	2.28725e-24	COL11A1+ CAFs	VEZT
PTS	1.70777e-28	0.393908	0.291	0.22	6.15721e-24	COL11A1+ CAFs	PTS
SHC1	2.24283e-28	0.396735	0.354	0.279	8.08628e-24	COL11A1+ CAFs	SHC1
B4GALT1	2.3991e-28	0.253178	0.455	0.37	8.64972e-24	COL11A1+ CAFs	B4GALT1
COPA	4.74487e-28	0.350904	0.488	0.412	1.71072e-23	COL11A1+ CAFs	COPA
YIPF5	5.26426e-28	0.359033	0.394	0.318	1.89797e-23	COL11A1+ CAFs	YIPF5
CLTC	5.87233e-28	0.276578	0.556	0.469	2.11721e-23	COL11A1+ CAFs	CLTC
YPEL3	6.31413e-28	0.357936	0.486	0.408	2.27649e-23	COL11A1+ CAFs	YPEL3
SEC23A	6.71894e-28	0.345165	0.43	0.355	2.42245e-23	COL11A1+ CAFs	SEC23A
PHLDB1	7.29275e-28	0.300201	0.476	0.392	2.62933e-23	COL11A1+ CAFs	PHLDB1
ABCA1	8.96165e-28	0.415562	0.285	0.216	3.23103e-23	COL11A1+ CAFs	ABCA1
TCEAL9	2.45773e-27	0.39986	0.465	0.4	8.8611e-23	COL11A1+ CAFs	TCEAL9
SND1	2.47238e-27	0.413261	0.362	0.29	8.91394e-23	COL11A1+ CAFs	SND1
SPECC11	2.99211e-27	0.405703	0.283	0.214	1.07877e-22	COL11A1+ CAFs	SPECC1
FSTL3	3.13143e-27	0.303685	0.311	0.242	1.129e-22	COL11A1+ CAFs	FSTL3
SFXN3	3.72444e-27	0.438398	0.257	0.191	1.34281e-22	COL11A1+ CAFs	SFXN3
RCN1	8.28151e-27	0.255757	0.552	0.477	2.98581e-22	COL11A1+ CAFs	RCN1
COPS7A	1.03756e-26	0.391741	0.31	0.24	3.74084e-22	COL11A1+ CAFs	COPS7A
SPTAN1	2.70988e-26	0.38862	0.48	0.412	9.77021e-22	COL11A1+ CAFs	SPTAN1
DRAM1	3.17287e-26	0.44152	0.264	0.198	1.14395e-21	COL11A1+ CAFs	DRAM1
MAP7D1	7.91097e-26	0.332174	0.416	0.338	2.85222e-21	COL11A1+ CAFs	MAP7D1
BCAR11	1.0879e-25	0.365378	0.277	0.21	3.92231e-21	COL11A1+ CAFs	BCAR1
TRAM2	2.28676e-25	0.399412	0.276	0.211	8.24469e-21	COL11A1+ CAFs	TRAM2
DSE	2.35986e-25	0.328367	0.34	0.269	8.50822e-21	COL11A1+ CAFs	DSE
TMEM87A	4.05717e-25	0.312687	0.445	0.371	1.46277e-20	COL11A1+ CAFs	TMEM87A
NFIX	4.77911e-25	0.343196	0.541	0.472	1.72306e-20	COL11A1+ CAFs	NFIX
C19orf24	5.86969e-25	0.403273	0.272	0.208	2.11626e-20	COL11A1+ CAFs	C19orf24
SH3GL1	7.70111e-25	0.413681	0.353	0.285	2.77656e-20	COL11A1+ CAFs	SH3GL1
MDFIC	7.9332e-25	0.358289	0.294	0.227	2.86024e-20	COL11A1+ CAFs	MDFIC
MPV17	1.68991e-24	0.447907	0.302	0.237	6.0928e-20	COL11A1+ CAFs	MPV17
ANO11	2.93799e-24	0.486953	0.281	0.218	1.05926e-19	COL11A1+ CAFs	ANO1
SHISA5	3.60972e-24	0.277352	0.479	0.405	1.30145e-19	COL11A1+ CAFs	SHISA5
DVL31	4.14172e-24	0.460452	0.303	0.238	1.49326e-19	COL11A1+ CAFs	DVL3
ERGIC1	4.28115e-24	0.349003	0.395	0.325	1.54352e-19	COL11A1+ CAFs	ERGIC1
GSTO1	5.68165e-24	0.285625	0.573	0.51	2.04846e-19	COL11A1+ CAFs	GSTO1
NHSL2	5.78711e-24	0.391371	0.306	0.24	2.08648e-19	COL11A1+ CAFs	NHSL2
SPCS3	6.05913e-24	0.270909	0.423	0.345	2.18456e-19	COL11A1+ CAFs	SPCS3
CTSO	6.62545e-24	0.332291	0.42	0.347	2.38874e-19	COL11A1+ CAFs	CTSO
CCPG1	6.65349e-24	0.297412	0.513	0.445	2.39885e-19	COL11A1+ CAFs	CCPG1
APH1A	9.07102e-24	0.345093	0.338	0.271	3.27047e-19	COL11A1+ CAFs	APH1A
LTBR	1.02451e-23	0.362398	0.382	0.312	3.69379e-19	COL11A1+ CAFs	LTBR
SDF4	1.03339e-23	0.261629	0.556	0.486	3.7258e-19	COL11A1+ CAFs	SDF4
FAM89B	1.0462e-23	0.397506	0.303	0.239	3.77195e-19	COL11A1+ CAFs	FAM89B
RECQL	1.28206e-23	0.401895	0.32	0.254	4.62235e-19	COL11A1+ CAFs	RECQL
MYO61	1.85911e-23	0.450991	0.281	0.217	6.70282e-19	COL11A1+ CAFs	MYO6
SLC35B2	3.626e-23	0.426087	0.273	0.211	1.30732e-18	COL11A1+ CAFs	SLC35B2
FYN	6.32868e-23	0.367785	0.269	0.207	2.28174e-18	COL11A1+ CAFs	FYN
ITGA5	6.60811e-23	0.279572	0.308	0.242	2.38249e-18	COL11A1+ CAFs	ITGA5
TIMP3	6.65056e-23	0.652507	0.753	0.734	2.39779e-18	COL11A1+ CAFs	TIMP3
LUZP1	8.61185e-23	0.36978	0.295	0.232	3.10491e-18	COL11A1+ CAFs	LUZP1
PRRC1	9.69099e-23	0.395458	0.285	0.222	3.49399e-18	COL11A1+ CAFs	PRRC1
COPZ1	1.08685e-22	0.261958	0.443	0.372	3.91852e-18	COL11A1+ CAFs	COPZ1
C5orf15	1.28986e-22	0.309006	0.408	0.339	4.65045e-18	COL11A1+ CAFs	C5orf15
LY6E	1.32948e-22	0.324841	0.556	0.495	4.79331e-18	COL11A1+ CAFs	LY6E
RPL26L1	2.15189e-22	0.384167	0.269	0.209	7.75841e-18	COL11A1+ CAFs	RPL26L1
SAR1A	2.17551e-22	0.268686	0.446	0.377	7.84358e-18	COL11A1+ CAFs	SAR1A
TMEM2041	4.79711e-22	0.294316	0.349	0.28	1.72955e-17	COL11A1+ CAFs	TMEM204
TRAPPC1	6.16612e-22	0.281289	0.463	0.4	2.22313e-17	COL11A1+ CAFs	TRAPPC1
HM13	9.0248e-22	0.264115	0.42	0.349	3.2538e-17	COL11A1+ CAFs	HM13
NAGK	9.30249e-22	0.341081	0.285	0.223	3.35392e-17	COL11A1+ CAFs	NAGK
GRINA	1.40182e-21	0.3059	0.38	0.31	5.05414e-17	COL11A1+ CAFs	GRINA
MAZ1	1.4782e-21	0.365841	0.357	0.291	5.32952e-17	COL11A1+ CAFs	MAZ
C1orf198	1.72547e-21	0.385311	0.29	0.229	6.22099e-17	COL11A1+ CAFs	C1orf198
PFDN4	1.92888e-21	0.293504	0.313	0.251	6.95437e-17	COL11A1+ CAFs	PFDN4
UBE2E21	1.92935e-21	0.309497	0.312	0.25	6.95609e-17	COL11A1+ CAFs	UBE2E2
UBE2L6	1.94801e-21	0.38931	0.334	0.272	7.02335e-17	COL11A1+ CAFs	UBE2L6
GARS	2.12353e-21	0.422538	0.274	0.217	7.65616e-17	COL11A1+ CAFs	GARS
TFG	2.27334e-21	0.292323	0.453	0.386	8.1963e-17	COL11A1+ CAFs	TFG
CCDC90B	3.04451e-21	0.372866	0.298	0.236	1.09767e-16	COL11A1+ CAFs	CCDC90B
CAPZA1	3.28837e-21	0.270372	0.491	0.417	1.18559e-16	COL11A1+ CAFs	CAPZA1
NME1	3.48534e-21	0.290681	0.362	0.297	1.2566e-16	COL11A1+ CAFs	NME1
CTTN	3.73085e-21	0.258471	0.523	0.455	1.34512e-16	COL11A1+ CAFs	CTTN
ARL1	3.9978e-21	0.258131	0.481	0.417	1.44137e-16	COL11A1+ CAFs	ARL1
IFT20	4.88592e-21	0.314189	0.318	0.257	1.76157e-16	COL11A1+ CAFs	IFT20
NME4	7.31263e-21	0.287582	0.422	0.361	2.63649e-16	COL11A1+ CAFs	NME4
TGFB11	9.0293e-21	0.392857	0.306	0.247	3.25542e-16	COL11A1+ CAFs	TGFB1
H2AFY	1.11384e-20	0.267677	0.514	0.447	4.01583e-16	COL11A1+ CAFs	H2AFY
MATR3	1.18158e-20	0.256618	0.327	0.258	4.26005e-16	COL11A1+ CAFs	MATR3
HOXB21	1.18455e-20	0.299034	0.362	0.296	4.27079e-16	COL11A1+ CAFs	HOXB2
YIPF3	1.9865e-20	0.277158	0.445	0.379	7.16214e-16	COL11A1+ CAFs	YIPF3
UBE2Q1	2.01278e-20	0.39103	0.315	0.256	7.25686e-16	COL11A1+ CAFs	UBE2Q1
HIC1	2.09274e-20	0.307704	0.352	0.289	7.54515e-16	COL11A1+ CAFs	HIC1
ATP6AP1	2.81511e-20	0.288768	0.438	0.372	1.01496e-15	COL11A1+ CAFs	ATP6AP1
MAP4K5	3.00769e-20	0.333816	0.312	0.251	1.08439e-15	COL11A1+ CAFs	MAP4K5
TGFB31	3.08685e-20	0.406849	0.273	0.216	1.11293e-15	COL11A1+ CAFs	TGFB3
DCTD	3.53173e-20	0.351796	0.355	0.292	1.27333e-15	COL11A1+ CAFs	DCTD
LRRC59	3.65192e-20	0.31949	0.347	0.284	1.31666e-15	COL11A1+ CAFs	LRRC59
SFT2D2	4.22487e-20	0.322226	0.267	0.207	1.52324e-15	COL11A1+ CAFs	SFT2D2
GORASP2	4.32196e-20	0.313659	0.36	0.297	1.55824e-15	COL11A1+ CAFs	GORASP2
SRM	4.47868e-20	0.346764	0.314	0.255	1.61474e-15	COL11A1+ CAFs	SRM
TCF12	7.22294e-20	0.392737	0.313	0.254	2.60416e-15	COL11A1+ CAFs	TCF12
VOPP1	9.86708e-20	0.367018	0.258	0.201	3.55748e-15	COL11A1+ CAFs	VOPP1
ANTXR2	9.96193e-20	0.320583	0.345	0.284	3.59167e-15	COL11A1+ CAFs	ANTXR2
BACE1	1.19182e-19	0.368933	0.277	0.218	4.29699e-15	COL11A1+ CAFs	BACE1
PRKCSH	1.4888e-19	0.274083	0.451	0.386	5.36773e-15	COL11A1+ CAFs	PRKCSH
IFI271	1.49798e-19	0.507927	0.498	0.445	5.4008e-15	COL11A1+ CAFs	IFI27
GOPC	2.678e-19	0.320469	0.326	0.265	9.65526e-15	COL11A1+ CAFs	GOPC
CDK4	3.22821e-19	0.290847	0.373	0.31	1.1639e-14	COL11A1+ CAFs	CDK4
RAB23	2.12686e-18	0.256223	0.258	0.202	7.66819e-14	COL11A1+ CAFs	RAB23
MAP1A	2.22054e-18	0.326877	0.296	0.238	8.00595e-14	COL11A1+ CAFs	MAP1A
HACD3	2.52465e-18	0.284466	0.357	0.293	9.10236e-14	COL11A1+ CAFs	HACD3
UQCC2	2.86543e-18	0.336337	0.259	0.206	1.0331e-13	COL11A1+ CAFs	UQCC2
ZCRB1	3.28788e-18	0.271404	0.442	0.379	1.18541e-13	COL11A1+ CAFs	ZCRB1
CHIC2	3.76945e-18	0.299022	0.315	0.255	1.35904e-13	COL11A1+ CAFs	CHIC2
NUMB	3.95909e-18	0.300157	0.296	0.237	1.42741e-13	COL11A1+ CAFs	NUMB
TMEM208	5.58685e-18	0.305913	0.307	0.251	2.01428e-13	COL11A1+ CAFs	TMEM208
CHD3	6.50841e-18	0.374681	0.297	0.242	2.34654e-13	COL11A1+ CAFs	CHD3
GNPTG	6.98772e-18	0.407966	0.265	0.212	2.51935e-13	COL11A1+ CAFs	GNPTG
PSENEN	1.2857e-17	0.299122	0.324	0.267	4.63546e-13	COL11A1+ CAFs	PSENEN
PDXDC1	1.36543e-17	0.35208	0.263	0.21	4.92294e-13	COL11A1+ CAFs	PDXDC1
SKI	1.39826e-17	0.264161	0.447	0.386	5.0413e-13	COL11A1+ CAFs	SKI
ARPC4	1.58017e-17	0.25339	0.472	0.417	5.69716e-13	COL11A1+ CAFs	ARPC4
UBA1	1.85199e-17	0.326397	0.392	0.333	6.67716e-13	COL11A1+ CAFs	UBA1
SPG21	2.56429e-17	0.286229	0.328	0.27	9.24528e-13	COL11A1+ CAFs	SPG21
CRELD2	2.64385e-17	0.351813	0.275	0.222	9.53214e-13	COL11A1+ CAFs	CRELD2
DPM2	3.52207e-17	0.334619	0.268	0.214	1.26985e-12	COL11A1+ CAFs	DPM2
AGRN1	4.38465e-17	0.282117	0.287	0.233	1.58084e-12	COL11A1+ CAFs	AGRN
DOCK1	1.29644e-16	0.356634	0.261	0.21	4.6742e-12	COL11A1+ CAFs	DOCK1
ARPC1B	1.52687e-16	0.252834	0.376	0.326	5.50497e-12	COL11A1+ CAFs	ARPC1B
ANKRD101	2.0687e-16	0.26632	0.463	0.401	7.4585e-12	COL11A1+ CAFs	ANKRD10
RUNX1T1	2.39072e-16	0.265573	0.34	0.282	8.61951e-12	COL11A1+ CAFs	RUNX1T1
SLC38A10	2.96498e-16	0.307037	0.255	0.204	1.06899e-11	COL11A1+ CAFs	SLC38A10
EIF4G31	4.0922e-16	0.312335	0.345	0.289	1.4754e-11	COL11A1+ CAFs	EIF4G3
GOLGA3	6.46215e-16	0.334836	0.29	0.238	2.32986e-11	COL11A1+ CAFs	GOLGA3
KDM5B	7.05984e-16	0.323391	0.288	0.234	2.54535e-11	COL11A1+ CAFs	KDM5B
U2AF2	8.05431e-16	0.333178	0.343	0.29	2.9039e-11	COL11A1+ CAFs	U2AF2
ZEB1	8.57341e-16	0.260399	0.409	0.349	3.09106e-11	COL11A1+ CAFs	ZEB1
CAPN1	1.62559e-15	0.292972	0.344	0.29	5.86089e-11	COL11A1+ CAFs	CAPN1
DCBLD21	1.84169e-15	0.289582	0.289	0.234	6.64004e-11	COL11A1+ CAFs	DCBLD2
GRAMD1A	3.44491e-15	0.311142	0.262	0.213	1.24203e-10	COL11A1+ CAFs	GRAMD1A
BEX3	4.10996e-15	0.255761	0.503	0.45	1.48181e-10	COL11A1+ CAFs	BEX3
MIB1	4.86353e-15	0.309456	0.307	0.255	1.7535e-10	COL11A1+ CAFs	MIB1
TAOK3	7.79779e-15	0.334619	0.295	0.245	2.81142e-10	COL11A1+ CAFs	TAOK3
FAM32A	1.04028e-14	0.255794	0.341	0.29	3.75063e-10	COL11A1+ CAFs	FAM32A
DAPK3	1.29978e-14	0.330466	0.26	0.212	4.68623e-10	COL11A1+ CAFs	DAPK3
CISD1	1.4644e-14	0.316394	0.295	0.246	5.27975e-10	COL11A1+ CAFs	CISD1
ARFIP2	1.48654e-14	0.391254	0.252	0.206	5.35957e-10	COL11A1+ CAFs	ARFIP2
PML	1.65036e-14	0.374449	0.274	0.226	5.95022e-10	COL11A1+ CAFs	PML
DESI2	1.29383e-13	0.257135	0.357	0.304	4.66478e-09	COL11A1+ CAFs	DESI2
ACTR1A	1.29659e-13	0.270545	0.306	0.255	4.67472e-09	COL11A1+ CAFs	ACTR1A
ATP5MF1	1.66829e-13	0.294935	0.418	0.376	6.01486e-09	COL11A1+ CAFs	ATP5MF
PBX3	1.81076e-13	0.287222	0.258	0.211	6.5285e-09	COL11A1+ CAFs	PBX3
CTBP1	1.85867e-13	0.283966	0.315	0.266	6.70127e-09	COL11A1+ CAFs	CTBP1
ATOX1	9.42032e-13	0.278632	0.406	0.367	3.3964e-08	COL11A1+ CAFs	ATOX1
GPAA1	1.22836e-12	0.296894	0.35	0.302	4.42873e-08	COL11A1+ CAFs	GPAA1
CCDC921	1.2586e-12	0.325922	0.251	0.208	4.53774e-08	COL11A1+ CAFs	CCDC92
ZC2HC1A	1.62281e-12	0.311677	0.269	0.223	5.85089e-08	COL11A1+ CAFs	ZC2HC1A
HDAC7	5.1699e-12	0.329352	0.31	0.266	1.86395e-07	COL11A1+ CAFs	HDAC7
ATXN2L	5.75792e-12	0.334744	0.281	0.238	2.07596e-07	COL11A1+ CAFs	ATXN2L
SIRT2	6.5499e-12	0.314913	0.254	0.211	2.3615e-07	COL11A1+ CAFs	SIRT2
CEP170	9.59862e-12	0.305625	0.258	0.215	3.46069e-07	COL11A1+ CAFs	CEP170
ERAP2	1.52427e-11	0.265453	0.287	0.244	5.49561e-07	COL11A1+ CAFs	ERAP2
TAF10	1.55354e-11	0.351868	0.262	0.222	5.60112e-07	COL11A1+ CAFs	TAF10
C19orf66	1.59588e-11	0.25139	0.353	0.309	5.7538e-07	COL11A1+ CAFs	C19orf66
MINDY2	1.78582e-11	0.396024	0.253	0.215	6.43861e-07	COL11A1+ CAFs	MINDY2
BTN3A21	1.79025e-11	0.325285	0.29	0.248	6.45456e-07	COL11A1+ CAFs	BTN3A2
AKT2	2.95833e-11	0.316286	0.292	0.25	1.0666e-06	COL11A1+ CAFs	AKT2
EPN1	1.77585e-10	0.251888	0.307	0.266	6.40267e-06	COL11A1+ CAFs	EPN1
ZNF358	1.99259e-10	0.265236	0.273	0.231	7.18408e-06	COL11A1+ CAFs	ZNF358
GNS	2.7346e-10	0.254719	0.272	0.232	9.85933e-06	COL11A1+ CAFs	GNS
URM1	3.08285e-10	0.255654	0.299	0.255	1.11149e-05	COL11A1+ CAFs	URM1
PHF10	3.10112e-10	0.273085	0.261	0.221	1.11808e-05	COL11A1+ CAFs	PHF10
PCGF2	4.71444e-10	0.279694	0.284	0.244	1.69974e-05	COL11A1+ CAFs	PCGF2
UBAP2L	9.52788e-08	0.269203	0.257	0.225	0.00343518	COL11A1+ CAFs	UBAP2L
LENG8	2.61751e-06	0.298576	0.343	0.314	0.0943716	COL11A1+ CAFs	LENG8
CCNL2	3.02e-06	0.251257	0.335	0.304	0.108883	COL11A1+ CAFs	CCNL2
STMP1	7.88803e-06	0.253039	0.271	0.247	0.284395	COL11A1+ CAFs	STMP1
MIF	0.000569458	0.382101	0.343	0.337	1	COL11A1+ CAFs	MIF
CXCL14	0	4.25168	0.932	0.227	0	ADAMDEC1+ Fibro	CXCL14
ADAMDEC1	0	5.63574	0.624	0.046	0	ADAMDEC1+ Fibro	ADAMDEC1
FENDRR	0	4.00414	0.591	0.073	0	ADAMDEC1+ Fibro	FENDRR
TMEM176B	0	2.07826	0.919	0.465	0	ADAMDEC1+ Fibro	TMEM176B
TMEM176A	0	1.96733	0.849	0.418	0	ADAMDEC1+ Fibro	TMEM176A
FOXF1	0	2.39456	0.709	0.291	0	ADAMDEC1+ Fibro	FOXF1
TMEM158	0	2.80233	0.585	0.174	0	ADAMDEC1+ Fibro	TMEM158
BMP4	0	2.97071	0.555	0.146	0	ADAMDEC1+ Fibro	BMP4
ETS2	0	2.52362	0.611	0.21	0	ADAMDEC1+ Fibro	ETS2
CTSC	0	2.4053	0.848	0.449	0	ADAMDEC1+ Fibro	CTSC
TRPA1	0	5.16679	0.404	0.02	0	ADAMDEC1+ Fibro	TRPA1
F3	0	3.48935	0.591	0.21	0	ADAMDEC1+ Fibro	F3
ADAM28	0	5.56218	0.395	0.015	0	ADAMDEC1+ Fibro	ADAM28
DLL1	0	3.69685	0.434	0.061	0	ADAMDEC1+ Fibro	DLL1
CYGB1	0	1.63284	0.731	0.358	0	ADAMDEC1+ Fibro	CYGB
WARS	0	2.35318	0.547	0.175	0	ADAMDEC1+ Fibro	WARS
WNT5A	0	3.04754	0.45	0.096	0	ADAMDEC1+ Fibro	WNT5A
PDGFRA	0	2.06946	0.733	0.38	0	ADAMDEC1+ Fibro	PDGFRA
EDNRB1	0	2.3465	0.539	0.187	0	ADAMDEC1+ Fibro	EDNRB
NSG1	0	5.97889	0.363	0.011	0	ADAMDEC1+ Fibro	NSG1
SMPDL3A	0	3.1262	0.422	0.082	0	ADAMDEC1+ Fibro	SMPDL3A
PROCR	0	2.01672	0.592	0.252	0	ADAMDEC1+ Fibro	PROCR
CMIP	0	2.73966	0.579	0.24	0	ADAMDEC1+ Fibro	CMIP
FOXF2	0	2.61851	0.439	0.104	0	ADAMDEC1+ Fibro	FOXF2
PDPN1	0	1.99602	0.592	0.257	0	ADAMDEC1+ Fibro	PDPN
MMP21	0	0.763046	0.931	0.607	0	ADAMDEC1+ Fibro	MMP2
NEGR1	0	2.53513	0.421	0.098	0	ADAMDEC1+ Fibro	NEGR1
GJA1	0	2.31101	0.492	0.17	0	ADAMDEC1+ Fibro	GJA1
EMID1	0	4.09934	0.364	0.043	0	ADAMDEC1+ Fibro	EMID1
TCF21	0	2.3184	0.602	0.284	0	ADAMDEC1+ Fibro	TCF21
FBLN1	0	0.671146	0.808	0.492	0	ADAMDEC1+ Fibro	FBLN1
CCL11	0	3.41861	0.407	0.094	0	ADAMDEC1+ Fibro	CCL11
SCARA5	0	2.3647	0.405	0.093	0	ADAMDEC1+ Fibro	SCARA5
ADM	0	2.49896	0.444	0.134	0	ADAMDEC1+ Fibro	ADM
PLAU	0	2.21554	0.585	0.276	0	ADAMDEC1+ Fibro	PLAU
RGS10	0	2.06242	0.519	0.213	0	ADAMDEC1+ Fibro	RGS10
KREMEN1	0	3.19157	0.403	0.104	0	ADAMDEC1+ Fibro	KREMEN1
PTCH1	0	2.61637	0.431	0.132	0	ADAMDEC1+ Fibro	PTCH1
HAPLN1	0	5.4562	0.309	0.011	0	ADAMDEC1+ Fibro	HAPLN1
WNT2B	0	2.71263	0.38	0.085	0	ADAMDEC1+ Fibro	WNT2B
PCDH18	0	2.0327	0.556	0.262	0	ADAMDEC1+ Fibro	PCDH18
EDIL3	0	1.68239	0.687	0.394	0	ADAMDEC1+ Fibro	EDIL3
CLMP	0	1.85924	0.48	0.187	0	ADAMDEC1+ Fibro	CLMP
ADGRL3	0	2.98397	0.352	0.06	0	ADAMDEC1+ Fibro	ADGRL3
LSP1	0	2.33845	0.391	0.103	0	ADAMDEC1+ Fibro	LSP1
PRKAR2B	0	2.64516	0.377	0.09	0	ADAMDEC1+ Fibro	PRKAR2B
PITX1	0	3.34638	0.333	0.047	0	ADAMDEC1+ Fibro	PITX1
PTGER2	0	3.38214	0.338	0.054	0	ADAMDEC1+ Fibro	PTGER2
BMP5	0	4.68138	0.304	0.023	0	ADAMDEC1+ Fibro	BMP5
PLAT	0	2.26825	0.685	0.409	0	ADAMDEC1+ Fibro	PLAT
PRDM1	0	2.41304	0.4	0.124	0	ADAMDEC1+ Fibro	PRDM1
STMN2	0	2.66909	0.38	0.105	0	ADAMDEC1+ Fibro	STMN2
MFAP4	0	1.27208	0.843	0.574	0	ADAMDEC1+ Fibro	MFAP4
ALDH1A3	0	1.99086	0.42	0.155	0	ADAMDEC1+ Fibro	ALDH1A3
CXCL1	0	2.59139	0.324	0.063	0	ADAMDEC1+ Fibro	CXCL1
NRG1	0	4.91182	0.274	0.015	0	ADAMDEC1+ Fibro	NRG1
CCL2	0	1.59223	0.557	0.299	0	ADAMDEC1+ Fibro	CCL2
VEGFA	0	1.77703	0.525	0.268	0	ADAMDEC1+ Fibro	VEGFA
PDGFD	0	2.58091	0.374	0.119	0	ADAMDEC1+ Fibro	PDGFD
ABCC4	0	3.09242	0.307	0.057	0	ADAMDEC1+ Fibro	ABCC4
WNT4	0	3.01325	0.307	0.058	0	ADAMDEC1+ Fibro	WNT4
A2M1	0	1.75196	0.893	0.644	0	ADAMDEC1+ Fibro	A2M
TM4SF1	0	2.27247	0.465	0.217	0	ADAMDEC1+ Fibro	TM4SF1
APOE	0	2.10354	0.488	0.24	0	ADAMDEC1+ Fibro	APOE
CD82	0	1.69808	0.415	0.169	0	ADAMDEC1+ Fibro	CD82
CTSK1	0	0.989105	0.794	0.549	0	ADAMDEC1+ Fibro	CTSK
FHL21	0	1.34218	0.649	0.409	0	ADAMDEC1+ Fibro	FHL2
CHL1	0	2.68884	0.28	0.041	0	ADAMDEC1+ Fibro	CHL1
NBL11	0	0.833011	0.804	0.566	0	ADAMDEC1+ Fibro	NBL1
PAPPA	0	2.35442	0.344	0.107	0	ADAMDEC1+ Fibro	PAPPA
CTSS	0	1.90679	0.378	0.144	0	ADAMDEC1+ Fibro	CTSS
LAMA41	0	1.27903	0.773	0.54	0	ADAMDEC1+ Fibro	LAMA4
TSPAN33	0	4.18499	0.252	0.022	0	ADAMDEC1+ Fibro	TSPAN33
CH25H	0	2.58471	0.319	0.092	0	ADAMDEC1+ Fibro	CH25H
IGDCC4	0	2.44657	0.288	0.066	0	ADAMDEC1+ Fibro	IGDCC4
NKX2-3	0	2.66889	0.277	0.062	0	ADAMDEC1+ Fibro	NKX2-3
CXCR4	0	3.22896	0.254	0.041	0	ADAMDEC1+ Fibro	CXCR4
TFPI2	0	3.27382	0.276	0.064	0	ADAMDEC1+ Fibro	TFPI2
SOCS3	0	1.59607	0.768	0.561	0	ADAMDEC1+ Fibro	SOCS3
HAS2	0	2.18875	0.298	0.096	0	ADAMDEC1+ Fibro	HAS2
SOX6	0	2.50854	0.295	0.095	0	ADAMDEC1+ Fibro	SOX6
LDLR	0	2.24419	0.289	0.091	0	ADAMDEC1+ Fibro	LDLR
RPS6KA2	0	2.40546	0.266	0.073	0	ADAMDEC1+ Fibro	RPS6KA2
IL6ST	0	1.57054	0.777	0.591	0	ADAMDEC1+ Fibro	IL6ST
C1S1	0	0.994831	0.966	0.782	0	ADAMDEC1+ Fibro	C1S
C1R	0	0.724047	0.953	0.817	0	ADAMDEC1+ Fibro	C1R
NFKBIA	0	1.6334	0.809	0.673	0	ADAMDEC1+ Fibro	NFKBIA
COL6A1	0	1.02456	0.946	0.821	0	ADAMDEC1+ Fibro	COL6A1
ITIH5	2.02624e-303	1.77149	0.409	0.176	7.3054e-299	ADAMDEC1+ Fibro	ITIH5
PDE4D	1.39932e-301	2.20013	0.28	0.09	5.04509e-297	ADAMDEC1+ Fibro	PDE4D
C2	4.20698e-301	1.51962	0.528	0.288	1.51678e-296	ADAMDEC1+ Fibro	C2
RDH10	2.36857e-297	2.21025	0.266	0.083	8.53965e-293	ADAMDEC1+ Fibro	RDH10
GDF15	1.90637e-289	2.75847	0.262	0.083	6.87321e-285	ADAMDEC1+ Fibro	GDF15
HLA-A1	1.6865e-285	0.544156	0.979	0.948	6.0805e-281	ADAMDEC1+ Fibro	HLA-A
SOD2	1.34606e-282	1.10425	0.669	0.442	4.85309e-278	ADAMDEC1+ Fibro	SOD2
OAF	1.78319e-276	1.26643	0.548	0.305	6.4291e-272	ADAMDEC1+ Fibro	OAF
APCDD1	2.22547e-273	1.8463	0.343	0.138	8.02369e-269	ADAMDEC1+ Fibro	APCDD1
COL4A5	1.23201e-269	2.31237	0.295	0.11	4.4419e-265	ADAMDEC1+ Fibro	COL4A5
COL7A1	1.38234e-268	1.66026	0.314	0.117	4.9839e-264	ADAMDEC1+ Fibro	COL7A1
SLC2A3	2.38077e-267	1.53376	0.597	0.378	8.58362e-263	ADAMDEC1+ Fibro	SLC2A3
IL1R1	5.54974e-266	1.25915	0.603	0.384	2.0009e-261	ADAMDEC1+ Fibro	IL1R1
MATN2	2.68291e-261	1.42537	0.33	0.128	9.67296e-257	ADAMDEC1+ Fibro	MATN2
TNFAIP2	4.70462e-259	1.65955	0.375	0.164	1.6962e-254	ADAMDEC1+ Fibro	TNFAIP2
TGFBI1	3.94942e-258	0.869171	0.674	0.442	1.42393e-253	ADAMDEC1+ Fibro	TGFBI
HGF	9.14681e-255	1.97924	0.399	0.192	3.29779e-250	ADAMDEC1+ Fibro	HGF
NCOA7	2.76826e-252	1.94079	0.508	0.309	9.98067e-248	ADAMDEC1+ Fibro	NCOA7
MXRA51	5.25808e-252	0.8262	0.702	0.44	1.89575e-247	ADAMDEC1+ Fibro	MXRA5
ACKR3	2.78515e-250	1.52451	0.452	0.228	1.00416e-245	ADAMDEC1+ Fibro	ACKR3
PLPP1	4.1757e-249	1.21238	0.681	0.496	1.50551e-244	ADAMDEC1+ Fibro	PLPP1
ATP2B1	8.02885e-249	1.69119	0.496	0.287	2.89472e-244	ADAMDEC1+ Fibro	ATP2B1
ZFP36L1	7.28179e-245	1.09241	0.923	0.864	2.62538e-240	ADAMDEC1+ Fibro	ZFP36L1
BCL3	7.3508e-242	1.62469	0.368	0.164	2.65026e-237	ADAMDEC1+ Fibro	BCL3
WLS	2.25445e-237	1.46822	0.442	0.234	8.1282e-233	ADAMDEC1+ Fibro	WLS
COL6A2	2.06318e-236	0.62679	0.96	0.881	7.43858e-232	ADAMDEC1+ Fibro	COL6A2
LTBP4	1.4757e-234	0.996619	0.72	0.514	5.32049e-230	ADAMDEC1+ Fibro	LTBP4
NID11	7.73091e-234	1.04815	0.649	0.448	2.7873e-229	ADAMDEC1+ Fibro	NID1
COLEC12	1.13424e-233	1.75672	0.284	0.107	4.08938e-229	ADAMDEC1+ Fibro	COLEC12
GNG2	1.19478e-232	1.61445	0.284	0.108	4.30766e-228	ADAMDEC1+ Fibro	GNG2
TGM2	4.60041e-231	1.41233	0.403	0.195	1.65863e-226	ADAMDEC1+ Fibro	TGM2
BMP2	3.29566e-229	2.36767	0.277	0.107	1.18822e-224	ADAMDEC1+ Fibro	BMP2
ECM1	7.62416e-229	1.09257	0.642	0.447	2.74881e-224	ADAMDEC1+ Fibro	ECM1
SPON1	1.2253e-226	1.59251	0.34	0.15	4.41769e-222	ADAMDEC1+ Fibro	SPON1
PRNP	1.87272e-226	0.913274	0.605	0.401	6.75192e-222	ADAMDEC1+ Fibro	PRNP
LUM1	4.78608e-224	0.440246	0.92	0.695	1.72557e-219	ADAMDEC1+ Fibro	LUM
SDC4	4.0009e-220	1.82006	0.317	0.136	1.44248e-215	ADAMDEC1+ Fibro	SDC4
RRBP11	1.03212e-218	0.809433	0.78	0.626	3.7212e-214	ADAMDEC1+ Fibro	RRBP1
CEBPB	2.55929e-218	0.969496	0.784	0.659	9.22727e-214	ADAMDEC1+ Fibro	CEBPB
ADH1B	4.12741e-218	0.922711	0.387	0.171	1.4881e-213	ADAMDEC1+ Fibro	ADH1B
PHLDA11	8.78675e-217	1.00674	0.754	0.577	3.16798e-212	ADAMDEC1+ Fibro	PHLDA1
SNED1	7.74078e-212	1.8542	0.256	0.096	2.79086e-207	ADAMDEC1+ Fibro	SNED1
TMEM1191	3.52127e-210	1.33548	0.423	0.219	1.26956e-205	ADAMDEC1+ Fibro	TMEM119
ZFP36L2	9.07196e-210	0.967054	0.766	0.606	3.2708e-205	ADAMDEC1+ Fibro	ZFP36L2
HSP90B1	1.74188e-209	0.6124	0.881	0.811	6.28016e-205	ADAMDEC1+ Fibro	HSP90B1
THSD4	1.82428e-209	1.7346	0.254	0.094	6.57726e-205	ADAMDEC1+ Fibro	THSD4
B2M1	2.41853e-209	0.346374	1	0.998	8.71977e-205	ADAMDEC1+ Fibro	B2M
PSD31	2.89671e-207	1.45382	0.406	0.213	1.04438e-202	ADAMDEC1+ Fibro	PSD3
PDLIM11	1.87395e-206	0.850619	0.734	0.575	6.75634e-202	ADAMDEC1+ Fibro	PDLIM1
CEBPD	3.29734e-203	0.912819	0.795	0.623	1.18882e-198	ADAMDEC1+ Fibro	CEBPD
TNFSF10	1.83441e-200	1.47902	0.38	0.191	6.61376e-196	ADAMDEC1+ Fibro	TNFSF10
LSAMP	2.35706e-199	1.32919	0.349	0.163	8.49816e-195	ADAMDEC1+ Fibro	LSAMP
DDHD1	3.36e-198	2.10187	0.269	0.11	1.21141e-193	ADAMDEC1+ Fibro	DDHD1
ACSL4	1.80345e-194	1.90803	0.399	0.223	6.50217e-190	ADAMDEC1+ Fibro	ACSL4
LAMB11	1.64075e-192	0.895401	0.714	0.539	5.91555e-188	ADAMDEC1+ Fibro	LAMB1
ACVRL1	3.62042e-191	1.57656	0.305	0.136	1.3053e-186	ADAMDEC1+ Fibro	ACVRL1
AKR1B1	1.68686e-189	1.34165	0.406	0.223	6.08181e-185	ADAMDEC1+ Fibro	AKR1B1
TCIM	9.75461e-189	2.23679	0.427	0.26	3.51693e-184	ADAMDEC1+ Fibro	TCIM
CSF1	1.07815e-187	1.44208	0.425	0.242	3.88717e-183	ADAMDEC1+ Fibro	CSF1
APLP2	1.64379e-187	1.03634	0.679	0.519	5.92653e-183	ADAMDEC1+ Fibro	APLP2
MGLL1	6.66695e-186	1.22494	0.404	0.214	2.4037e-181	ADAMDEC1+ Fibro	MGLL
FHL1	7.14854e-186	0.824296	0.653	0.459	2.57734e-181	ADAMDEC1+ Fibro	FHL1
ABCA8	1.16596e-182	2.10024	0.337	0.173	4.20374e-178	ADAMDEC1+ Fibro	ABCA8
NAMPT	5.7226e-182	1.36957	0.508	0.328	2.06322e-177	ADAMDEC1+ Fibro	NAMPT
CARD16	2.90143e-181	1.61324	0.332	0.162	1.04608e-176	ADAMDEC1+ Fibro	CARD16
QSOX1	5.96883e-176	1.07418	0.555	0.374	2.152e-171	ADAMDEC1+ Fibro	QSOX1
PMP22	1.09135e-175	0.778659	0.763	0.637	3.93477e-171	ADAMDEC1+ Fibro	PMP22
TRIB1	2.78447e-169	1.6059	0.311	0.149	1.00391e-164	ADAMDEC1+ Fibro	TRIB1
TCF4	9.64383e-169	0.737068	0.796	0.684	3.47698e-164	ADAMDEC1+ Fibro	TCF4
VCAM1	3.23908e-168	1.16779	0.466	0.283	1.16782e-163	ADAMDEC1+ Fibro	VCAM1
RARRES21	6.1167e-168	0.761376	0.813	0.642	2.20531e-163	ADAMDEC1+ Fibro	RARRES2
LOXL22	1.84971e-165	1.09208	0.521	0.343	6.66893e-161	ADAMDEC1+ Fibro	LOXL2
HSPA1A	3.70671e-163	1.02665	0.834	0.777	1.33642e-158	ADAMDEC1+ Fibro	HSPA1A
PLPP3	1.44069e-161	0.9342	0.476	0.285	5.19427e-157	ADAMDEC1+ Fibro	PLPP3
PTPRM	3.99365e-160	1.67204	0.266	0.12	1.43987e-155	ADAMDEC1+ Fibro	PTPRM
ROBO1	1.53025e-158	1.4462	0.361	0.197	5.51715e-154	ADAMDEC1+ Fibro	ROBO1
PAG11	5.83896e-158	1.39741	0.391	0.223	2.10518e-153	ADAMDEC1+ Fibro	PAG1
COL27A1	1.59809e-157	1.33453	0.276	0.125	5.76175e-153	ADAMDEC1+ Fibro	COL27A1
PTPRE	4.48897e-157	1.64188	0.287	0.137	1.61845e-152	ADAMDEC1+ Fibro	PTPRE
MEG3	1.21558e-155	0.917251	0.553	0.356	4.38266e-151	ADAMDEC1+ Fibro	MEG3
EMILIN11	2.28287e-150	0.840102	0.672	0.527	8.23066e-146	ADAMDEC1+ Fibro	EMILIN1
COL6A31	8.3224e-150	0.527893	0.868	0.681	3.00056e-145	ADAMDEC1+ Fibro	COL6A3
CFH	1.19216e-149	0.598393	0.787	0.618	4.29823e-145	ADAMDEC1+ Fibro	CFH
AGT1	3.98735e-147	1.72014	0.354	0.195	1.4376e-142	ADAMDEC1+ Fibro	AGT
MMD	3.02251e-146	1.71743	0.254	0.118	1.08973e-141	ADAMDEC1+ Fibro	MMD
HLA-C1	3.15095e-146	0.457543	0.95	0.923	1.13604e-141	ADAMDEC1+ Fibro	HLA-C
CPED1	5.27528e-146	1.28125	0.411	0.247	1.90195e-141	ADAMDEC1+ Fibro	CPED1
GRK51	1.30857e-144	1.30071	0.367	0.207	4.71792e-140	ADAMDEC1+ Fibro	GRK5
HLA-B1	1.33638e-142	0.418361	0.961	0.93	4.81819e-138	ADAMDEC1+ Fibro	HLA-B
LAMC11	6.87438e-142	0.799678	0.674	0.549	2.47849e-137	ADAMDEC1+ Fibro	LAMC1
PLEKHH2	2.6536e-141	1.52376	0.306	0.158	9.56729e-137	ADAMDEC1+ Fibro	PLEKHH2
CCDC186	1.26061e-140	1.37927	0.357	0.203	4.545e-136	ADAMDEC1+ Fibro	CCDC186
CCDC71L	8.29282e-139	1.69364	0.379	0.23	2.98989e-134	ADAMDEC1+ Fibro	CCDC71L
FAM20C	2.0417e-138	1.1029	0.432	0.271	7.36116e-134	ADAMDEC1+ Fibro	FAM20C
HSPA1B	4.62291e-138	1.12877	0.749	0.681	1.66674e-133	ADAMDEC1+ Fibro	HSPA1B
HACD4	1.35721e-137	1.49825	0.275	0.135	4.89329e-133	ADAMDEC1+ Fibro	HACD4
ZFP36	1.44003e-135	1.02354	0.868	0.82	5.19189e-131	ADAMDEC1+ Fibro	ZFP36
CDH111	2.44597e-135	0.620082	0.705	0.531	8.81871e-131	ADAMDEC1+ Fibro	CDH11
PPP3CA	9.01463e-128	1.16235	0.452	0.301	3.25013e-123	ADAMDEC1+ Fibro	PPP3CA
FILIP1L1	3.55441e-127	0.662081	0.728	0.602	1.28151e-122	ADAMDEC1+ Fibro	FILIP1L
DRAM11	5.5038e-126	1.247	0.335	0.19	1.98434e-121	ADAMDEC1+ Fibro	DRAM1
ICAM1	1.37827e-125	1.35643	0.328	0.182	4.9692e-121	ADAMDEC1+ Fibro	ICAM1
PTN	2.82309e-125	0.966409	0.449	0.286	1.01784e-120	ADAMDEC1+ Fibro	PTN
CRYBG3	5.02955e-123	1.70074	0.264	0.136	1.81335e-118	ADAMDEC1+ Fibro	CRYBG3
SAT1	6.07894e-123	0.576562	0.75	0.637	2.1917e-118	ADAMDEC1+ Fibro	SAT1
ARRDC3	6.42271e-122	1.25885	0.377	0.232	2.31564e-117	ADAMDEC1+ Fibro	ARRDC3
ABI3BP	1.06881e-120	1.68746	0.339	0.203	3.85349e-116	ADAMDEC1+ Fibro	ABI3BP
TFPI1	1.22089e-120	0.62367	0.663	0.511	4.40178e-116	ADAMDEC1+ Fibro	TFPI
OLFML3	1.56481e-119	0.585688	0.578	0.395	5.64176e-115	ADAMDEC1+ Fibro	OLFML3
FARP11	1.00784e-118	0.990039	0.469	0.321	3.63367e-114	ADAMDEC1+ Fibro	FARP1
ST5	1.36841e-116	1.11655	0.45	0.312	4.93365e-112	ADAMDEC1+ Fibro	ST5
[truncated: 9,061 more rows]

## Sheet: Table S5
Supplement Table S5： The DEGs of 12 TNK clusters
	p_val	avg_log2FC	pct.1	pct.2	p_val_adj	cluster	gene
GZMK	0	1.61196	0.61	0.224	0	CD8+ Tem	GZMK
ATP5E	0	1.34613	0.848	0.317	0	CD8+ Tem	ATP5E
LINC00152	0	1.31613	0.435	0.113	0	CD8+ Tem	LINC00152
RPS17	0	1.22316	0.933	0.376	0	CD8+ Tem	RPS17
CD8B	0	1.20444	0.38	0.098	0	CD8+ Tem	CD8B
HSPE1	0	1.20201	0.532	0.29	0	CD8+ Tem	HSPE1
ATP5L	0	1.19528	0.737	0.288	0	CD8+ Tem	ATP5L
SELK	0	1.18843	0.478	0.169	0	CD8+ Tem	SELK
TUBA4A	0	1.18446	0.546	0.274	0	CD8+ Tem	TUBA4A
CCL4L2	0	1.17249	0.482	0.207	0	CD8+ Tem	CCL4L2
IFRD1	0	1.14961	0.442	0.189	0	CD8+ Tem	IFRD1
GNB2L1	0	1.13159	0.893	0.334	0	CD8+ Tem	GNB2L1
MALAT1	0	1.13148	0.999	0.987	0	CD8+ Tem	MALAT1
CRIP1	0	1.09587	0.515	0.213	0	CD8+ Tem	CRIP1
RPL36A	0	1.09124	0.846	0.374	0	CD8+ Tem	RPL36A
ALDOA	0	1.0889	0.569	0.229	0	CD8+ Tem	ALDOA
SERTAD1	0	1.07693	0.393	0.156	0	CD8+ Tem	SERTAD1
DYNLL1	0	1.0679	0.538	0.282	0	CD8+ Tem	DYNLL1
C19orf43	0	1.04738	0.489	0.194	0	CD8+ Tem	C19orf43
RPS10	0	1.01814	0.929	0.455	0	CD8+ Tem	RPS10
RPL17	0	1.01707	0.723	0.333	0	CD8+ Tem	RPL17
TUBB4B	0	1.01205	0.454	0.22	0	CD8+ Tem	TUBB4B
AC092580.4	0	1.00946	0.254	0.065	0	CD8+ Tem	AC092580.4
TCEB2	0	0.998545	0.512	0.209	0	CD8+ Tem	TCEB2
HN1	0	0.993503	0.315	0.102	0	CD8+ Tem	HN1
ATP5G2	0	0.991813	0.598	0.255	0	CD8+ Tem	ATP5G2
CCL5	0	0.988416	0.964	0.607	0	CD8+ Tem	CCL5
FABP5	0	0.987461	0.282	0.1	0	CD8+ Tem	FABP5
UBB	0	0.963491	0.908	0.698	0	CD8+ Tem	UBB
H2AFZ	0	0.955215	0.575	0.346	0	CD8+ Tem	H2AFZ
C9orf142	0	0.952256	0.35	0.122	0	CD8+ Tem	C9orf142
C14orf2	0	0.952057	0.418	0.173	0	CD8+ Tem	C14orf2
GZMH	0	0.946662	0.508	0.223	0	CD8+ Tem	GZMH
CYBA	0	0.92821	0.824	0.455	0	CD8+ Tem	CYBA
GADD45B	0	0.926428	0.555	0.351	0	CD8+ Tem	GADD45B
USMG5	0	0.922585	0.389	0.155	0	CD8+ Tem	USMG5
AC090498.1	0	0.909115	0.423	0.176	0	CD8+ Tem	AC090498.1
ITM2C	0	0.899217	0.306	0.119	0	CD8+ Tem	ITM2C
CMC1	0	0.889071	0.357	0.178	0	CD8+ Tem	CMC1
ATP5I	0	0.885202	0.397	0.17	0	CD8+ Tem	ATP5I
CCL4	0	0.878098	0.754	0.405	0	CD8+ Tem	CCL4
MT2A	0	0.876478	0.439	0.287	0	CD8+ Tem	MT2A
IFNG	0	0.872641	0.365	0.169	0	CD8+ Tem	IFNG
H3F3B	0	0.864119	0.966	0.854	0	CD8+ Tem	H3F3B
GLTSCR2	0	0.863724	0.607	0.26	0	CD8+ Tem	GLTSCR2
CD52	0	0.86328	0.866	0.706	0	CD8+ Tem	CD52
ATPIF1	0	0.856833	0.36	0.148	0	CD8+ Tem	ATPIF1
ATP5B	0	0.856408	0.315	0.119	0	CD8+ Tem	ATP5B
RPS15A	0	0.838275	0.997	0.92	0	CD8+ Tem	RPS15A
RPL26	0	0.83403	0.99	0.826	0	CD8+ Tem	RPL26
RPS15	0	0.829507	0.992	0.826	0	CD8+ Tem	RPS15
TMSB4X	0	0.826956	1	0.995	0	CD8+ Tem	TMSB4X
LGALS1	0	0.823609	0.462	0.259	0	CD8+ Tem	LGALS1
ATP5D	0	0.821229	0.384	0.171	0	CD8+ Tem	ATP5D
RPL28	0	0.815465	0.997	0.921	0	CD8+ Tem	RPL28
RP11-138A9.1	0	0.80336	0.263	0.101	0	CD8+ Tem	RP11-138A9.1
COTL1	0	0.798531	0.609	0.38	0	CD8+ Tem	COTL1
FYB	0	0.794779	0.391	0.176	0	CD8+ Tem	FYB
CD3D	0	0.790908	0.843	0.572	0	CD8+ Tem	CD3D
CALM2	0	0.787366	0.652	0.439	0	CD8+ Tem	CALM2
TUBA1B	0	0.786473	0.539	0.329	0	CD8+ Tem	TUBA1B
RPL41	0	0.786302	0.999	0.982	0	CD8+ Tem	RPL41
TMSB10	0	0.783865	0.989	0.832	0	CD8+ Tem	TMSB10
HLA-DRA	0	0.773229	0.519	0.282	0	CD8+ Tem	HLA-DRA
GZMA	0	0.769868	0.805	0.476	0	CD8+ Tem	GZMA
MYEOV2	0	0.768889	0.307	0.129	0	CD8+ Tem	MYEOV2
NEU1	0	0.767528	0.258	0.12	0	CD8+ Tem	NEU1
RPL23A	0	0.765169	0.991	0.926	0	CD8+ Tem	RPL23A
SHFM1	0	0.756077	0.274	0.113	0	CD8+ Tem	SHFM1
ATP5J2	0	0.754907	0.324	0.144	0	CD8+ Tem	ATP5J2
RPL10	0	0.752861	0.998	0.932	0	CD8+ Tem	RPL10
FTL	0	0.750537	0.935	0.741	0	CD8+ Tem	FTL
GUK1	0	0.750437	0.544	0.317	0	CD8+ Tem	GUK1
FAU	0	0.747884	0.985	0.835	0	CD8+ Tem	FAU
ATP5G3	0	0.747306	0.324	0.145	0	CD8+ Tem	ATP5G3
EIF1	0	0.747041	0.986	0.922	0	CD8+ Tem	EIF1
IGHG3	0	0.746275	0.26	0.11	0	CD8+ Tem	IGHG3
HLA-DPB1	0	0.745549	0.591	0.346	0	CD8+ Tem	HLA-DPB1
HERPUD1	0	0.737057	0.498	0.3	0	CD8+ Tem	HERPUD1
UQCR11	0	0.735363	0.546	0.312	0	CD8+ Tem	UQCR11
GAPDH	0	0.727367	0.913	0.712	0	CD8+ Tem	GAPDH
CDC42	0	0.720226	0.5	0.275	0	CD8+ Tem	CDC42
LYAR	0	0.71114	0.325	0.153	0	CD8+ Tem	LYAR
RPL36AL	0	0.705832	0.79	0.552	0	CD8+ Tem	RPL36AL
UBC	0	0.705728	0.95	0.822	0	CD8+ Tem	UBC
C19orf60	0	0.70253	0.264	0.114	0	CD8+ Tem	C19orf60
HLA-DQB1	0	0.694856	0.28	0.127	0	CD8+ Tem	HLA-DQB1
RPS27	0	0.694099	0.999	0.99	0	CD8+ Tem	RPS27
ATP5J	0	0.693969	0.289	0.131	0	CD8+ Tem	ATP5J
2024-09-15	0	0.692901	0.266	0.114	0	CD8+ Tem	2024-09-15
MIF	0	0.688701	0.361	0.192	0	CD8+ Tem	MIF
NDUFA13	0	0.687447	0.406	0.219	0	CD8+ Tem	NDUFA13
RABAC1	0	0.681724	0.356	0.191	0	CD8+ Tem	RABAC1
GZMB	0	0.680146	0.37	0.209	0	CD8+ Tem	GZMB
COX7B	0	0.676944	0.439	0.252	0	CD8+ Tem	COX7B
DNAJB6	0	0.674373	0.407	0.244	0	CD8+ Tem	DNAJB6
POLR2L	0	0.674249	0.44	0.256	0	CD8+ Tem	POLR2L
C12orf75	0	0.673449	0.346	0.17	0	CD8+ Tem	C12orf75
RPLP2	0	0.673313	0.996	0.961	0	CD8+ Tem	RPLP2
ISG15	0	0.667769	0.344	0.201	0	CD8+ Tem	ISG15
SUB1	0	0.667248	0.679	0.479	0	CD8+ Tem	SUB1
CLIC1	0	0.665351	0.639	0.424	0	CD8+ Tem	CLIC1
ISG20	0	0.664747	0.48	0.308	0	CD8+ Tem	ISG20
RPL35	0	0.664679	0.97	0.808	0	CD8+ Tem	RPL35
SRSF2	0	0.664647	0.652	0.486	0	CD8+ Tem	SRSF2
SELT	0	0.664076	0.269	0.117	0	CD8+ Tem	SELT
S100A10	0	0.658886	0.614	0.414	0	CD8+ Tem	S100A10
ATP5O	0	0.658099	0.314	0.155	0	CD8+ Tem	ATP5O
RPL13A	0	0.653946	0.991	0.978	0	CD8+ Tem	RPL13A
IER2	0	0.653727	0.644	0.476	0	CD8+ Tem	IER2
SAP18	0	0.640589	0.531	0.369	0	CD8+ Tem	SAP18
CKLF	0	0.640004	0.423	0.255	0	CD8+ Tem	CKLF
RPLP1	0	0.636786	0.999	0.961	0	CD8+ Tem	RPLP1
DNAJA1	0	0.634862	0.58	0.418	0	CD8+ Tem	DNAJA1
COX7A2	0	0.633196	0.56	0.36	0	CD8+ Tem	COX7A2
NKG7	0	0.633102	0.795	0.435	0	CD8+ Tem	NKG7
C14orf166	0	0.632946	0.254	0.119	0	CD8+ Tem	C14orf166
RPS2	0	0.629997	0.994	0.935	0	CD8+ Tem	RPS2
RPS25	0	0.629985	0.99	0.907	0	CD8+ Tem	RPS25
RPL18A	0	0.622857	0.991	0.851	0	CD8+ Tem	RPL18A
S100A6	0	0.619136	0.793	0.588	0	CD8+ Tem	S100A6
IGHG4	0	0.618489	0.367	0.195	0	CD8+ Tem	IGHG4
LY6E	0	0.617523	0.484	0.313	0	CD8+ Tem	LY6E
CCDC85B	0	0.615111	0.323	0.18	0	CD8+ Tem	CCDC85B
ANXA1	0	0.614188	0.62	0.461	0	CD8+ Tem	ANXA1
KRTCAP2	0	0.613346	0.268	0.136	0	CD8+ Tem	KRTCAP2
TUBA1A	0	0.611119	0.414	0.266	0	CD8+ Tem	TUBA1A
EIF4A1	0	0.606322	0.312	0.175	0	CD8+ Tem	EIF4A1
HLA-DRB1	0	0.601495	0.571	0.351	0	CD8+ Tem	HLA-DRB1
PSME1	0	0.601335	0.634	0.448	0	CD8+ Tem	PSME1
RPL15	0	0.598757	0.985	0.885	0	CD8+ Tem	RPL15
GZMM	0	0.59867	0.406	0.237	0	CD8+ Tem	GZMM
RPL13	0	0.590664	0.998	0.958	0	CD8+ Tem	RPL13
CLEC2B	0	0.587072	0.434	0.288	0	CD8+ Tem	CLEC2B
RBM8A	0	0.586103	0.504	0.337	0	CD8+ Tem	RBM8A
WDR83OS	0	0.575812	0.297	0.164	0	CD8+ Tem	WDR83OS
LAG3	0	0.567801	0.256	0.115	0	CD8+ Tem	LAG3
SCAND1	0	0.567711	0.296	0.165	0	CD8+ Tem	SCAND1
ATP1B3	0	0.558258	0.329	0.197	0	CD8+ Tem	ATP1B3
LDHA	0	0.554421	0.614	0.479	0	CD8+ Tem	LDHA
CST7	0	0.54681	0.702	0.443	0	CD8+ Tem	CST7
SKP1	0	0.546454	0.603	0.417	0	CD8+ Tem	SKP1
IGLC2	0	0.54171	0.406	0.277	0	CD8+ Tem	IGLC2
PSME2	0	0.540561	0.421	0.279	0	CD8+ Tem	PSME2
MZT2B	0	0.539267	0.444	0.291	0	CD8+ Tem	MZT2B
GPX1	0	0.537781	0.256	0.127	0	CD8+ Tem	GPX1
AMD1	0	0.536305	0.339	0.216	0	CD8+ Tem	AMD1
JTB	0	0.534035	0.364	0.221	0	CD8+ Tem	JTB
UBL5	0	0.533328	0.559	0.388	0	CD8+ Tem	UBL5
RPL36	0	0.532846	0.98	0.865	0	CD8+ Tem	RPL36
PET100	0	0.532713	0.257	0.14	0	CD8+ Tem	PET100
SERF2	0	0.532305	0.876	0.692	0	CD8+ Tem	SERF2
RPS9	0	0.532233	0.962	0.808	0	CD8+ Tem	RPS9
HLA-DPA1	0	0.526386	0.516	0.33	0	CD8+ Tem	HLA-DPA1
BLOC1S1	0	0.525991	0.286	0.17	0	CD8+ Tem	BLOC1S1
RPL24	0	0.525154	0.944	0.763	0	CD8+ Tem	RPL24
RPS19	0	0.525108	0.998	0.975	0	CD8+ Tem	RPS19
UQCRB	0	0.524973	0.756	0.579	0	CD8+ Tem	UQCRB
HCST	0	0.523994	0.761	0.585	0	CD8+ Tem	HCST
RGS1	0	0.520424	0.74	0.552	0	CD8+ Tem	RGS1
SNHG7	0	0.515108	0.262	0.16	0	CD8+ Tem	SNHG7
B2M	0	0.514385	1	1	0	CD8+ Tem	B2M
GYPC	0	0.512757	0.396	0.26	0	CD8+ Tem	GYPC
SRP14	0	0.511702	0.711	0.519	0	CD8+ Tem	SRP14
STK17A	0	0.510792	0.46	0.313	0	CD8+ Tem	STK17A
RPS3	0	0.509477	0.995	0.955	0	CD8+ Tem	RPS3
LMNA	0	0.508858	0.317	0.206	0	CD8+ Tem	LMNA
BUD31	0	0.50334	0.27	0.16	0	CD8+ Tem	BUD31
CYCS	0	0.501516	0.563	0.41	0	CD8+ Tem	CYCS
MZT2A	0	0.501108	0.345	0.221	0	CD8+ Tem	MZT2A
UBE2S	0	0.500077	0.293	0.182	0	CD8+ Tem	UBE2S
PLK3	0	0.498478	0.253	0.146	0	CD8+ Tem	PLK3
CREM	0	0.497459	0.458	0.351	0	CD8+ Tem	CREM
IFI27L2	0	0.495583	0.258	0.151	0	CD8+ Tem	IFI27L2
DRAP1	0	0.494147	0.401	0.268	0	CD8+ Tem	DRAP1
DOK2	0	0.488539	0.289	0.186	0	CD8+ Tem	DOK2
TMA7	0	0.48486	0.753	0.594	0	CD8+ Tem	TMA7
LSM7	0	0.483865	0.282	0.173	0	CD8+ Tem	LSM7
HIGD2A	0	0.483415	0.394	0.266	0	CD8+ Tem	HIGD2A
NDUFB8	0	0.483351	0.343	0.221	0	CD8+ Tem	NDUFB8
FAM177A1	0	0.482847	0.32	0.211	0	CD8+ Tem	FAM177A1
MINOS1	0	0.482828	0.271	0.166	0	CD8+ Tem	MINOS1
IDI1	0	0.477795	0.258	0.158	0	CD8+ Tem	IDI1
SRSF7	0	0.477052	0.725	0.592	0	CD8+ Tem	SRSF7
RARRES3	0	0.47596	0.537	0.387	0	CD8+ Tem	RARRES3
PSMB9	0	0.471033	0.469	0.335	0	CD8+ Tem	PSMB9
PSMA7	0	0.469943	0.498	0.359	0	CD8+ Tem	PSMA7
SEC61G	0	0.469379	0.408	0.277	0	CD8+ Tem	SEC61G
C9orf16	0	0.468165	0.364	0.234	0	CD8+ Tem	C9orf16
TPI1	0	0.466248	0.536	0.398	0	CD8+ Tem	TPI1
SAT1	0	0.465638	0.662	0.464	0	CD8+ Tem	SAT1
NDUFA11	0	0.461432	0.317	0.206	0	CD8+ Tem	NDUFA11
PSMA2	0	0.461371	0.262	0.159	0	CD8+ Tem	PSMA2
SF3B5	0	0.461223	0.398	0.275	0	CD8+ Tem	SF3B5
HNRNPA1	0	0.459318	0.866	0.724	0	CD8+ Tem	HNRNPA1
IDH2	0	0.458726	0.258	0.151	0	CD8+ Tem	IDH2
RPL7	0	0.457152	0.963	0.856	0	CD8+ Tem	RPL7
COX6A1	0	0.454567	0.494	0.35	0	CD8+ Tem	COX6A1
RPLP0	0	0.450522	0.897	0.733	0	CD8+ Tem	RPLP0
RPS7	0	0.449977	0.982	0.899	0	CD8+ Tem	RPS7
NEDD8	0	0.449591	0.383	0.263	0	CD8+ Tem	NEDD8
OAZ1	0	0.449508	0.842	0.706	0	CD8+ Tem	OAZ1
NDUFS5	0	0.447661	0.509	0.384	0	CD8+ Tem	NDUFS5
SNRPD2	0	0.439861	0.598	0.458	0	CD8+ Tem	SNRPD2
RPL22L1	0	0.4397	0.296	0.198	0	CD8+ Tem	RPL22L1
IGLC3	0	0.439613	0.254	0.161	0	CD8+ Tem	IGLC3
RPL18	0	0.438154	0.975	0.824	0	CD8+ Tem	RPL18
RPL19	0	0.437976	0.99	0.909	0	CD8+ Tem	RPL19
COX5B	0	0.435151	0.42	0.293	0	CD8+ Tem	COX5B
TRGC2	0	0.434556	0.296	0.172	0	CD8+ Tem	TRGC2
CCDC12	0	0.429598	0.257	0.161	0	CD8+ Tem	CCDC12
CTSW	0	0.429368	0.387	0.207	0	CD8+ Tem	CTSW
MYL6	0	0.428874	0.846	0.701	0	CD8+ Tem	MYL6
COX4I1	0	0.427256	0.75	0.572	0	CD8+ Tem	COX4I1
UBA52	0	0.423863	0.949	0.824	0	CD8+ Tem	UBA52
TXN	0	0.423793	0.374	0.252	0	CD8+ Tem	TXN
RPS14	0	0.420888	0.996	0.967	0	CD8+ Tem	RPS14
HMGB2	0	0.4202	0.454	0.337	0	CD8+ Tem	HMGB2
RPL27A	0	0.418317	0.984	0.964	0	CD8+ Tem	RPL27A
FTH1	0	0.418036	0.974	0.878	0	CD8+ Tem	FTH1
COX7C	0	0.417743	0.761	0.601	0	CD8+ Tem	COX7C
LEPROTL1	0	0.417463	0.516	0.405	0	CD8+ Tem	LEPROTL1
SRGN	0	0.417127	0.935	0.84	0	CD8+ Tem	SRGN
RGS2	0	0.416651	0.428	0.308	0	CD8+ Tem	RGS2
ID2	0	0.416195	0.706	0.566	0	CD8+ Tem	ID2
ARPC1B	0	0.415877	0.413	0.273	0	CD8+ Tem	ARPC1B
CHCHD2	0	0.413418	0.651	0.5	0	CD8+ Tem	CHCHD2
SSR4	0	0.413052	0.538	0.402	0	CD8+ Tem	SSR4
NDUFB11	0	0.409914	0.373	0.264	0	CD8+ Tem	NDUFB11
RPS4Y1	0	0.407822	0.422	0.303	0	CD8+ Tem	RPS4Y1
PRDX1	0	0.406637	0.334	0.237	0	CD8+ Tem	PRDX1
NDUFA3	0	0.406323	0.33	0.228	0	CD8+ Tem	NDUFA3
RPS12	0	0.405419	0.997	0.963	0	CD8+ Tem	RPS12
SRSF3	0	0.404187	0.556	0.451	0	CD8+ Tem	SRSF3
EDF1	0	0.403187	0.516	0.382	0	CD8+ Tem	EDF1
RPL35A	0	0.403147	0.988	0.939	0	CD8+ Tem	RPL35A
FKBP8	0	0.395416	0.296	0.2	0	CD8+ Tem	FKBP8
SF3B6	0	0.395344	0.261	0.173	0	CD8+ Tem	SF3B6
EIF4A3	0	0.39507	0.264	0.172	0	CD8+ Tem	EIF4A3
COX6B1	0	0.393552	0.507	0.39	0	CD8+ Tem	COX6B1
ZFAS1	0	0.389365	0.544	0.433	0	CD8+ Tem	ZFAS1
MAP1LC3B	0	0.388916	0.411	0.304	0	CD8+ Tem	MAP1LC3B
POMP	0	0.388454	0.374	0.27	0	CD8+ Tem	POMP
ARPC3	0	0.386566	0.599	0.469	0	CD8+ Tem	ARPC3
CTSD	0	0.378592	0.358	0.251	0	CD8+ Tem	CTSD
RGCC	0	0.377832	0.58	0.433	0	CD8+ Tem	RGCC
FUS	0	0.373515	0.601	0.501	0	CD8+ Tem	FUS
APOBEC3G	0	0.373187	0.354	0.238	0	CD8+ Tem	APOBEC3G
ARL6IP4	0	0.372874	0.393	0.288	0	CD8+ Tem	ARL6IP4
DNAJB1	0	0.371329	0.68	0.555	0	CD8+ Tem	DNAJB1
COX8A	0	0.371205	0.456	0.341	0	CD8+ Tem	COX8A
RPS4X	0	0.371193	0.987	0.918	0	CD8+ Tem	RPS4X
RPS18	0	0.370414	0.997	0.978	0	CD8+ Tem	RPS18
RPL27	0	0.362966	0.953	0.871	0	CD8+ Tem	RPL27
RPL12	0	0.358897	0.977	0.873	0	CD8+ Tem	RPL12
TRMT112	0	0.358232	0.471	0.363	0	CD8+ Tem	TRMT112
OST4	0	0.354753	0.685	0.56	0	CD8+ Tem	OST4
CD8A	0	0.351655	0.478	0.245	0	CD8+ Tem	CD8A
CIB1	0	0.346804	0.461	0.352	0	CD8+ Tem	CIB1
CORO1A	0	0.344759	0.676	0.571	0	CD8+ Tem	CORO1A
RPSA	0	0.343122	0.927	0.793	0	CD8+ Tem	RPSA
PFDN5	0	0.343083	0.844	0.705	0	CD8+ Tem	PFDN5
RPL39	0	0.331834	0.995	0.97	0	CD8+ Tem	RPL39
COMMD6	0	0.32428	0.651	0.532	0	CD8+ Tem	COMMD6
RPS28	0	0.318513	0.994	0.955	0	CD8+ Tem	RPS28
NEAT1	0	0.317719	0.655	0.509	0	CD8+ Tem	NEAT1
TSC22D3	0	0.314313	0.848	0.766	0	CD8+ Tem	TSC22D3
RPL21	0	0.31177	0.992	0.973	0	CD8+ Tem	RPL21
RPL8	0	0.291322	0.974	0.885	0	CD8+ Tem	RPL8
EEF1D	0	0.288957	0.881	0.779	0	CD8+ Tem	EEF1D
RPL7A	0	0.28724	0.95	0.85	0	CD8+ Tem	RPL7A
RPL3	0	0.280376	0.987	0.954	0	CD8+ Tem	RPL3
BTF3	0	0.273877	0.79	0.671	0	CD8+ Tem	BTF3
CXCR4	0	0.272364	0.875	0.764	0	CD8+ Tem	CXCR4
UQCRH	2.57903e-304	0.329179	0.464	0.361	9.29843e-300	CD8+ Tem	UQCRH
CEBPB	4.35456e-304	0.420469	0.273	0.184	1.56999e-299	CD8+ Tem	CEBPB
DBI	1.04091e-300	0.373759	0.369	0.273	3.75289e-296	CD8+ Tem	DBI
UXT	1.22988e-295	0.356461	0.341	0.248	4.43422e-291	CD8+ Tem	UXT
OCIAD2	2.15495e-290	0.364548	0.309	0.22	7.76945e-286	CD8+ Tem	OCIAD2
HSPA8	2.48625e-283	0.290882	0.776	0.709	8.96393e-279	CD8+ Tem	HSPA8
LAMTOR4	5.31636e-279	0.346154	0.357	0.266	1.91676e-274	CD8+ Tem	LAMTOR4
PSMA1	3.24174e-278	0.362546	0.261	0.18	1.16878e-273	CD8+ Tem	PSMA1
PPP1R2	3.35366e-275	0.399703	0.383	0.292	1.20913e-270	CD8+ Tem	PPP1R2
RSL24D1	1.46833e-273	0.353184	0.374	0.284	5.29391e-269	CD8+ Tem	RSL24D1
NDUFA4	1.15567e-272	0.294137	0.536	0.434	4.16664e-268	CD8+ Tem	NDUFA4
PSMB8	1.79204e-272	0.3489	0.342	0.252	6.46103e-268	CD8+ Tem	PSMB8
SNRPB	9.10781e-268	0.321937	0.39	0.297	3.28373e-263	CD8+ Tem	SNRPB
SLC25A5	3.30787e-266	0.345741	0.425	0.332	1.19262e-261	CD8+ Tem	SLC25A5
NDUFB10	7.45361e-260	0.34625	0.263	0.183	2.68732e-255	CD8+ Tem	NDUFB10
PPIB	2.97046e-252	0.319121	0.377	0.287	1.07097e-247	CD8+ Tem	PPIB
YPEL5	3.30973e-252	0.252004	0.579	0.482	1.19329e-247	CD8+ Tem	YPEL5
SOD1	9.89756e-248	0.272841	0.553	0.454	3.56847e-243	CD8+ Tem	SOD1
ENY2	1.0247e-247	0.345083	0.256	0.179	3.69447e-243	CD8+ Tem	ENY2
PSMB3	2.00104e-246	0.327431	0.306	0.223	7.21455e-242	CD8+ Tem	PSMB3
SEC61B	6.51824e-246	0.31214	0.37	0.282	2.35009e-241	CD8+ Tem	SEC61B
C19orf53	1.8851e-245	0.322376	0.366	0.281	6.79653e-241	CD8+ Tem	C19orf53
APRT	5.72137e-245	0.307686	0.405	0.316	2.06278e-240	CD8+ Tem	APRT
COPE	4.41274e-243	0.325383	0.32	0.237	1.59097e-238	CD8+ Tem	COPE
PRDX6	3.02068e-238	0.344702	0.283	0.205	1.08907e-233	CD8+ Tem	PRDX6
UBXN1	3.44648e-236	0.30504	0.361	0.276	1.24259e-231	CD8+ Tem	UBXN1
PTPN7	1.41365e-233	0.33088	0.301	0.218	5.09676e-229	CD8+ Tem	PTPN7
EMP3	3.53818e-231	0.286278	0.467	0.374	1.27565e-226	CD8+ Tem	EMP3
TSPO	4.92658e-231	0.329877	0.317	0.236	1.77623e-226	CD8+ Tem	TSPO
SAMSN1	1.62049e-229	0.317999	0.359	0.272	5.84252e-225	CD8+ Tem	SAMSN1
GPX4	3.19675e-226	0.307872	0.365	0.282	1.15256e-221	CD8+ Tem	GPX4
ARL6IP1	5.61448e-225	0.349133	0.309	0.229	2.02425e-220	CD8+ Tem	ARL6IP1
NBEAL1	1.27764e-220	0.299837	0.304	0.223	4.6064e-216	CD8+ Tem	NBEAL1
SUMO1	3.66035e-219	0.31827	0.299	0.223	1.3197e-214	CD8+ Tem	SUMO1
EIF3K	3.16943e-214	0.260043	0.527	0.435	1.14271e-209	CD8+ Tem	EIF3K
S100A11	7.47966e-211	0.297286	0.436	0.348	2.69672e-206	CD8+ Tem	S100A11
CD27	9.35708e-207	0.333156	0.264	0.191	3.3736e-202	CD8+ Tem	CD27
IFITM1	3.21445e-206	0.328659	0.305	0.228	1.15894e-201	CD8+ Tem	IFITM1
SNHG8	1.36687e-202	0.345764	0.357	0.28	4.92811e-198	CD8+ Tem	SNHG8
ALOX5AP	3.29378e-199	0.33576	0.451	0.368	1.18754e-194	CD8+ Tem	ALOX5AP
GABARAPL2	9.42347e-197	0.30058	0.268	0.198	3.39754e-192	CD8+ Tem	GABARAPL2
CSTB	1.9902e-194	0.297245	0.332	0.257	7.17548e-190	CD8+ Tem	CSTB
PRELID1	7.04926e-190	0.284983	0.28	0.209	2.54154e-185	CD8+ Tem	PRELID1
TMEM59	1.4141e-186	0.253585	0.394	0.315	5.09841e-182	CD8+ Tem	TMEM59
CITED2	6.387e-185	0.272885	0.362	0.282	2.30277e-180	CD8+ Tem	CITED2
HSPB1	2.30336e-177	0.397434	0.385	0.316	8.30453e-173	CD8+ Tem	HSPB1
SNRPG	1.41362e-173	0.28134	0.326	0.256	5.09665e-169	CD8+ Tem	SNRPG
SLC3A2	5.4213e-173	0.267961	0.264	0.196	1.9546e-168	CD8+ Tem	SLC3A2
SH2D1A	2.48605e-170	0.261131	0.268	0.198	8.96321e-166	CD8+ Tem	SH2D1A
PGK1	4.04489e-168	0.269543	0.43	0.356	1.45834e-163	CD8+ Tem	PGK1
NDUFB9	5.2485e-168	0.285259	0.253	0.19	1.89229e-163	CD8+ Tem	NDUFB9
UQCR10	2.83154e-165	0.274124	0.327	0.258	1.02089e-160	CD8+ Tem	UQCR10
NOP10	1.38765e-164	0.280786	0.302	0.234	5.00303e-160	CD8+ Tem	NOP10
PPP1CA	2.35281e-161	0.254303	0.347	0.276	8.4828e-157	CD8+ Tem	PPP1CA
UQCRQ	3.20721e-161	0.264112	0.331	0.262	1.15633e-156	CD8+ Tem	UQCRQ
PTGES3	2.85269e-160	0.260749	0.43	0.359	1.02851e-155	CD8+ Tem	PTGES3
SNX3	1.08537e-158	0.252376	0.301	0.234	3.91319e-154	CD8+ Tem	SNX3
DAD1	5.04468e-157	0.252855	0.336	0.268	1.81881e-152	CD8+ Tem	DAD1
KRT10	4.6577e-156	0.26364	0.316	0.25	1.67929e-151	CD8+ Tem	KRT10
CACYBP	7.0189e-133	0.396847	0.329	0.27	2.53059e-128	CD8+ Tem	CACYBP
IGHA1	5.6989e-21	0.301908	0.423	0.406	2.05468e-16	CD8+ Tem	IGHA1
CD8A1	0	1.68616	0.621	0.211	0	CD8+ Trm	CD8A
CCL4L21	0	1.63734	0.415	0.213	0	CD8+ Trm	CCL4L2
CCL41	0	1.44861	0.7	0.406	0	CD8+ Trm	CCL4
IFNG1	0	1.2713	0.363	0.164	0	CD8+ Trm	IFNG
CCL51	0	1.15979	0.958	0.599	0	CD8+ Trm	CCL5
CCL3	0	1.06826	0.314	0.188	0	CD8+ Trm	CCL3
GZMK1	0	1.04754	0.443	0.246	0	CD8+ Trm	GZMK
HLA-DRB11	0	1.01088	0.582	0.343	0	CD8+ Trm	HLA-DRB1
CD8B1	0	0.970741	0.305	0.105	0	CD8+ Trm	CD8B
GZMA1	0	0.929753	0.769	0.474	0	CD8+ Trm	GZMA
CD74	0	0.839833	0.829	0.714	0	CD8+ Trm	CD74
HLA-DRA1	0	0.828284	0.437	0.292	0	CD8+ Trm	HLA-DRA
ATP5F1E	0	0.814709	0.68	0.4	0	CD8+ Trm	ATP5F1E
FYB1	0	0.81122	0.614	0.335	0	CD8+ Trm	FYB1
SLAMF7	0	0.798342	0.268	0.122	0	CD8+ Trm	SLAMF7
TRGC21	0	0.790772	0.315	0.165	0	CD8+ Trm	TRGC2
PIK3R1	0	0.784779	0.396	0.278	0	CD8+ Trm	PIK3R1
HLA-DQA1	0	0.783351	0.25	0.112	0	CD8+ Trm	HLA-DQA1
HLA-DPA11	0	0.769791	0.502	0.328	0	CD8+ Trm	HLA-DPA1
APOBEC3G1	0	0.731274	0.379	0.23	0	CD8+ Trm	APOBEC3G
IKZF3	0	0.72659	0.395	0.234	0	CD8+ Trm	IKZF3
APOBEC3C	0	0.715394	0.38	0.24	0	CD8+ Trm	APOBEC3C
DUSP4	0	0.694805	0.32	0.225	0	CD8+ Trm	DUSP4
CD81	0	0.680812	0.347	0.199	0	CD8+ Trm	CD81
HLA-DPB11	0	0.678654	0.514	0.354	0	CD8+ Trm	HLA-DPB1
GZMB1	0	0.675886	0.324	0.214	0	CD8+ Trm	GZMB
TRBC2	0	0.674229	0.813	0.716	0	CD8+ Trm	TRBC2
ATP5MG	0	0.657684	0.327	0.181	0	CD8+ Trm	ATP5MG
ITGAL	0	0.649696	0.345	0.215	0	CD8+ Trm	ITGAL
COTL11	0	0.648473	0.512	0.393	0	CD8+ Trm	COTL1
WNK1	0	0.645492	0.384	0.26	0	CD8+ Trm	WNK1
RAB27A	0	0.645181	0.341	0.207	0	CD8+ Trm	RAB27A
TRIR	0	0.641006	0.365	0.208	0	CD8+ Trm	TRIR
GZMH1	0	0.639423	0.449	0.227	0	CD8+ Trm	GZMH
MT-ATP8	0	0.636193	0.569	0.384	0	CD8+ Trm	MT-ATP8
ATP5MC2	0	0.601714	0.463	0.284	0	CD8+ Trm	ATP5MC2
MT-ATP6	0	0.598165	0.991	0.978	0	CD8+ Trm	MT-ATP6
PTP4A2	0	0.594123	0.56	0.445	0	CD8+ Trm	PTP4A2
TENT5C	0	0.592172	0.263	0.157	0	CD8+ Trm	TENT5C
ZYX	0	0.586382	0.3	0.192	0	CD8+ Trm	ZYX
ARAP2	0	0.584418	0.258	0.158	0	CD8+ Trm	ARAP2
RACK1	0	0.574354	0.633	0.394	0	CD8+ Trm	RACK1
LCP1	0	0.573369	0.695	0.539	0	CD8+ Trm	LCP1
CD3G	0	0.569307	0.534	0.412	0	CD8+ Trm	CD3G
PTPRC	0	0.56469	0.847	0.75	0	CD8+ Trm	PTPRC
GNAS	0	0.545456	0.701	0.561	0	CD8+ Trm	GNAS
KIAA1551	0	0.543421	0.368	0.267	0	CD8+ Trm	KIAA1551
MT-ND5	0	0.540233	0.938	0.852	0	CD8+ Trm	MT-ND5
RBL2	0	0.535598	0.373	0.269	0	CD8+ Trm	RBL2
MT-CO3	0	0.528661	0.991	0.99	0	CD8+ Trm	MT-CO3
CNN2	0	0.525949	0.444	0.337	0	CD8+ Trm	CNN2
MT-ND1	0	0.510199	0.984	0.964	0	CD8+ Trm	MT-ND1
AKNA	0	0.505431	0.385	0.284	0	CD8+ Trm	AKNA
MTRNR2L12	0	0.501514	0.417	0.288	0	CD8+ Trm	MTRNR2L12
MT-CO1	0	0.497085	0.998	0.997	0	CD8+ Trm	MT-CO1
MSN	0	0.496976	0.52	0.411	0	CD8+ Trm	MSN
WIPF1	0	0.495449	0.546	0.44	0	CD8+ Trm	WIPF1
SLFN5	0	0.495419	0.29	0.2	0	CD8+ Trm	SLFN5
MT-ND4L	0	0.492733	0.679	0.53	0	CD8+ Trm	MT-ND4L
MT-CO2	0	0.489957	0.992	0.991	0	CD8+ Trm	MT-CO2
ACTN4	0	0.488294	0.388	0.279	0	CD8+ Trm	ACTN4
ACTR2	0	0.477404	0.514	0.409	0	CD8+ Trm	ACTR2
MT-CYB	0	0.477065	0.984	0.977	0	CD8+ Trm	MT-CYB
RASGRP1	0	0.47626	0.283	0.192	0	CD8+ Trm	RASGRP1
MTRNR2L8	0	0.476166	0.432	0.3	0	CD8+ Trm	MTRNR2L8
MT-ND4	0	0.473919	0.996	0.991	0	CD8+ Trm	MT-ND4
RUNX3	0	0.466015	0.515	0.386	0	CD8+ Trm	RUNX3
DDX17	0	0.464484	0.515	0.396	0	CD8+ Trm	DDX17
MYH9	0	0.459408	0.449	0.349	0	CD8+ Trm	MYH9
AHNAK	0	0.453575	0.443	0.338	0	CD8+ Trm	AHNAK
CLEC2B1	0	0.44709	0.381	0.294	0	CD8+ Trm	CLEC2B
TLN1	0	0.445172	0.366	0.272	0	CD8+ Trm	TLN1
EMB	0	0.443015	0.424	0.329	0	CD8+ Trm	EMB
GNAI2	0	0.441774	0.465	0.363	0	CD8+ Trm	GNAI2
DUSP2	0	0.439104	0.587	0.507	0	CD8+ Trm	DUSP2
CAP1	0	0.43627	0.485	0.398	0	CD8+ Trm	CAP1
MACF1	0	0.433424	0.342	0.254	0	CD8+ Trm	MACF1
SH3BGRL3	0	0.426831	0.879	0.848	0	CD8+ Trm	SH3BGRL3
CD96	0	0.424981	0.471	0.378	0	CD8+ Trm	CD96
CST71	0	0.41488	0.627	0.451	0	CD8+ Trm	CST7
MBNL1	0	0.411706	0.559	0.457	0	CD8+ Trm	MBNL1
ACTG1	0	0.409643	0.883	0.856	0	CD8+ Trm	ACTG1
GNB1	0	0.406595	0.357	0.264	0	CD8+ Trm	GNB1
IQGAP1	0	0.403177	0.457	0.37	0	CD8+ Trm	IQGAP1
SET	0	0.393999	0.533	0.453	0	CD8+ Trm	SET
STK17B	0	0.393129	0.586	0.512	0	CD8+ Trm	STK17B
HLA-F	0	0.389908	0.568	0.496	0	CD8+ Trm	HLA-F
RAC2	0	0.385206	0.75	0.666	0	CD8+ Trm	RAC2
CD3E	0	0.383127	0.726	0.66	0	CD8+ Trm	CD3E
ZFP36L1	0	0.378047	0.567	0.482	0	CD8+ Trm	ZFP36L1
KLRD1	0	0.373736	0.326	0.207	0	CD8+ Trm	KLRD1
NOP53	0	0.373438	0.35	0.24	0	CD8+ Trm	NOP53
MT-ND3	0	0.365948	0.967	0.946	0	CD8+ Trm	MT-ND3
MT-ND2	0	0.349003	0.991	0.987	0	CD8+ Trm	MT-ND2
HCST1	0	0.333193	0.674	0.597	0	CD8+ Trm	HCST
CD2	0	0.328164	0.695	0.638	0	CD8+ Trm	CD2
HLA-B	0	0.320588	0.993	0.992	0	CD8+ Trm	HLA-B
CFL1	0	0.304063	0.913	0.897	0	CD8+ Trm	CFL1
JUND	0	0.288484	0.838	0.689	0	CD8+ Trm	JUND
NKG71	0	0.284257	0.744	0.435	0	CD8+ Trm	NKG7
TRAC	0	0.283458	0.765	0.699	0	CD8+ Trm	TRAC
HLA-E	0	0.274354	0.929	0.919	0	CD8+ Trm	HLA-E
HLA-A	0	0.273144	0.992	0.99	0	CD8+ Trm	HLA-A
PREX1	1.97245e-307	0.448865	0.252	0.172	7.11147e-303	CD8+ Trm	PREX1
CLEC2D	6.27671e-294	0.439851	0.415	0.336	2.26301e-289	CD8+ Trm	CLEC2D
TIGIT	4.70134e-293	0.317549	0.298	0.209	1.69502e-288	CD8+ Trm	TIGIT
KMT2A	4.45284e-292	0.453373	0.251	0.174	1.60543e-287	CD8+ Trm	KMT2A
RBPJ	1.03481e-287	0.522095	0.288	0.21	3.7309e-283	CD8+ Trm	RBPJ
RNF213	7.97227e-287	0.408706	0.437	0.359	2.87432e-282	CD8+ Trm	RNF213
LCP2	1.98433e-281	0.406931	0.299	0.218	7.15429e-277	CD8+ Trm	LCP2
PTBP3	4.92974e-280	0.44064	0.29	0.211	1.77737e-275	CD8+ Trm	PTBP3
SH2D1A1	4.48698e-279	0.459889	0.271	0.196	1.61774e-274	CD8+ Trm	SH2D1A
ALOX5AP1	1.89286e-265	0.459922	0.437	0.368	6.82451e-261	CD8+ Trm	ALOX5AP
YWHAZ	4.20498e-265	0.284167	0.693	0.637	1.51606e-260	CD8+ Trm	YWHAZ
PIP4K2A	5.26229e-255	0.384624	0.409	0.332	1.89727e-250	CD8+ Trm	PIP4K2A
ARPC2	6.5258e-255	0.277848	0.73	0.705	2.35281e-250	CD8+ Trm	ARPC2
TPM3	5.50914e-254	0.317291	0.62	0.566	1.98626e-249	CD8+ Trm	TPM3
ARL4C	7.86353e-254	0.259711	0.58	0.495	2.83512e-249	CD8+ Trm	ARL4C
CD99	1.46006e-237	0.319811	0.592	0.538	5.26409e-233	CD8+ Trm	CD99
RHOA	3.15158e-235	0.316057	0.563	0.51	1.13627e-230	CD8+ Trm	RHOA
IGKC	1.43855e-234	0.505705	0.816	0.797	5.18655e-230	CD8+ Trm	IGKC
RAD21	2.62352e-227	0.397377	0.316	0.245	9.45883e-223	CD8+ Trm	RAD21
BPTF	5.40066e-226	0.414452	0.288	0.217	1.94715e-221	CD8+ Trm	BPTF
DIAPH1	4.99084e-224	0.379738	0.305	0.234	1.7994e-219	CD8+ Trm	DIAPH1
TERF2IP	7.18372e-221	0.426575	0.426	0.362	2.59002e-216	CD8+ Trm	TERF2IP
CD63	7.59671e-220	0.38622	0.376	0.307	2.73892e-215	CD8+ Trm	CD63
BCL11B	1.08365e-218	0.412813	0.303	0.233	3.907e-214	CD8+ Trm	BCL11B
CNOT6L	3.50524e-216	0.412226	0.394	0.326	1.26378e-211	CD8+ Trm	CNOT6L
PPP1R18	1.18699e-214	0.364619	0.388	0.319	4.27959e-210	CD8+ Trm	PPP1R18
SLC38A1	3.1481e-211	0.395643	0.37	0.304	1.13501e-206	CD8+ Trm	SLC38A1
BTN3A2	2.9805e-208	0.396173	0.321	0.256	1.07459e-203	CD8+ Trm	BTN3A2
CAPZA1	1.77577e-203	0.367157	0.352	0.285	6.40234e-199	CD8+ Trm	CAPZA1
HCLS1	6.87901e-203	0.367254	0.419	0.355	2.48016e-198	CD8+ Trm	HCLS1
ETS1	5.85903e-202	0.275962	0.57	0.508	2.11242e-197	CD8+ Trm	ETS1
AKAP13	7.38138e-202	0.36526	0.409	0.344	2.66128e-197	CD8+ Trm	AKAP13
SHISA5	3.7069e-200	0.375048	0.27	0.206	1.33649e-195	CD8+ Trm	SHISA5
HNRNPA3	4.19641e-200	0.321808	0.498	0.439	1.51297e-195	CD8+ Trm	HNRNPA3
JCHAIN	7.36427e-199	0.546496	0.42	0.352	2.65511e-194	CD8+ Trm	JCHAIN
FYN	1.24617e-197	0.349987	0.471	0.412	4.49294e-193	CD8+ Trm	FYN
ITGB2	3.12647e-195	0.308941	0.513	0.456	1.12722e-190	CD8+ Trm	ITGB2
WAC	2.82013e-179	0.35614	0.298	0.236	1.01677e-174	CD8+ Trm	WAC
IL2RG	1.74172e-178	0.274037	0.638	0.598	6.27961e-174	CD8+ Trm	IL2RG
ARHGAP9	2.69404e-175	0.380236	0.299	0.239	9.71311e-171	CD8+ Trm	ARHGAP9
SH3KBP1	7.81922e-174	0.359061	0.358	0.299	2.81914e-169	CD8+ Trm	SH3KBP1
PAG1	8.20686e-173	0.357487	0.25	0.189	2.9589e-168	CD8+ Trm	PAG1
TMX4	2.1789e-169	0.37339	0.251	0.193	7.85582e-165	CD8+ Trm	TMX4
NR4A2	2.78445e-169	0.451824	0.404	0.353	1.00391e-164	CD8+ Trm	NR4A2
IFI16	8.50882e-168	0.332401	0.35	0.289	3.06777e-163	CD8+ Trm	IFI16
YWHAB	1.56176e-167	0.277283	0.577	0.532	5.63078e-163	CD8+ Trm	YWHAB
DOCK8	3.44981e-167	0.355206	0.254	0.197	1.2438e-162	CD8+ Trm	DOCK8
NUCKS1	6.02163e-167	0.353487	0.354	0.296	2.17104e-162	CD8+ Trm	NUCKS1
HNRNPD	5.46067e-159	0.314696	0.311	0.252	1.96879e-154	CD8+ Trm	HNRNPD
TAP1	1.79671e-158	0.341683	0.343	0.285	6.47784e-154	CD8+ Trm	TAP1
ITM2A	4.05063e-158	0.331167	0.458	0.406	1.46041e-153	CD8+ Trm	ITM2A
2024-09-07	7.49306e-158	0.286183	0.503	0.459	2.70155e-153	CD8+ Trm	2024-09-07
CAPZB	1.0948e-155	0.288612	0.545	0.507	3.94718e-151	CD8+ Trm	CAPZB
SUN2	1.23282e-153	0.318337	0.399	0.345	4.4448e-149	CD8+ Trm	SUN2
ACTR3	2.03921e-141	0.288767	0.453	0.404	7.35216e-137	CD8+ Trm	ACTR3
TMBIM6	1.86351e-140	0.255293	0.573	0.541	6.71871e-136	CD8+ Trm	TMBIM6
PRKCH	1.7066e-138	0.328753	0.307	0.255	6.15299e-134	CD8+ Trm	PRKCH
BRD4	6.36046e-136	0.318103	0.252	0.199	2.2932e-131	CD8+ Trm	BRD4
GNG2	2.19932e-133	0.301881	0.368	0.315	7.92942e-129	CD8+ Trm	GNG2
IGHA2	5.39025e-132	0.423782	0.27	0.215	1.9434e-127	CD8+ Trm	IGHA2
SF3B1	1.33034e-129	0.305726	0.386	0.338	4.79642e-125	CD8+ Trm	SF3B1
MOB1A	1.85986e-129	0.303385	0.287	0.234	6.70555e-125	CD8+ Trm	MOB1A
APBB1IP	1.60047e-128	0.310301	0.272	0.221	5.77035e-124	CD8+ Trm	APBB1IP
WAS	2.35305e-127	0.330973	0.303	0.253	8.48369e-123	CD8+ Trm	WAS
ARHGEF1	1.30806e-125	0.298274	0.378	0.331	4.71608e-121	CD8+ Trm	ARHGEF1
MBP	3.26452e-124	0.323185	0.279	0.229	1.17699e-119	CD8+ Trm	MBP
SPN	5.61322e-120	0.28564	0.276	0.225	2.02379e-115	CD8+ Trm	SPN
APMAP	8.94614e-120	0.271765	0.261	0.211	3.22544e-115	CD8+ Trm	APMAP
CALR	1.41306e-117	0.28757	0.481	0.445	5.09464e-113	CD8+ Trm	CALR
HP1BP3	1.19635e-113	0.318097	0.304	0.257	4.31331e-109	CD8+ Trm	HP1BP3
BRD2	1.35008e-113	0.272283	0.443	0.398	4.86758e-109	CD8+ Trm	BRD2
ARHGAP30	3.35718e-112	0.307188	0.263	0.217	1.2104e-107	CD8+ Trm	ARHGAP30
GIMAP4	4.78874e-111	0.308639	0.255	0.209	1.72653e-106	CD8+ Trm	GIMAP4
PPP1R12A	3.59666e-110	0.3195	0.252	0.207	1.29674e-105	CD8+ Trm	PPP1R12A
SP100	4.72147e-109	0.306126	0.326	0.28	1.70228e-104	CD8+ Trm	SP100
EWSR1	2.16452e-104	0.284389	0.288	0.242	7.80397e-100	CD8+ Trm	EWSR1
ATRX	6.69766e-104	0.331065	0.3	0.257	2.41477e-99	CD8+ Trm	ATRX
ADGRE5	9.32253e-104	0.287131	0.333	0.287	3.36115e-99	CD8+ Trm	ADGRE5
EVL	1.32507e-100	0.270803	0.517	0.498	4.77742e-96	CD8+ Trm	EVL
UBXN4	7.30183e-100	0.286225	0.286	0.241	2.6326e-95	CD8+ Trm	UBXN4
BUB3	1.63581e-98	0.282657	0.29	0.246	5.89774e-94	CD8+ Trm	BUB3
CYFIP2	3.68074e-98	0.272364	0.251	0.207	1.32705e-93	CD8+ Trm	CYFIP2
MYCBP2	4.75988e-96	0.314037	0.266	0.225	1.71613e-91	CD8+ Trm	MYCBP2
2024-09-01	1.37803e-95	0.281363	0.326	0.285	4.96834e-91	CD8+ Trm	2024-09-01
SRSF11	6.61564e-93	0.272297	0.382	0.341	2.3852e-88	CD8+ Trm	SRSF11
HNRNPU	8.60867e-93	0.252641	0.428	0.391	3.10377e-88	CD8+ Trm	HNRNPU
IKZF1	9.21216e-93	0.271962	0.353	0.313	3.32135e-88	CD8+ Trm	IKZF1
RNF19A	1.03679e-91	0.290811	0.266	0.223	3.73802e-87	CD8+ Trm	RNF19A
CANX	1.7795e-91	0.274132	0.264	0.222	6.41582e-87	CD8+ Trm	CANX
TAPBP	8.96744e-90	0.26976	0.369	0.332	3.23312e-85	CD8+ Trm	TAPBP
MLLT6	1.03748e-89	0.25026	0.288	0.245	3.74053e-85	CD8+ Trm	MLLT6
ROCK1	8.78959e-87	0.294801	0.28	0.241	3.169e-82	CD8+ Trm	ROCK1
CCND2	4.79185e-86	0.25466	0.284	0.24	1.72765e-81	CD8+ Trm	CCND2
SRRM2	2.00882e-85	0.253762	0.394	0.358	7.24259e-81	CD8+ Trm	SRRM2
FNBP1	1.7272e-84	0.273594	0.4	0.366	6.22724e-80	CD8+ Trm	FNBP1
PRRC2C	9.74553e-84	0.272768	0.439	0.409	3.51365e-79	CD8+ Trm	PRRC2C
KPNB1	2.184e-83	0.269851	0.296	0.255	7.87418e-79	CD8+ Trm	KPNB1
GCC2	9.96188e-82	0.305647	0.265	0.228	3.59166e-77	CD8+ Trm	GCC2
KHDRBS1	5.74242e-77	0.270848	0.306	0.27	2.07037e-72	CD8+ Trm	KHDRBS1
SLA	8.90789e-76	0.326488	0.307	0.272	3.21165e-71	CD8+ Trm	SLA
EIF3A	4.21191e-75	0.259782	0.293	0.255	1.51856e-70	CD8+ Trm	EIF3A
PRDM1	1.5862e-74	0.250648	0.286	0.246	5.71889e-70	CD8+ Trm	PRDM1
BCLAF1	5.22822e-74	0.287375	0.338	0.304	1.88498e-69	CD8+ Trm	BCLAF1
PNRC2	1.54089e-72	0.260666	0.256	0.221	5.55551e-68	CD8+ Trm	PNRC2
RBM25	2.23046e-66	0.25649	0.336	0.303	8.0417e-62	CD8+ Trm	RBM25
PTGER4	1.31794e-63	0.332429	0.336	0.308	4.7517e-59	CD8+ Trm	PTGER4
NR4A1	0	2.24692	0.618	0.2	0	IEL	NR4A1
HSPH1	0	1.88135	0.446	0.252	0	IEL	HSPH1
CD69	0	1.70449	0.86	0.632	0	IEL	CD69
TNFAIP3	0	1.63033	0.911	0.638	0	IEL	TNFAIP3
HSPA1A	0	1.61213	0.539	0.376	0	IEL	HSPA1A
HSP90AA1	0	1.5787	0.896	0.801	0	IEL	HSP90AA1
FOSB	0	1.5273	0.85	0.521	0	IEL	FOSB
BTG2	0	1.52606	0.716	0.382	0	IEL	BTG2
TNF	0	1.47618	0.333	0.123	0	IEL	TNF
JUND1	0	1.47417	0.971	0.689	0	IEL	JUND
EGR1	0	1.45941	0.264	0.099	0	IEL	EGR1
DNAJB11	0	1.44527	0.761	0.555	0	IEL	DNAJB1
NFKBIA	0	1.43234	0.897	0.669	0	IEL	NFKBIA
HSPA1B	0	1.42821	0.517	0.316	0	IEL	HSPA1B
SLC4A10	0	1.42111	0.279	0.024	0	IEL	SLC4A10
NFKBIZ	0	1.42036	0.524	0.214	0	IEL	NFKBIZ
PPP1R15A	0	1.39773	0.858	0.571	0	IEL	PPP1R15A
IL7R	0	1.37967	0.849	0.479	0	IEL	IL7R
HSP90AB1	0	1.37613	0.861	0.676	0	IEL	HSP90AB1
ZFP36	0	1.30157	0.918	0.724	0	IEL	ZFP36
MYADM	0	1.29035	0.59	0.295	0	IEL	MYADM
DUSP21	0	1.28646	0.769	0.497	0	IEL	DUSP2
DUSP5	0	1.25256	0.395	0.149	0	IEL	DUSP5
IER5	0	1.23026	0.522	0.234	0	IEL	IER5
JUN	0	1.20915	0.936	0.771	0	IEL	JUN
HSPD1	0	1.19876	0.45	0.297	0	IEL	HSPD1
RGS21	0	1.13407	0.545	0.304	0	IEL	RGS2
ZC3H12A	0	1.13314	0.403	0.173	0	IEL	ZC3H12A
FOS	0	1.11672	0.92	0.721	0	IEL	FOS
PPP1R15B	0	1.0971	0.408	0.157	0	IEL	PPP1R15B
CEBPD	0	1.06832	0.263	0.094	0	IEL	CEBPD
KLF6	0	1.06132	0.923	0.785	0	IEL	KLF6
BHLHE40	0	1.02941	0.453	0.221	0	IEL	BHLHE40
ZFP36L11	0	1.01999	0.731	0.474	0	IEL	ZFP36L1
CDKN1A	0	1.00282	0.327	0.149	0	IEL	CDKN1A
DNAJA11	0	0.988095	0.583	0.427	0	IEL	DNAJA1
SLC2A3	0	0.982385	0.613	0.364	0	IEL	SLC2A3
MT-ND4L1	0	0.969232	0.873	0.524	0	IEL	MT-ND4L
ERN1	0	0.934691	0.372	0.158	0	IEL	ERN1
HSPA81	0	0.927408	0.78	0.712	0	IEL	HSPA8
RPS6KA3	0	0.883609	0.418	0.19	0	IEL	RPS6KA3
TSPYL2	0	0.873082	0.4	0.238	0	IEL	TSPYL2
DUSP1	0	0.86215	0.889	0.702	0	IEL	DUSP1
ARL4C1	0	0.860529	0.737	0.487	0	IEL	ARL4C
KDM6B	0	0.858995	0.33	0.158	0	IEL	KDM6B
FOSL2	0	0.849062	0.39	0.199	0	IEL	FOSL2
MTRNR2L81	0	0.84433	0.641	0.292	0	IEL	MTRNR2L8
RHOB	0	0.836381	0.27	0.151	0	IEL	RHOB
TENT5C1	0	0.825799	0.371	0.156	0	IEL	TENT5C
MT-ND51	0	0.821865	0.98	0.855	0	IEL	MT-ND5
MT-ATP81	0	0.819052	0.78	0.38	0	IEL	MT-ATP8
MT-ND21	0	0.812073	0.999	0.986	0	IEL	MT-ND2
PDE4D	0	0.810595	0.334	0.177	0	IEL	PDE4D
MCL1	0	0.809773	0.751	0.575	0	IEL	MCL1
DEDD2	0	0.7996	0.326	0.183	0	IEL	DEDD2
MTRNR2L121	0	0.795273	0.605	0.282	0	IEL	MTRNR2L12
LCP11	0	0.789777	0.785	0.543	0	IEL	LCP1
PTGER41	0	0.784199	0.487	0.296	0	IEL	PTGER4
JUNB	0	0.78177	0.938	0.818	0	IEL	JUNB
SPOCK2	0	0.775422	0.682	0.438	0	IEL	SPOCK2
IRF2BP2	0	0.759446	0.511	0.292	0	IEL	IRF2BP2
PHLDA1	0	0.751571	0.345	0.207	0	IEL	PHLDA1
JCHAIN1	0	0.746217	0.561	0.345	0	IEL	JCHAIN
MT-ND11	0	0.741044	0.997	0.965	0	IEL	MT-ND1
TAGAP	0	0.739239	0.36	0.221	0	IEL	TAGAP
NR4A21	0	0.737946	0.525	0.346	0	IEL	NR4A2
GPR65	0	0.73692	0.311	0.168	0	IEL	GPR65
SPTY2D1	0	0.736708	0.251	0.119	0	IEL	SPTY2D1
CERK	0	0.735006	0.288	0.124	0	IEL	CERK
CSRNP1	0	0.734128	0.481	0.276	0	IEL	CSRNP1
KLRB1	0	0.728146	0.691	0.393	0	IEL	KLRB1
REL	0	0.724549	0.45	0.315	0	IEL	REL
SATB1	0	0.721469	0.312	0.154	0	IEL	SATB1
EMB1	0	0.704616	0.532	0.327	0	IEL	EMB
NHSL2	0	0.702867	0.311	0.126	0	IEL	NHSL2
CD961	0	0.702347	0.578	0.376	0	IEL	CD96
KLRG1	0	0.696993	0.277	0.126	0	IEL	KLRG1
MATR3	0	0.658722	0.336	0.151	0	IEL	MATR3
PIP4K2A1	0	0.654867	0.521	0.328	0	IEL	PIP4K2A
CXCR41	0	0.646314	0.853	0.773	0	IEL	CXCR4
MLLT61	0	0.635998	0.417	0.236	0	IEL	MLLT6
GPRIN3	0	0.634975	0.339	0.186	0	IEL	GPRIN3
RBMS1	0	0.632072	0.329	0.187	0	IEL	RBMS1
CD8A2	0	0.623816	0.441	0.262	0	IEL	CD8A
PER1	0	0.622033	0.258	0.136	0	IEL	PER1
PABPC1	0	0.620744	0.947	0.829	0	IEL	PABPC1
HSPA5	0	0.616683	0.572	0.421	0	IEL	HSPA5
GNAS1	0	0.608179	0.782	0.565	0	IEL	GNAS
RBL21	0	0.607974	0.45	0.271	0	IEL	RBL2
PIM1	0	0.602905	0.377	0.254	0	IEL	PIM1
YWHAZ1	0	0.5981	0.794	0.632	0	IEL	YWHAZ
RORA	0	0.592789	0.464	0.327	0	IEL	RORA
GDI1	0	0.592571	0.269	0.133	0	IEL	GDI1
CNN21	0	0.591646	0.511	0.34	0	IEL	CNN2
RUNX31	0	0.58683	0.565	0.392	0	IEL	RUNX3
YPEL51	0	0.585274	0.624	0.483	0	IEL	YPEL5
PRDM11	0	0.585152	0.369	0.242	0	IEL	PRDM1
DDX3X	0	0.582506	0.501	0.389	0	IEL	DDX3X
NOP531	0	0.58215	0.442	0.241	0	IEL	NOP53
BCL2	0	0.579794	0.326	0.199	0	IEL	BCL2
MAN1A2	0	0.576353	0.311	0.166	0	IEL	MAN1A2
CDC42EP3	0	0.572423	0.251	0.146	0	IEL	CDC42EP3
AHNAK1	0	0.571676	0.542	0.338	0	IEL	AHNAK
JAML	0	0.5609	0.254	0.135	0	IEL	JAML
MT-CO11	0	0.55529	0.999	0.997	0	IEL	MT-CO1
GPR171	0	0.55192	0.318	0.193	0	IEL	GPR171
PRNP	0	0.551831	0.286	0.171	0	IEL	PRNP
PTBP31	0	0.551365	0.358	0.211	0	IEL	PTBP3
HSP90B1	0	0.545063	0.503	0.362	0	IEL	HSP90B1
MBNL11	0	0.54452	0.639	0.458	0	IEL	MBNL1
ATP5F1E1	0	0.543652	0.718	0.42	0	IEL	ATP5F1E
HIPK1	0	0.540534	0.272	0.152	0	IEL	HIPK1
MDFIC	0	0.530859	0.286	0.166	0	IEL	MDFIC
SLC38A11	0	0.53031	0.445	0.302	0	IEL	SLC38A1
GBP5	0	0.526895	0.307	0.18	0	IEL	GBP5
HNRNPUL1	0	0.522993	0.444	0.302	0	IEL	HNRNPUL1
SLAMF71	0	0.514026	0.268	0.134	0	IEL	SLAMF7
IGKC1	0	0.512879	0.902	0.791	0	IEL	IGKC
GNB11	0	0.510323	0.43	0.265	0	IEL	GNB1
TPT1	0	0.504352	0.998	0.992	0	IEL	TPT1
PDCD4	0	0.498564	0.459	0.332	0	IEL	PDCD4
FNBP11	0	0.498166	0.483	0.362	0	IEL	FNBP1
MT-ND31	0	0.497638	0.978	0.947	0	IEL	MT-ND3
PAG11	0	0.49747	0.309	0.189	0	IEL	PAG1
DDX171	0	0.493422	0.571	0.401	0	IEL	DDX17
MAF	0	0.491661	0.4	0.238	0	IEL	MAF
SMARCA2	0	0.490721	0.297	0.173	0	IEL	SMARCA2
TRGC22	0	0.487495	0.309	0.178	0	IEL	TRGC2
HECA	0	0.486752	0.283	0.167	0	IEL	HECA
EIF4B	0	0.48548	0.56	0.418	0	IEL	EIF4B
ETS11	0	0.485214	0.674	0.504	0	IEL	ETS1
ATXN2L	0	0.480352	0.297	0.173	0	IEL	ATXN2L
MACF11	0	0.476958	0.385	0.257	0	IEL	MACF1
TC2N	0	0.469831	0.256	0.151	0	IEL	TC2N
MT-ND41	0	0.467118	0.998	0.991	0	IEL	MT-ND4
RACK11	0	0.46513	0.691	0.409	0	IEL	RACK1
WIPF11	0	0.461945	0.591	0.445	0	IEL	WIPF1
STK17B1	0	0.461697	0.655	0.512	0	IEL	STK17B
CSDE1	0	0.45671	0.515	0.396	0	IEL	CSDE1
PNRC1	0	0.456481	0.76	0.663	0	IEL	PNRC1
GRK2	0	0.449329	0.262	0.143	0	IEL	GRK2
ANP32B	0	0.440091	0.559	0.438	0	IEL	ANP32B
ZFP36L2	0	0.426041	0.844	0.778	0	IEL	ZFP36L2
NAP1L1	0	0.425896	0.737	0.628	0	IEL	NAP1L1
ACTR21	0	0.385234	0.555	0.414	0	IEL	ACTR2
TRIR1	0	0.3788	0.355	0.222	0	IEL	TRIR
ATP5MC21	0	0.342767	0.467	0.298	0	IEL	ATP5MC2
RPL23	0	0.325679	0.958	0.916	0	IEL	RPL23
FYB11	0	0.313789	0.54	0.365	0	IEL	FYB1
MT-CYB1	0	0.307988	0.994	0.977	0	IEL	MT-CYB
HLA-B1	0	0.306112	0.998	0.992	0	IEL	HLA-B
RPS20	0	0.261839	0.983	0.956	0	IEL	RPS20
BRD21	2.19743e-306	0.487283	0.517	0.395	7.92263e-302	IEL	BRD2
SYNE2	3.89269e-302	0.494125	0.43	0.311	1.40347e-297	IEL	SYNE2
ARID1A	1.98569e-300	0.457442	0.277	0.168	7.15922e-296	IEL	ARID1A
SRPRA	1.0691e-298	0.463061	0.271	0.165	3.85455e-294	IEL	SRPRA
PARP8	2.22138e-288	0.473818	0.292	0.184	8.00897e-284	IEL	PARP8
RGCC1	8.47964e-287	0.652395	0.555	0.444	3.05725e-282	IEL	RGCC
BCL11B1	7.98502e-285	0.450793	0.351	0.235	2.87892e-280	IEL	BCL11B
CCNI	1.21494e-284	0.37802	0.721	0.635	4.38034e-280	IEL	CCNI
SRSF71	6.36378e-283	0.535491	0.682	0.603	2.2944e-278	IEL	SRSF7
TPM31	4.25051e-277	0.359558	0.663	0.566	1.53248e-272	IEL	TPM3
RAB8B	3.22223e-271	0.443808	0.26	0.16	1.16174e-266	IEL	RAB8B
SOCS3	8.67309e-267	0.464338	0.278	0.176	3.12699e-262	IEL	SOCS3
B4GALT1	4.07833e-266	0.475898	0.297	0.192	1.4704e-261	IEL	B4GALT1
ZNF331	3.49694e-257	0.675401	0.351	0.249	1.26079e-252	IEL	ZNF331
DIAPH11	3.80957e-254	0.392505	0.347	0.236	1.3735e-249	IEL	DIAPH1
CANX1	6.14845e-253	0.431933	0.326	0.22	2.21676e-248	IEL	CANX
SERPINB9	1.19682e-251	0.644523	0.262	0.169	4.315e-247	IEL	SERPINB9
MYH91	3.59412e-249	0.359635	0.474	0.355	1.29582e-244	IEL	MYH9
BRD41	6.32561e-246	0.438245	0.3	0.199	2.28064e-241	IEL	BRD4
WAC1	3.22185e-245	0.406497	0.345	0.237	1.16161e-240	IEL	WAC
HLA-F1	1.62135e-244	0.368776	0.596	0.5	5.84562e-240	IEL	HLA-F
ACTN41	2.26597e-243	0.361737	0.403	0.287	8.16972e-239	IEL	ACTN4
LCP21	4.66981e-236	0.410238	0.326	0.223	1.68365e-231	IEL	LCP2
IGHA21	1.52536e-234	0.367541	0.326	0.214	5.49954e-230	IEL	IGHA2
PAK2	4.99372e-232	0.424804	0.343	0.241	1.80043e-227	IEL	PAK2
ID21	9.08977e-231	0.433934	0.671	0.578	3.27723e-226	IEL	ID2
ZYX1	9.28052e-229	0.38426	0.302	0.201	3.346e-224	IEL	ZYX
LPXN	4.80795e-227	0.395065	0.307	0.207	1.73346e-222	IEL	LPXN
MSN1	5.09609e-226	0.316137	0.531	0.419	1.83734e-221	IEL	MSN
TAF7	2.83294e-220	0.433097	0.408	0.308	1.02139e-215	IEL	TAF7
TLN11	2.65282e-218	0.347322	0.387	0.278	9.5645e-214	IEL	TLN1
EIF4G2	4.31008e-215	0.350594	0.569	0.471	1.55396e-210	IEL	EIF4G2
HNRNPC	2.0347e-211	0.344721	0.61	0.527	7.33591e-207	IEL	HNRNPC
SET1	7.21927e-206	0.322014	0.558	0.457	2.60283e-201	IEL	SET
PREX11	5.11061e-204	0.329293	0.271	0.177	1.84258e-199	IEL	PREX1
BIRC3	7.98209e-200	0.527536	0.445	0.353	2.87786e-195	IEL	BIRC3
TNFAIP8	7.83055e-199	0.416485	0.34	0.248	2.82323e-194	IEL	TNFAIP8
TCF7	1.9694e-198	0.378379	0.317	0.224	7.10046e-194	IEL	TCF7
IER21	9.85455e-197	0.45012	0.577	0.492	3.55296e-192	IEL	IER2
RCAN3	1.59313e-196	0.407575	0.28	0.193	5.74388e-192	IEL	RCAN3
CNOT6L1	2.91966e-192	0.389251	0.427	0.328	1.05266e-187	IEL	CNOT6L
CD3E1	4.48711e-189	0.270973	0.735	0.665	1.61778e-184	IEL	CD3E
G3BP2	8.57499e-186	0.477109	0.34	0.255	3.09163e-181	IEL	G3BP2
BTG1	5.12875e-183	0.271496	0.937	0.921	1.84912e-178	IEL	BTG1
HSPB11	1.50235e-181	0.868611	0.398	0.319	5.41659e-177	IEL	HSPB1
IKZF31	3.93634e-181	0.313144	0.349	0.251	1.41921e-176	IEL	IKZF3
DDX21	1.22294e-176	0.42067	0.301	0.216	4.40919e-172	IEL	DDX21
SF3B11	2.54287e-174	0.341495	0.431	0.338	9.16805e-170	IEL	SF3B1
CD811	2.03154e-169	0.271433	0.309	0.215	7.3245e-165	IEL	CD81
TRAM1	2.49317e-168	0.381852	0.351	0.266	8.98887e-164	IEL	TRAM1
2024-09-09	1.27223e-167	0.313628	0.494	0.403	4.58691e-163	IEL	2024-09-09
KLF2	5.01605e-167	0.656952	0.367	0.29	1.80849e-162	IEL	KLF2
TRA2B	1.26391e-166	0.417961	0.467	0.386	4.55688e-162	IEL	TRA2B
STAT1	7.99623e-166	0.421397	0.269	0.189	2.88296e-161	IEL	STAT1
PCBP1	5.91312e-164	0.329268	0.501	0.415	2.13192e-159	IEL	PCBP1
GNAI21	4.46428e-162	0.280359	0.468	0.371	1.60955e-157	IEL	GNAI2
AKNA1	1.13522e-157	0.28901	0.386	0.292	4.09294e-153	IEL	AKNA
ADGRE51	2.63007e-157	0.410475	0.371	0.287	9.48245e-153	IEL	ADGRE5
CLK1	1.4321e-155	0.381758	0.468	0.385	5.16329e-151	IEL	CLK1
BCLAF11	4.19443e-154	0.390279	0.383	0.302	1.51226e-149	IEL	BCLAF1
VIM	3.94078e-153	0.391698	0.768	0.715	1.42081e-148	IEL	VIM
CITED21	6.73681e-151	0.562327	0.362	0.287	2.42889e-146	IEL	CITED2
TERF2IP1	4.08466e-150	0.356881	0.445	0.366	1.47268e-145	IEL	TERF2IP
SMAP2	3.81102e-148	0.313596	0.402	0.317	1.37402e-143	IEL	SMAP2
CD48	2.43278e-147	0.271225	0.615	0.539	8.77114e-143	IEL	CD48
UHMK1	1.78838e-145	0.308231	0.257	0.18	6.44783e-141	IEL	UHMK1
NUCKS11	1.89436e-145	0.334922	0.38	0.298	6.82993e-141	IEL	NUCKS1
EIF4A2	6.18383e-145	0.287514	0.665	0.605	2.22952e-140	IEL	EIF4A2
BPTF1	2.48438e-144	0.359391	0.301	0.222	8.95719e-140	IEL	BPTF
ZFAND5	5.17004e-141	0.330912	0.344	0.263	1.86401e-136	IEL	ZFAND5
STOM	3.53569e-140	0.312026	0.257	0.181	1.27476e-135	IEL	STOM
PIM2	1.14371e-139	0.343689	0.343	0.261	4.12355e-135	IEL	PIM2
PRRC2C1	1.95023e-137	0.346858	0.476	0.408	7.03137e-133	IEL	PRRC2C
SPCS3	2.55583e-136	0.334474	0.272	0.198	9.21477e-132	IEL	SPCS3
CCSER2	7.00241e-135	0.346054	0.271	0.198	2.52465e-130	IEL	CCSER2
KDM2A	1.83222e-134	0.339216	0.251	0.18	6.60589e-130	IEL	KDM2A
CDKN1B	6.62438e-134	0.374229	0.255	0.185	2.38835e-129	IEL	CDKN1B
EZR	1.46943e-128	0.364843	0.465	0.39	5.29788e-124	IEL	EZR
CACYBP1	5.16812e-128	0.456138	0.341	0.272	1.86331e-123	IEL	CACYBP
PNRC21	1.46702e-127	0.319583	0.294	0.22	5.28921e-123	IEL	PNRC2
GADD45B1	5.76321e-125	0.349289	0.448	0.373	2.07787e-120	IEL	GADD45B
CDV3	1.69764e-124	0.282833	0.272	0.198	6.12069e-120	IEL	CDV3
SRRM21	1.62606e-122	0.295533	0.432	0.357	5.8626e-118	IEL	SRRM2
FAM107B	3.65674e-122	0.303396	0.384	0.307	1.3184e-117	IEL	FAM107B
TOB1	8.6112e-122	0.481644	0.329	0.262	3.10468e-117	IEL	TOB1
EIF3A1	5.42373e-119	0.320747	0.327	0.255	1.95547e-114	IEL	EIF3A
SH2D2A	7.29394e-117	0.29838	0.3	0.228	2.62976e-112	IEL	SH2D2A
FYN1	2.65539e-115	0.250315	0.492	0.415	9.57375e-111	IEL	FYN
TTC3	7.40794e-115	0.359641	0.259	0.196	2.67086e-110	IEL	TTC3
CELF2	5.50967e-111	0.316049	0.42	0.352	1.98646e-106	IEL	CELF2
TMEM123	2.52085e-108	0.285319	0.346	0.276	9.08868e-104	IEL	TMEM123
TMC8	2.96051e-108	0.286804	0.255	0.189	1.06738e-103	IEL	TMC8
PCBP2	1.27764e-107	0.25363	0.553	0.494	4.6064e-103	IEL	PCBP2
JAK1	2.34073e-107	0.258591	0.445	0.373	8.43926e-103	IEL	JAK1
TMX41	2.20379e-105	0.310296	0.262	0.197	7.94555e-101	IEL	TMX4
WAS1	5.88377e-103	0.272106	0.324	0.255	2.12133e-98	IEL	WAS
RASSF5	5.81931e-102	0.27369	0.334	0.267	2.09809e-97	IEL	RASSF5
TMED10	7.79833e-102	0.28077	0.308	0.242	2.81161e-97	IEL	TMED10
UBE2S1	3.47323e-101	0.346294	0.253	0.192	1.25224e-96	IEL	UBE2S
HNRNPD1	3.982e-98	0.25768	0.323	0.256	1.43567e-93	IEL	HNRNPD
SLC38A2	3.24307e-97	0.366298	0.283	0.222	1.16926e-92	IEL	SLC38A2
RAD211	6.2798e-96	0.265508	0.318	0.25	2.26412e-91	IEL	RAD21
KPNB11	5.08262e-93	0.27395	0.32	0.257	1.83249e-88	IEL	KPNB1
TPM4	3.41064e-91	0.260674	0.301	0.236	1.22967e-86	IEL	TPM4
GLIPR1	9.46694e-91	0.278342	0.34	0.276	3.41321e-86	IEL	GLIPR1
KTN1	2.97107e-89	0.306951	0.294	0.234	1.07119e-84	IEL	KTN1
CCL42	1.659e-88	0.369346	0.511	0.448	5.98136e-84	IEL	CCL4
ZC3HAV1	1.29644e-81	0.338278	0.363	0.307	4.6742e-77	IEL	ZC3HAV1
MYCBP21	1.58411e-81	0.282105	0.284	0.227	5.71134e-77	IEL	MYCBP2
ATF4	1.02648e-79	0.272432	0.401	0.344	3.70087e-75	IEL	ATF4
SRSF111	1.59434e-78	0.265131	0.401	0.343	5.74824e-74	IEL	SRSF11
HP1BP31	1.10505e-75	0.251705	0.316	0.26	3.98414e-71	IEL	HP1BP3
ANXA11	8.2036e-75	0.26624	0.546	0.477	2.95773e-70	IEL	ANXA1
ATP1A1	7.64692e-73	0.294508	0.293	0.24	2.75702e-68	IEL	ATP1A1
PLP2	1.0475e-71	0.266646	0.387	0.332	3.77664e-67	IEL	PLP2
ROCK11	7.01399e-48	0.252076	0.285	0.244	2.52882e-43	IEL	ROCK1
SQSTM1	3.35889e-26	0.25265	0.255	0.227	1.21101e-21	IEL	SQSTM1
UBC1	3.98494e-12	0.283956	0.847	0.839	1.43673e-07	IEL	UBC
SLC4A101	0	1.61624	0.327	0.039	0	MAIT	SLC4A10
IL7R1	0	1.40023	0.874	0.501	0	MAIT	IL7R
KLRB11	0	1.1946	0.808	0.409	0	MAIT	KLRB1
KLRG11	0	1.18727	0.374	0.133	0	MAIT	KLRG1
NCR3	0	1.13553	0.273	0.079	0	MAIT	NCR3
TXNIP	0	0.961582	0.797	0.62	0	MAIT	TXNIP
TRGC23	0	0.938264	0.394	0.185	0	MAIT	TRGC2
MYBL1	0	0.912904	0.261	0.095	0	MAIT	MYBL1
CD8A3	0	0.907532	0.522	0.271	0	MAIT	CD8A
SPOCK21	0	0.880353	0.697	0.453	0	MAIT	SPOCK2
LCP12	0	0.830804	0.77	0.559	0	MAIT	LCP1
ATP5F1E2	0	0.723646	0.739	0.438	0	MAIT	ATP5F1E
RACK12	0	0.679947	0.726	0.426	0	MAIT	RACK1
MT-ND52	0	0.575704	0.952	0.864	0	MAIT	MT-ND5
TPT11	0	0.553793	0.999	0.993	0	MAIT	TPT1
EEF1A1	0	0.37906	1	0.998	0	MAIT	EEF1A1
CERK1	1.10294e-305	0.912898	0.308	0.134	3.97654e-301	MAIT	CERK
ERN11	2.58372e-305	0.898225	0.363	0.172	9.31536e-301	MAIT	ERN1
SLAMF72	7.61032e-291	0.836213	0.322	0.141	2.74382e-286	MAIT	SLAMF7
MT-ND22	4.1961e-290	0.545269	0.99	0.987	1.51286e-285	MAIT	MT-ND2
MT-ND4L2	7.37712e-285	0.662313	0.773	0.548	2.65975e-280	MAIT	MT-ND4L
RBL22	7.1584e-278	0.837628	0.487	0.281	2.58089e-273	MAIT	RBL2
RPS6KA31	8.21074e-274	0.847637	0.397	0.205	2.9603e-269	MAIT	RPS6KA3
MTRNR2L82	5.2836e-270	0.672658	0.563	0.315	1.90495e-265	MAIT	MTRNR2L8
GPR1711	3.45014e-254	0.839129	0.381	0.2	1.24391e-249	MAIT	GPR171
MT-ND12	1.41023e-251	0.471059	0.979	0.967	5.08444e-247	MAIT	MT-ND1
PIP4K2A2	3.28073e-246	0.786956	0.53	0.34	1.18284e-241	MAIT	PIP4K2A
PABPC11	9.77877e-239	0.463229	0.918	0.837	3.52564e-234	MAIT	PABPC1
HLA-E1	7.65636e-237	0.444086	0.956	0.92	2.76043e-232	MAIT	HLA-E
CD40LG	2.13348e-232	0.835969	0.266	0.119	7.69204e-228	MAIT	CD40LG
GNAS2	4.25193e-230	0.596126	0.749	0.58	1.53299e-225	MAIT	GNAS
HLA-B2	1.00431e-226	0.335157	0.996	0.992	3.62094e-222	MAIT	HLA-B
NHSL21	9.70455e-225	0.72298	0.295	0.138	3.49888e-220	MAIT	NHSL2
HSPA1B1	1.3469e-221	1.62858	0.502	0.329	4.85612e-217	MAIT	HSPA1B
GBP51	8.10527e-219	0.832231	0.353	0.187	2.92228e-214	MAIT	GBP5
NOP532	3.32346e-207	0.649378	0.441	0.253	1.19824e-202	MAIT	NOP53
SATB11	3.31963e-203	0.782466	0.316	0.164	1.19686e-198	MAIT	SATB1
MTRNR2L122	1.29289e-195	0.547915	0.513	0.304	4.66138e-191	MAIT	MTRNR2L12
JAML1	1.4344e-192	0.741714	0.282	0.142	5.17158e-188	MAIT	JAML
DDX172	2.68773e-192	0.673946	0.58	0.411	9.69034e-188	MAIT	DDX17
JCHAIN2	4.59713e-192	0.789669	0.541	0.359	1.65745e-187	MAIT	JCHAIN
EMB2	5.61872e-188	0.687471	0.508	0.34	2.02577e-183	MAIT	EMB
RPS201	2.07811e-183	0.375878	0.973	0.958	7.49243e-179	MAIT	RPS20
CNN22	8.33705e-180	0.684895	0.509	0.351	3.00584e-175	MAIT	CNN2
MT-ND42	1.50549e-179	0.377551	0.988	0.992	5.42789e-175	MAIT	MT-ND4
PDCD41	3.86789e-179	0.714824	0.493	0.339	1.39453e-174	MAIT	PDCD4
AHNAK2	3.5976e-178	0.59945	0.527	0.351	1.29708e-173	MAIT	AHNAK
MLLT62	6.82978e-178	0.711473	0.408	0.248	2.46241e-173	MAIT	MLLT6
MT-ATP82	5.74016e-167	0.412439	0.635	0.408	2.06956e-162	MAIT	MT-ATP8
ZFP36L12	4.65963e-164	0.539037	0.651	0.492	1.67998e-159	MAIT	ZFP36L1
ETS12	4.82579e-163	0.520747	0.666	0.514	1.73989e-158	MAIT	ETS1
IGKC2	7.74994e-162	0.603897	0.878	0.798	2.79416e-157	MAIT	IGKC
CD962	1.55952e-160	0.622109	0.542	0.389	5.62271e-156	MAIT	CD96
RPL231	2.83163e-159	0.369533	0.942	0.919	1.02091e-154	MAIT	RPL23
AQP3	4.7327e-155	0.679623	0.25	0.129	1.70633e-150	MAIT	AQP3
ATP5MC22	1.64614e-153	0.507769	0.485	0.308	5.93499e-149	MAIT	ATP5MC2
LTB	7.26012e-151	0.51159	0.615	0.449	2.61756e-146	MAIT	LTB
CD481	1.04692e-148	0.540165	0.658	0.542	3.77455e-144	MAIT	CD48
GZMK2	6.53215e-146	0.267957	0.461	0.274	2.3551e-141	MAIT	GZMK
RAC21	9.29886e-144	0.439224	0.774	0.677	3.35261e-139	MAIT	RAC2
RPL31	2.12958e-143	0.315961	0.956	0.935	7.67798e-139	MAIT	RPL31
MATR31	4.45982e-142	0.596949	0.296	0.163	1.60794e-137	MAIT	MATR3
PTPRC1	3.62904e-137	0.410808	0.842	0.764	1.30842e-132	MAIT	PTPRC
MT-CO12	2.86469e-136	0.353581	0.994	0.997	1.03284e-131	MAIT	MT-CO1
EIF4B1	2.59463e-131	0.574329	0.556	0.427	9.35467e-127	MAIT	EIF4B
ACTR22	2.61165e-129	0.528801	0.555	0.423	9.41605e-125	MAIT	ACTR2
BCL21	1.20771e-128	0.713226	0.329	0.207	4.35427e-124	MAIT	BCL2
TC2N1	1.44807e-128	0.620109	0.275	0.157	5.22086e-124	MAIT	TC2N
TRIR2	1.15049e-127	0.523862	0.373	0.23	4.14799e-123	MAIT	TRIR
GNB12	2.75254e-125	0.561926	0.413	0.276	9.924e-121	MAIT	GNB1
PARP81	3.04519e-125	0.643283	0.314	0.191	1.09791e-120	MAIT	PARP8
GPRIN31	1.15227e-124	0.643094	0.322	0.196	4.1544e-120	MAIT	GPRIN3
ARL4C2	2.75695e-124	0.382511	0.655	0.505	9.93992e-120	MAIT	ARL4C
CANX2	1.04748e-117	0.627075	0.35	0.226	3.77659e-113	MAIT	CANX
SLFN51	1.2435e-117	0.655854	0.332	0.211	4.48331e-113	MAIT	SLFN5
MAN1A21	2.51242e-117	0.575198	0.296	0.175	9.05829e-113	MAIT	MAN1A2
IKZF32	2.02125e-114	0.563386	0.387	0.257	7.2874e-110	MAIT	IKZF3
ATP5MG1	6.26548e-114	0.497612	0.331	0.201	2.25896e-109	MAIT	ATP5MG
CD3E2	9.24479e-112	0.421002	0.742	0.669	3.33312e-107	MAIT	CD3E
MBNL12	2.49324e-109	0.470658	0.589	0.471	8.98912e-105	MAIT	MBNL1
SYNE21	7.68544e-109	0.605657	0.441	0.318	2.77091e-104	MAIT	SYNE2
OGA	3.98786e-108	0.555629	0.254	0.144	1.43778e-103	MAIT	OGA
MT-ATP61	4.54998e-108	0.292349	0.981	0.98	1.64045e-103	MAIT	MT-ATP6
TPM32	8.63531e-108	0.466761	0.662	0.572	3.11337e-103	MAIT	TPM3
MT-ND32	1.00636e-104	0.339904	0.942	0.949	3.62834e-100	MAIT	MT-ND3
GRK21	1.5289e-102	0.507878	0.259	0.151	5.51231e-98	MAIT	GRK2
MAF1	5.0448e-102	0.393255	0.378	0.249	1.81885e-97	MAIT	MAF
YWHAZ2	4.95548e-98	0.365946	0.734	0.644	1.78665e-93	MAIT	YWHAZ
LPXN1	5.12436e-97	0.59422	0.32	0.213	1.84754e-92	MAIT	LPXN
PLEK	1.41141e-96	0.427969	0.268	0.158	5.08869e-92	MAIT	PLEK
IGHA22	2.20853e-96	0.524029	0.34	0.221	7.96264e-92	MAIT	IGHA2
CD812	1.22507e-95	0.495755	0.336	0.22	4.41685e-91	MAIT	CD81
AES	3.7717e-95	0.410859	0.629	0.526	1.35985e-90	MAIT	AES
MYH92	9.88647e-93	0.497844	0.475	0.362	3.56447e-88	MAIT	MYH9
TLN12	6.35754e-92	0.501675	0.399	0.284	2.29215e-87	MAIT	TLN1
HSP90B11	1.59273e-87	0.504567	0.478	0.371	5.74242e-83	MAIT	HSP90B1
MDFIC1	3.25243e-86	0.583386	0.27	0.174	1.17263e-81	MAIT	MDFIC
MT-CYB2	1.64156e-85	0.29575	0.964	0.978	5.91849e-81	MAIT	MT-CYB
LCP22	2.02486e-85	0.565147	0.331	0.229	7.30044e-81	MAIT	LCP2
NUCKS12	1.48159e-83	0.543475	0.405	0.303	5.34172e-79	MAIT	NUCKS1
NAP1L11	5.91914e-83	0.374911	0.702	0.636	2.13409e-78	MAIT	NAP1L1
PRF1	6.683e-83	0.259734	0.369	0.247	2.40949e-78	MAIT	PRF1
KIAA15511	1.95243e-79	0.54721	0.381	0.281	7.0393e-75	MAIT	KIAA1551
STAT11	2.67044e-79	0.586611	0.291	0.194	9.62801e-75	MAIT	STAT1
MACF12	3.06003e-78	0.519539	0.37	0.266	1.10326e-73	MAIT	MACF1
ACTN42	1.14766e-77	0.474533	0.4	0.294	4.13778e-73	MAIT	ACTN4
TNFAIP81	1.47175e-77	0.500976	0.353	0.253	5.30624e-73	MAIT	TNFAIP8
HLA-F2	1.23252e-76	0.406837	0.588	0.506	4.44374e-72	MAIT	HLA-F
SPN1	2.36401e-75	0.496406	0.329	0.231	8.5232e-71	MAIT	SPN
CSDE11	1.95183e-74	0.450156	0.492	0.404	7.03712e-70	MAIT	CSDE1
CALM1	3.39419e-72	0.282747	0.849	0.821	1.22374e-67	MAIT	CALM1
HNRNPUL11	3.9245e-71	0.471742	0.407	0.312	1.41494e-66	MAIT	HNRNPUL1
PRDM12	5.41927e-71	0.479952	0.351	0.25	1.95386e-66	MAIT	PRDM1
SORL1	1.80818e-70	0.499067	0.252	0.165	6.51922e-66	MAIT	SORL1
SLC38A12	3.80935e-70	0.477209	0.406	0.312	1.37342e-65	MAIT	SLC38A1
ANP32B1	7.41337e-69	0.454475	0.526	0.447	2.67282e-64	MAIT	ANP32B
BTN3A1	2.21545e-68	0.474073	0.263	0.175	7.98757e-64	MAIT	BTN3A1
LENG8	6.24487e-68	0.494652	0.253	0.167	2.25153e-63	MAIT	LENG8
PAK21	1.78636e-67	0.507165	0.339	0.247	6.44056e-63	MAIT	PAK2
RORA1	1.37513e-66	0.493912	0.428	0.337	4.9579e-62	MAIT	RORA
MSN2	8.11766e-65	0.371667	0.518	0.427	2.92674e-60	MAIT	MSN
PTP4A21	1.73811e-64	0.420286	0.54	0.462	6.26657e-60	MAIT	PTP4A2
SYNRG	8.61527e-63	0.486084	0.251	0.169	3.10615e-58	MAIT	SYNRG
UTRN	3.56522e-62	0.484353	0.255	0.172	1.2854e-57	MAIT	UTRN
GNAI22	9.45404e-62	0.383293	0.469	0.377	3.40856e-57	MAIT	GNAI2
SMARCA21	2.52459e-61	0.442106	0.267	0.181	9.10216e-57	MAIT	SMARCA2
EEF1B2	5.1966e-61	0.260487	0.786	0.739	1.87358e-56	MAIT	EEF1B2
DIAPH12	1.26857e-60	0.462492	0.332	0.243	4.57368e-56	MAIT	DIAPH1
BCL11B2	1.67357e-60	0.442771	0.332	0.243	6.03388e-56	MAIT	BCL11B
ATXN2L1	5.58046e-60	0.426013	0.266	0.182	2.01198e-55	MAIT	ATXN2L
SRPRA1	1.75319e-59	0.456768	0.252	0.172	6.32095e-55	MAIT	SRPRA
TRAM11	7.06062e-59	0.507847	0.351	0.271	2.54564e-54	MAIT	TRAM1
JAK11	1.05722e-58	0.416978	0.456	0.377	3.81171e-54	MAIT	JAK1
SET2	1.14019e-58	0.380572	0.539	0.464	4.11083e-54	MAIT	SET
SPCS31	1.32345e-58	0.480185	0.283	0.202	4.77157e-54	MAIT	SPCS3
UHMK11	2.02941e-58	0.461673	0.267	0.185	7.31683e-54	MAIT	UHMK1
LBH	2.65474e-58	0.48536	0.368	0.288	9.57139e-54	MAIT	LBH
PTBP32	2.09069e-57	0.444859	0.308	0.222	7.53777e-53	MAIT	PTBP3
PAG12	2.45905e-57	0.477444	0.28	0.197	8.86587e-53	MAIT	PAG1
FYN2	5.09232e-57	0.369859	0.501	0.419	1.83598e-52	MAIT	FYN
CELF21	2.59125e-55	0.462069	0.431	0.356	9.34251e-51	MAIT	CELF2
TMED101	1.60908e-54	0.477064	0.323	0.246	5.80138e-50	MAIT	TMED10
SHISA51	1.35109e-52	0.453643	0.292	0.214	4.87124e-48	MAIT	SHISA5
AKNA2	1.81519e-52	0.393392	0.381	0.298	6.5445e-48	MAIT	AKNA
ZYX2	5.06113e-52	0.427367	0.286	0.208	1.82474e-47	MAIT	ZYX
TMBIM61	5.02123e-51	0.353589	0.593	0.545	1.81036e-46	MAIT	TMBIM6
IL2RG1	1.74618e-49	0.274413	0.658	0.604	6.29569e-45	MAIT	IL2RG
PIM11	1.03391e-48	0.406231	0.341	0.263	3.72765e-44	MAIT	PIM1
RBMS11	1.10721e-48	0.417971	0.273	0.197	3.99193e-44	MAIT	RBMS1
TMC81	1.23641e-47	0.40243	0.267	0.193	4.45775e-43	MAIT	TMC8
SH2D2A1	1.99156e-47	0.381885	0.31	0.233	7.18038e-43	MAIT	SH2D2A
RAB27A1	4.09405e-46	0.402613	0.301	0.227	1.47607e-41	MAIT	RAB27A
KMT2A1	8.07378e-46	0.453068	0.256	0.185	2.91092e-41	MAIT	KMT2A
MGAT4A	9.72401e-46	0.443469	0.256	0.188	3.5059e-41	MAIT	MGAT4A
CCNI1	7.62149e-45	0.287685	0.679	0.641	2.74785e-40	MAIT	CCNI
CYFIP21	1.82637e-44	0.437157	0.282	0.213	6.58479e-40	MAIT	CYFIP2
C6orf62	8.70185e-44	0.405625	0.275	0.206	3.13736e-39	MAIT	C6orf62
YWHAB1	1.00343e-43	0.318405	0.589	0.538	3.61775e-39	MAIT	YWHAB
2024-06-01	1.10128e-43	0.505601	0.791	0.785	3.97054e-39	MAIT	JUN
PPP1R181	7.83629e-42	0.392318	0.395	0.329	2.8253e-37	MAIT	PPP1R18
ATM	2.15494e-41	0.432989	0.279	0.212	7.76942e-37	MAIT	ATM
WAS2	3.55317e-41	0.402332	0.326	0.259	1.28106e-36	MAIT	WAS
GIMAP7	4.03535e-39	0.386475	0.319	0.251	1.4549e-34	MAIT	GIMAP7
CD3G1	8.34914e-39	0.334863	0.489	0.43	3.0102e-34	MAIT	CD3G
WIPF12	2.38718e-38	0.286268	0.518	0.456	8.60673e-34	MAIT	WIPF1
TERF2IP2	1.20353e-37	0.378302	0.427	0.371	4.33921e-33	MAIT	TERF2IP
STOM1	1.74056e-36	0.343755	0.251	0.186	6.2754e-32	MAIT	STOM
BPTF2	3.44699e-36	0.416001	0.291	0.227	1.24278e-31	MAIT	BPTF
TGOLN2	1.52822e-35	0.391183	0.272	0.211	5.50984e-31	MAIT	TGOLN2
TTC31	6.05557e-35	0.420707	0.258	0.2	2.18328e-30	MAIT	TTC3
ARHGAP301	3.62786e-34	0.359248	0.285	0.223	1.30799e-29	MAIT	ARHGAP30
GIMAP41	1.24008e-32	0.375336	0.273	0.215	4.47099e-28	MAIT	GIMAP4
HNRNPD2	2.48411e-32	0.362827	0.319	0.26	8.95621e-28	MAIT	HNRNPD
HCLS11	7.13941e-32	0.30845	0.417	0.364	2.57404e-27	MAIT	HCLS1
CAPNS1	8.40129e-32	0.352666	0.264	0.205	3.029e-27	MAIT	CAPNS1
RAD212	1.33902e-31	0.339521	0.315	0.255	4.8277e-27	MAIT	RAD21
HSPA1A1	5.76288e-31	0.72395	0.446	0.388	2.07775e-26	MAIT	HSPA1A
SCAF11	3.41305e-30	0.412606	0.304	0.251	1.23054e-25	MAIT	SCAF11
1991-09-01	1.01832e-29	0.314715	0.457	0.41	3.67146e-25	MAIT	2024-09-09
SUN21	5.0034e-29	0.296484	0.408	0.353	1.80393e-24	MAIT	SUN2
PBXIP1	2.4292e-28	0.337795	0.316	0.261	8.75825e-24	MAIT	PBXIP1
EIF3A2	4.10037e-28	0.371051	0.314	0.26	1.47835e-23	MAIT	EIF3A
CAP11	7.82875e-28	0.306209	0.454	0.411	2.82258e-23	MAIT	CAP1
BTN3A21	1.40375e-27	0.3527	0.318	0.265	5.06108e-23	MAIT	BTN3A2
KPNB12	4.09538e-27	0.342853	0.314	0.261	1.47655e-22	MAIT	KPNB1
TAP11	2.57254e-26	0.329958	0.345	0.293	9.27503e-22	MAIT	TAP1
SMAP21	3.3502e-26	0.298139	0.374	0.323	1.20788e-21	MAIT	SMAP2
IKZF11	2.64918e-25	0.2947	0.369	0.319	9.55136e-21	MAIT	IKZF1
PCBP21	3.80325e-25	0.264326	0.527	0.498	1.37122e-20	MAIT	PCBP2
RNF2131	4.63037e-25	0.309348	0.415	0.37	1.66943e-20	MAIT	RNF213
PCBP11	3.73961e-24	0.301584	0.457	0.421	1.34828e-19	MAIT	PCBP1
1971-09-01	8.20325e-24	0.290176	0.494	0.466	2.9576e-19	MAIT	2024-09-07
SRRM22	1.01074e-23	0.313905	0.406	0.363	3.64413e-19	MAIT	SRRM2
FNBP12	1.17426e-23	0.314105	0.41	0.371	4.23366e-19	MAIT	FNBP1
HP1BP32	1.9344e-23	0.310035	0.312	0.264	6.97427e-19	MAIT	HP1BP3
WAC2	2.10416e-23	0.302951	0.296	0.245	7.58633e-19	MAIT	WAC
HNRNPA31	2.23589e-23	0.307742	0.478	0.448	8.06126e-19	MAIT	HNRNPA3
IQGAP11	2.74693e-23	0.26159	0.428	0.383	9.90379e-19	MAIT	IQGAP1
SLA1	3.26895e-23	0.288847	0.326	0.276	1.17859e-18	MAIT	SLA
XRCC5	1.01467e-22	0.345111	0.314	0.27	3.65829e-18	MAIT	XRCC5
NSA2	3.82962e-22	0.34964	0.324	0.282	1.38073e-17	MAIT	NSA2
BRD42	1.48728e-21	0.308249	0.252	0.206	5.36226e-17	MAIT	BRD4
ROCK12	1.95025e-21	0.343615	0.29	0.246	7.03141e-17	MAIT	ROCK1
PA2G4	2.54286e-20	0.3442	0.299	0.259	9.16804e-16	MAIT	PA2G4
NONO	3.91502e-20	0.339263	0.273	0.232	1.41152e-15	MAIT	NONO
FAM107B1	7.15861e-20	0.267144	0.357	0.312	2.58097e-15	MAIT	FAM107B
TCF71	7.44543e-19	0.259143	0.273	0.231	2.68438e-14	MAIT	TCF7
YPEL3	9.11042e-19	0.308256	0.308	0.269	3.28467e-14	MAIT	YPEL3
CAPZA11	1.5515e-18	0.306116	0.334	0.295	5.59379e-14	MAIT	CAPZA1
PEBP1	4.26722e-18	0.277956	0.368	0.335	1.5385e-13	MAIT	PEBP1
APBB1IP1	5.70268e-18	0.318651	0.267	0.228	2.05604e-13	MAIT	APBB1IP
PNRC22	6.50545e-18	0.291968	0.266	0.225	2.34548e-13	MAIT	PNRC2
SF3B12	3.33028e-17	0.2604	0.38	0.345	1.2007e-12	MAIT	SF3B1
ANKRD12	3.46106e-17	0.340273	0.395	0.367	1.24785e-12	MAIT	ANKRD12
ACTR31	3.47517e-17	0.268475	0.438	0.411	1.25294e-12	MAIT	ACTR3
PRRC2C2	5.5132e-17	0.335839	0.435	0.413	1.98773e-12	MAIT	PRRC2C
2024-09-11	7.58584e-17	0.310671	0.322	0.291	2.735e-12	MAIT	2024-09-01
LSM14A	4.83703e-16	0.289233	0.257	0.221	1.74394e-11	MAIT	LSM14A
2024-09-06	6.39187e-16	0.262962	0.352	0.319	2.30453e-11	MAIT	2024-09-06
MOB1A1	7.66545e-16	0.302114	0.277	0.242	2.7637e-11	MAIT	MOB1A
YY1	9.78918e-16	0.279374	0.268	0.231	3.52939e-11	MAIT	YY1
TMEM1231	5.02556e-15	0.267287	0.316	0.282	1.81191e-10	MAIT	TMEM123
[truncated: 1,835 more rows]

## Sheet: Table S6
Supplement Table S6： The DEGs of 14 myeloid clusters
[truncated: 7,004 more rows]

[truncated: 2 more sheets: Table S7, Table S8]
